# Supplementary material for: Toward understanding of the methoxylated flavonoid biosynthesis pathway in Dracocephalum kotschyi Boiss
Source: Sci Rep. 2021 Oct 1;11:19549. doi: 10.1038/s41598-021-99066-6 (PMC8486745; doi:10.1038/s41598-021-99066-6)
Supplement: Supplementary file 2 — Supplementary Information 2. [file 41598_2021_99066_MOESM2_ESM.xlsx]

## Sheet: Supplementary excel file 1
Supplementary excel file 1 Abundance estimation of each gene and isoforms. Calculated based on FPKM (fragments per kilobase of transcript per million mapped reads) and TPM (transcripts per million) values.
transcript_id	gene_id	length	effective_length	expected_count	TPM	FPKM	IsoPct
TRINITY_DN0_c0_g1_i1	TRINITY_DN0_c0_g1	743	492.9	9	0.57	1.14	100
TRINITY_DN10000_c0_g1_i1	TRINITY_DN10000_c0_g1	845	594.9	237.2	12.45	24.95	97.62
TRINITY_DN10000_c0_g1_i2	TRINITY_DN10000_c0_g1	642	391.91	3.8	0.3	0.61	2.38
TRINITY_DN10000_c1_g1_i1	TRINITY_DN10000_c1_g1	215	7.07	0	0	0	0
TRINITY_DN10001_c0_g1_i1	TRINITY_DN10001_c0_g1	931	680.9	977	44.79	89.8	100
TRINITY_DN10002_c0_g1_i1	TRINITY_DN10002_c0_g1	1667	1416.9	78	1.72	3.45	100
TRINITY_DN10003_c0_g1_i1	TRINITY_DN10003_c0_g1	746	495.9	15.67	0.99	1.98	3.08
TRINITY_DN10003_c0_g1_i2	TRINITY_DN10003_c0_g1	750	499.9	65.84	4.11	8.24	12.85
TRINITY_DN10003_c0_g1_i3	TRINITY_DN10003_c0_g1	700	449.9	336.1	23.32	46.75	72.87
TRINITY_DN10003_c0_g1_i4	TRINITY_DN10003_c0_g1	689	438.91	50.38	3.58	7.18	11.2
TRINITY_DN10004_c0_g1_i1	TRINITY_DN10004_c0_g1	747	496.9	0	0	0	0
TRINITY_DN10004_c0_g1_i2	TRINITY_DN10004_c0_g1	988	737.9	91.61	3.87	7.77	34.73
TRINITY_DN10004_c0_g1_i3	TRINITY_DN10004_c0_g1	599	348.92	5.29	0.47	0.95	4.24
TRINITY_DN10004_c0_g1_i4	TRINITY_DN10004_c0_g1	1043	792.9	152.9	6.02	12.07	53.94
TRINITY_DN10004_c0_g1_i5	TRINITY_DN10004_c0_g1	692	441.9	11.2	0.79	1.59	7.09
TRINITY_DN10005_c0_g1_i1	TRINITY_DN10005_c0_g1	802	551.9	208.64	11.8	23.66	93.66
TRINITY_DN10005_c0_g1_i2	TRINITY_DN10005_c0_g1	1358	1107.9	28.36	0.8	1.6	6.34
TRINITY_DN10005_c0_g2_i1	TRINITY_DN10005_c0_g2	787	536.9	15	0.87	1.75	100
TRINITY_DN10006_c0_g1_i1	TRINITY_DN10006_c0_g1	390	140.48	0	0	0	0
TRINITY_DN10006_c0_g1_i2	TRINITY_DN10006_c0_g1	1547	1296.9	47.82	1.15	2.31	67.43
TRINITY_DN10006_c0_g1_i3	TRINITY_DN10006_c0_g1	1281	1030.9	9.75	0.3	0.59	17.3
TRINITY_DN10006_c0_g1_i4	TRINITY_DN10006_c0_g1	1024	773.9	0.54	0.02	0.04	1.28
TRINITY_DN10006_c0_g1_i5	TRINITY_DN10006_c0_g1	758	507.9	3.88	0.24	0.48	13.99
TRINITY_DN10007_c0_g1_i1	TRINITY_DN10007_c0_g1	411	161.27	3	0.58	1.16	3.61
TRINITY_DN10007_c0_g1_i2	TRINITY_DN10007_c0_g1	893	642.9	70	3.4	6.81	21.13
TRINITY_DN10007_c0_g1_i3	TRINITY_DN10007_c0_g1	544	293.95	89	9.45	18.95	58.75
TRINITY_DN10007_c0_g1_i4	TRINITY_DN10007_c0_g1	273	35.26	3	2.66	5.32	16.51
TRINITY_DN10008_c0_g1_i1	TRINITY_DN10008_c0_g1	2009	1758.9	24.25	0.43	0.86	46.03
TRINITY_DN10008_c0_g1_i2	TRINITY_DN10008_c0_g1	1904	1653.9	26.75	0.5	1.01	53.97
TRINITY_DN10009_c0_g1_i1	TRINITY_DN10009_c0_g1	634	383.91	76	6.18	12.39	100
TRINITY_DN10010_c0_g1_i1	TRINITY_DN10010_c0_g1	1376	1125.9	98.9	2.74	5.5	26.7
TRINITY_DN10010_c0_g1_i2	TRINITY_DN10010_c0_g1	1441	1190.9	287.1	7.52	15.09	73.3
TRINITY_DN10011_c0_g1_i1	TRINITY_DN10011_c0_g1	676	425.91	23	1.69	3.38	59.92
TRINITY_DN10011_c0_g1_i2	TRINITY_DN10011_c0_g1	693	442.9	16	1.13	2.26	40.08
TRINITY_DN10012_c0_g1_i1	TRINITY_DN10012_c0_g1	613	362.92	63	5.42	10.86	100
TRINITY_DN10012_c0_g1_i2	TRINITY_DN10012_c0_g1	307	61.99	0	0	0	0
TRINITY_DN10013_c0_g1_i1	TRINITY_DN10013_c0_g1	400	150.36	14.39	2.99	5.99	45.48
TRINITY_DN10013_c0_g1_i2	TRINITY_DN10013_c0_g1	434	184.14	10.81	1.83	3.67	27.88
TRINITY_DN10013_c0_g1_i3	TRINITY_DN10013_c0_g1	432	182.14	2.58	0.44	0.89	6.74
TRINITY_DN10013_c0_g1_i4	TRINITY_DN10013_c0_g1	398	148.38	6.22	1.31	2.62	19.9
TRINITY_DN10013_c1_g1_i1	TRINITY_DN10013_c1_g1	282	41.76	0	0	0	0
TRINITY_DN10013_c1_g1_i2	TRINITY_DN10013_c1_g1	414	164.24	4	0.76	1.52	100
TRINITY_DN10014_c0_g1_i1	TRINITY_DN10014_c0_g1	2219	1968.9	56.66	0.9	1.8	62.85
TRINITY_DN10014_c0_g1_i2	TRINITY_DN10014_c0_g1	2093	1842.9	31.34	0.53	1.06	37.15
TRINITY_DN10015_c0_g1_i1	TRINITY_DN10015_c0_g1	215	7.07	0	0	0	0
TRINITY_DN10015_c0_g1_i2	TRINITY_DN10015_c0_g1	909	658.9	13	0.62	1.23	100
TRINITY_DN10015_c0_g2_i1	TRINITY_DN10015_c0_g2	253	22.72	4	5.49	11.02	100
TRINITY_DN10016_c0_g1_i1	TRINITY_DN10016_c0_g1	237	14.8	4	8.44	16.91	100
TRINITY_DN10017_c0_g1_i1	TRINITY_DN10017_c0_g1	1187	936.9	7	0.23	0.47	27.74
TRINITY_DN10017_c0_g1_i2	TRINITY_DN10017_c0_g1	1431	1180.9	23	0.61	1.22	72.26
TRINITY_DN10018_c0_g1_i1	TRINITY_DN10018_c0_g1	507	256.98	5.65	0.69	1.38	12.86
TRINITY_DN10018_c0_g1_i2	TRINITY_DN10018_c0_g1	1194	943.9	110.24	3.65	7.31	68.35
TRINITY_DN10018_c0_g1_i3	TRINITY_DN10018_c0_g1	1406	1155.9	37.11	1	2.01	18.79
TRINITY_DN10019_c0_g1_i1	TRINITY_DN10019_c0_g1	1254	1003.9	17.67	0.55	1.1	21.66
TRINITY_DN10019_c0_g1_i2	TRINITY_DN10019_c0_g1	793	542.9	19.33	1.11	2.23	43.79
TRINITY_DN10019_c0_g1_i3	TRINITY_DN10019_c0_g1	392	142.45	4	0.88	1.76	34.55
TRINITY_DN10019_c0_g2_i1	TRINITY_DN10019_c0_g2	851	600.9	16	0.83	1.67	100
TRINITY_DN1001_c0_g1_i1	TRINITY_DN1001_c0_g1	728	477.9	4	0.26	0.52	100
TRINITY_DN10020_c0_g1_i1	TRINITY_DN10020_c0_g1	503	252.98	54	6.66	13.36	50.37
TRINITY_DN10020_c0_g1_i2	TRINITY_DN10020_c0_g1	502	251.98	53	6.57	13.16	49.63
TRINITY_DN10020_c0_g1_i3	TRINITY_DN10020_c0_g1	228	11.2	0	0	0	0
TRINITY_DN10021_c0_g1_i1	TRINITY_DN10021_c0_g1	336	88.2	65	23	46.12	100
TRINITY_DN10022_c0_g1_i1	TRINITY_DN10022_c0_g1	1046	795.9	6.82	0.27	0.54	4.61
TRINITY_DN10022_c0_g1_i2	TRINITY_DN10022_c0_g1	1282	1031.9	25.75	0.78	1.56	13.43
TRINITY_DN10022_c0_g1_i3	TRINITY_DN10022_c0_g1	1369	1118.9	170.43	4.75	9.53	81.96
TRINITY_DN10023_c0_g1_i1	TRINITY_DN10023_c0_g1	886	635.9	454	22.28	44.68	100
TRINITY_DN10023_c1_g1_i1	TRINITY_DN10023_c1_g1	223	9.47	0	0	0	0
TRINITY_DN10024_c0_g1_i1	TRINITY_DN10024_c0_g1	763	512.9	0	0	0	0
TRINITY_DN10024_c0_g1_i2	TRINITY_DN10024_c0_g1	479	229.02	498.03	67.88	136.09	88.29
TRINITY_DN10024_c0_g1_i3	TRINITY_DN10024_c0_g1	483	233.01	8.52	1.14	2.29	1.48
TRINITY_DN10024_c0_g1_i4	TRINITY_DN10024_c0_g1	688	437.91	80.33	5.73	11.48	7.45
TRINITY_DN10024_c0_g1_i5	TRINITY_DN10024_c0_g1	554	303.94	20.78	2.13	4.28	2.78
TRINITY_DN10025_c0_g1_i1	TRINITY_DN10025_c0_g1	390	140.48	10	2.22	4.45	43.56
TRINITY_DN10025_c0_g1_i2	TRINITY_DN10025_c0_g1	259	26.19	1	1.19	2.39	23.37
TRINITY_DN10025_c0_g1_i3	TRINITY_DN10025_c0_g1	509	258.98	14	1.69	3.38	33.08
TRINITY_DN10026_c0_g1_i1	TRINITY_DN10026_c0_g1	448	198.08	13.82	2.18	4.37	32.86
TRINITY_DN10026_c0_g1_i2	TRINITY_DN10026_c0_g1	546	295.95	42.18	4.45	8.92	67.14
TRINITY_DN10027_c0_g1_i1	TRINITY_DN10027_c0_g1	1371	1120.9	25.15	0.7	1.4	22.54
TRINITY_DN10027_c0_g1_i2	TRINITY_DN10027_c0_g1	237	14.8	1	2.11	4.23	67.89
TRINITY_DN10027_c0_g1_i3	TRINITY_DN10027_c0_g1	1285	1034.9	9.85	0.3	0.6	9.57
TRINITY_DN10028_c0_g1_i1	TRINITY_DN10028_c0_g1	965	714.9	4.75	0.21	0.42	17.24
TRINITY_DN10028_c0_g1_i2	TRINITY_DN10028_c0_g1	1073	822.9	26.25	1	2	82.76
TRINITY_DN10029_c0_g1_i1	TRINITY_DN10029_c0_g1	1343	1092.9	43.52	1.24	2.49	67.02
TRINITY_DN10029_c0_g1_i2	TRINITY_DN10029_c0_g1	1336	1085.9	0	0	0	0
TRINITY_DN10029_c0_g1_i3	TRINITY_DN10029_c0_g1	1221	970.9	0	0	0	0
TRINITY_DN10029_c0_g1_i4	TRINITY_DN10029_c0_g1	1354	1103.9	10.61	0.3	0.6	16.17
TRINITY_DN10029_c0_g1_i5	TRINITY_DN10029_c0_g1	1325	1074.9	0	0	0	0
TRINITY_DN10029_c0_g1_i6	TRINITY_DN10029_c0_g1	1232	981.9	0	0	0	0
TRINITY_DN10029_c0_g1_i7	TRINITY_DN10029_c0_g1	1239	988.9	9.87	0.31	0.62	16.8
TRINITY_DN10030_c0_g1_i1	TRINITY_DN10030_c0_g1	628	377.91	28.28	2.34	4.68	78.39
TRINITY_DN10030_c0_g1_i2	TRINITY_DN10030_c0_g1	1035	784.9	7.66	0.3	0.61	10.22
TRINITY_DN10030_c0_g1_i3	TRINITY_DN10030_c0_g1	1543	1292.9	14.06	0.34	0.68	11.39
TRINITY_DN10030_c0_g2_i1	TRINITY_DN10030_c0_g2	618	367.92	32	2.71	5.44	100
TRINITY_DN10030_c0_g3_i1	TRINITY_DN10030_c0_g3	503	252.98	8	0.99	1.98	100
TRINITY_DN10030_c0_g3_i2	TRINITY_DN10030_c0_g3	502	251.98	0	0	0	0
TRINITY_DN10030_c0_g4_i1	TRINITY_DN10030_c0_g4	697	446.9	39	2.72	5.46	100
TRINITY_DN10030_c0_g4_i2	TRINITY_DN10030_c0_g4	697	446.9	0	0	0	0
TRINITY_DN10031_c0_g1_i1	TRINITY_DN10031_c0_g1	776	525.9	167.15	9.92	19.89	29.56
TRINITY_DN10031_c0_g1_i10	TRINITY_DN10031_c0_g1	1158	907.9	80.29	2.76	5.53	8.22
TRINITY_DN10031_c0_g1_i2	TRINITY_DN10031_c0_g1	241	16.6	1	1.88	3.77	5.6
TRINITY_DN10031_c0_g1_i3	TRINITY_DN10031_c0_g1	800	549.9	113.13	6.42	12.87	19.13
TRINITY_DN10031_c0_g1_i4	TRINITY_DN10031_c0_g1	788	537.9	0	0	0	0
TRINITY_DN10031_c0_g1_i5	TRINITY_DN10031_c0_g1	1134	883.9	0	0	0	0
TRINITY_DN10031_c0_g1_i6	TRINITY_DN10031_c0_g1	519	268.97	108.43	12.58	25.23	37.49
TRINITY_DN10031_c0_g1_i7	TRINITY_DN10031_c0_g1	1146	895.9	0	0	0	0
TRINITY_DN10031_c0_g1_i8	TRINITY_DN10031_c0_g1	886	635.9	0	0	0	0
TRINITY_DN10031_c0_g1_i9	TRINITY_DN10031_c0_g1	898	647.9	0	0	0	0
TRINITY_DN10032_c0_g1_i1	TRINITY_DN10032_c0_g1	809	558.9	12.62	0.7	1.41	22.51
TRINITY_DN10032_c0_g1_i2	TRINITY_DN10032_c0_g1	1336	1085.9	65.41	1.88	3.77	60.06
TRINITY_DN10032_c0_g1_i3	TRINITY_DN10032_c0_g1	1221	970.9	16.97	0.55	1.09	17.43
TRINITY_DN10033_c0_g1_i1	TRINITY_DN10033_c0_g1	1165	914.9	0	0	0	0
TRINITY_DN10033_c0_g1_i2	TRINITY_DN10033_c0_g1	1051	800.9	13.21	0.51	1.03	21.53
TRINITY_DN10033_c0_g1_i3	TRINITY_DN10033_c0_g1	1018	767.9	20.53	0.83	1.67	34.9
TRINITY_DN10033_c0_g1_i4	TRINITY_DN10033_c0_g1	1063	812.9	4.61	0.18	0.36	7.41
TRINITY_DN10033_c0_g1_i5	TRINITY_DN10033_c0_g1	1132	881.9	2.21	0.08	0.16	3.28
TRINITY_DN10033_c0_g1_i6	TRINITY_DN10033_c0_g1	1177	926.9	17.4	0.59	1.17	24.51
TRINITY_DN10033_c0_g1_i7	TRINITY_DN10033_c0_g1	1048	797.9	0.01	0	0	0.02
TRINITY_DN10033_c0_g1_i8	TRINITY_DN10033_c0_g1	1030	779.9	0.05	0	0	0.09
TRINITY_DN10033_c0_g1_i9	TRINITY_DN10033_c0_g1	1036	785.9	4.97	0.2	0.4	8.26
TRINITY_DN10034_c0_g1_i1	TRINITY_DN10034_c0_g1	448	198.08	2	0.32	0.63	35.21
TRINITY_DN10034_c0_g1_i2	TRINITY_DN10034_c0_g1	1165	914.9	17	0.58	1.16	64.79
TRINITY_DN10034_c0_g2_i1	TRINITY_DN10034_c0_g2	874	623.9	9	0.45	0.9	100
TRINITY_DN10034_c0_g2_i2	TRINITY_DN10034_c0_g2	365	115.96	0	0	0	0
TRINITY_DN10035_c0_g1_i1	TRINITY_DN10035_c0_g1	952	701.9	38	1.69	3.39	81.27
TRINITY_DN10035_c0_g1_i2	TRINITY_DN10035_c0_g1	651	400.91	5	0.39	0.78	18.73
TRINITY_DN10036_c0_g1_i1	TRINITY_DN10036_c0_g1	1452	1201.9	63.37	1.65	3.3	71.07
TRINITY_DN10036_c0_g1_i2	TRINITY_DN10036_c0_g1	1304	1053.9	22.63	0.67	1.34	28.93
TRINITY_DN10037_c0_g1_i1	TRINITY_DN10037_c0_g1	406	156.31	25.27	5.05	10.12	3.15
TRINITY_DN10037_c0_g1_i2	TRINITY_DN10037_c0_g1	320	73.47	365.73	155.38	311.53	96.85
TRINITY_DN10038_c0_g1_i1	TRINITY_DN10038_c0_g1	367	117.91	5	1.32	2.65	100
TRINITY_DN10038_c0_g1_i2	TRINITY_DN10038_c0_g1	321	74.37	0	0	0	0
TRINITY_DN10038_c0_g2_i1	TRINITY_DN10038_c0_g2	1277	1026.9	30	0.91	1.83	100
TRINITY_DN10039_c0_g1_i1	TRINITY_DN10039_c0_g1	2162	1911.9	81	1.32	2.65	68.27
TRINITY_DN10039_c0_g1_i2	TRINITY_DN10039_c0_g1	402	152.34	3	0.61	1.23	31.73
TRINITY_DN1003_c0_g1_i1	TRINITY_DN1003_c0_g1	319	72.57	2	0.86	1.72	100
TRINITY_DN10040_c0_g1_i1	TRINITY_DN10040_c0_g1	1462	1211.9	81.75	2.11	4.22	82.7
TRINITY_DN10040_c0_g1_i2	TRINITY_DN10040_c0_g1	1685	1434.9	20.25	0.44	0.88	17.3
TRINITY_DN10041_c0_g1_i1	TRINITY_DN10041_c0_g1	1452	1201.9	13.8	0.36	0.72	15.83
TRINITY_DN10041_c0_g1_i2	TRINITY_DN10041_c0_g1	622	371.92	7.77	0.65	1.31	28.79
TRINITY_DN10041_c0_g1_i3	TRINITY_DN10041_c0_g1	1341	1090.9	8.2	0.23	0.47	10.35
TRINITY_DN10041_c0_g1_i4	TRINITY_DN10041_c0_g1	726	475.9	9.77	0.64	1.28	28.29
TRINITY_DN10041_c0_g1_i5	TRINITY_DN10041_c0_g1	834	583.9	0	0	0	0
TRINITY_DN10041_c0_g1_i6	TRINITY_DN10041_c0_g1	782	531.9	6.46	0.38	0.76	16.75
TRINITY_DN10041_c1_g1_i1	TRINITY_DN10041_c1_g1	205	4.68	1	6.67	13.38	100
TRINITY_DN10042_c0_g1_i1	TRINITY_DN10042_c0_g1	636	385.91	7	0.57	1.14	100
TRINITY_DN10042_c0_g2_i1	TRINITY_DN10042_c0_g2	554	303.94	0	0	0	0
TRINITY_DN10042_c0_g2_i2	TRINITY_DN10042_c0_g2	1303	1052.9	15	0.44	0.89	58.45
TRINITY_DN10042_c0_g2_i3	TRINITY_DN10042_c0_g2	645	394.91	4	0.32	0.63	41.55
TRINITY_DN10042_c1_g1_i1	TRINITY_DN10042_c1_g1	228	11.2	0	0	0	0
TRINITY_DN10042_c2_g1_i1	TRINITY_DN10042_c2_g1	223	9.47	0	0	0	0
TRINITY_DN10043_c0_g1_i1	TRINITY_DN10043_c0_g1	1298	1047.9	10.76	0.32	0.64	38.14
TRINITY_DN10043_c0_g1_i2	TRINITY_DN10043_c0_g1	767	516.9	0	0	0	0
TRINITY_DN10043_c0_g1_i3	TRINITY_DN10043_c0_g1	1284	1033.9	0.53	0.02	0.03	1.91
TRINITY_DN10043_c0_g1_i4	TRINITY_DN10043_c0_g1	853	602.9	0	0	0	0
TRINITY_DN10043_c0_g1_i5	TRINITY_DN10043_c0_g1	1105	854.9	0	0	0	0
TRINITY_DN10043_c0_g1_i6	TRINITY_DN10043_c0_g1	1091	840.9	4.77	0.18	0.35	21.05
TRINITY_DN10043_c0_g1_i7	TRINITY_DN10043_c0_g1	660	409.91	0	0	0	0
TRINITY_DN10043_c0_g1_i8	TRINITY_DN10043_c0_g1	1212	961.9	0.91	0.03	0.06	3.52
TRINITY_DN10043_c0_g1_i9	TRINITY_DN10043_c0_g1	1198	947.9	9.03	0.3	0.6	35.38
TRINITY_DN10044_c0_g1_i1	TRINITY_DN10044_c0_g1	1881	1630.9	83	1.59	3.18	100
TRINITY_DN10045_c0_g1_i1	TRINITY_DN10045_c0_g1	1309	1058.9	158	4.66	9.34	100
TRINITY_DN10046_c0_g1_i1	TRINITY_DN10046_c0_g1	1652	1401.9	68.9	1.53	3.08	89.82
TRINITY_DN10046_c0_g1_i2	TRINITY_DN10046_c0_g1	806	555.9	3.1	0.17	0.35	10.18
TRINITY_DN10047_c0_g1_i1	TRINITY_DN10047_c0_g1	1840	1589.9	20.1	0.39	0.79	62.38
TRINITY_DN10047_c0_g1_i2	TRINITY_DN10047_c0_g1	1811	1560.9	11.9	0.24	0.48	37.62
TRINITY_DN10048_c0_g1_i1	TRINITY_DN10048_c0_g1	1685	1434.9	74	1.61	3.23	100
TRINITY_DN10048_c1_g1_i1	TRINITY_DN10048_c1_g1	245	18.52	180.26	303.84	609.19	100
TRINITY_DN10049_c0_g1_i1	TRINITY_DN10049_c0_g1	2470	2219.9	100	1.41	2.82	100
TRINITY_DN10049_c0_g2_i1	TRINITY_DN10049_c0_g2	973	722.9	36	1.55	3.12	100
TRINITY_DN1004_c0_g1_i1	TRINITY_DN1004_c0_g1	210	5.8	0	0	0	0
TRINITY_DN1004_c0_g2_i1	TRINITY_DN1004_c0_g2	216	7.35	0	0	0	0
TRINITY_DN10050_c0_g1_i1	TRINITY_DN10050_c0_g1	914	663.9	6.87	0.32	0.65	14
TRINITY_DN10050_c0_g1_i2	TRINITY_DN10050_c0_g1	742	491.9	5.92	0.38	0.75	16.28
TRINITY_DN10050_c0_g1_i3	TRINITY_DN10050_c0_g1	649	398.91	0	0	0	0
TRINITY_DN10050_c0_g1_i4	TRINITY_DN10050_c0_g1	907	656.9	0.71	0.03	0.07	1.47
TRINITY_DN10050_c0_g1_i5	TRINITY_DN10050_c0_g1	1172	921.9	46.5	1.57	3.16	68.26
TRINITY_DN10051_c0_g1_i1	TRINITY_DN10051_c0_g1	1351	1100.9	123	3.49	6.99	100
TRINITY_DN10052_c0_g1_i1	TRINITY_DN10052_c0_g1	357	108.21	1.25	0.36	0.72	1.46
TRINITY_DN10052_c0_g1_i10	TRINITY_DN10052_c0_g1	401	151.35	0	0	0	0
TRINITY_DN10052_c0_g1_i11	TRINITY_DN10052_c0_g1	406	156.31	4.75	0.95	1.9	3.84
TRINITY_DN10052_c0_g1_i2	TRINITY_DN10052_c0_g1	341	92.91	0	0	0	0
TRINITY_DN10052_c0_g1_i3	TRINITY_DN10052_c0_g1	358	109.18	21	6	12.04	24.27
TRINITY_DN10052_c0_g1_i4	TRINITY_DN10052_c0_g1	321	74.37	0	0	0	0
TRINITY_DN10052_c0_g1_i5	TRINITY_DN10052_c0_g1	555	304.94	42.78	4.38	8.78	17.7
TRINITY_DN10052_c0_g1_i6	TRINITY_DN10052_c0_g1	479	229.02	26.53	3.62	7.25	14.62
TRINITY_DN10052_c0_g1_i7	TRINITY_DN10052_c0_g1	464	214.04	47.13	6.87	13.78	27.78
TRINITY_DN10052_c0_g1_i8	TRINITY_DN10052_c0_g1	356	107.25	3.4	0.99	1.98	4
TRINITY_DN10052_c0_g1_i9	TRINITY_DN10052_c0_g1	540	289.95	14.6	1.57	3.15	6.35
TRINITY_DN10053_c0_g1_i1	TRINITY_DN10053_c0_g1	1019	768.9	21	0.85	1.71	100
TRINITY_DN10053_c0_g2_i1	TRINITY_DN10053_c0_g2	1078	827.9	171.78	6.48	12.98	59.71
TRINITY_DN10053_c0_g2_i2	TRINITY_DN10053_c0_g2	891	640.9	3.65	0.18	0.36	1.64
TRINITY_DN10053_c0_g2_i3	TRINITY_DN10053_c0_g2	1066	815.9	109.57	4.19	8.4	38.65
TRINITY_DN10054_c0_g1_i1	TRINITY_DN10054_c0_g1	533	282.96	50	5.52	11.06	100
TRINITY_DN10054_c0_g2_i1	TRINITY_DN10054_c0_g2	320	73.47	3	1.27	2.56	100
TRINITY_DN10055_c0_g1_i1	TRINITY_DN10055_c0_g1	318	71.67	4	1.74	3.49	69.87
TRINITY_DN10055_c0_g1_i2	TRINITY_DN10055_c0_g1	416	166.23	4	0.75	1.51	30.13
TRINITY_DN10055_c0_g1_i3	TRINITY_DN10055_c0_g1	317	70.78	0	0	0	0
TRINITY_DN10055_c0_g2_i1	TRINITY_DN10055_c0_g2	283	42.51	2.33	1.71	3.44	33.33
TRINITY_DN10055_c0_g2_i2	TRINITY_DN10055_c0_g2	283	42.51	4.67	3.43	6.87	66.67
TRINITY_DN10055_c0_g3_i1	TRINITY_DN10055_c0_g3	310	64.59	30	14.5	29.07	79.08
TRINITY_DN10055_c0_g3_i2	TRINITY_DN10055_c0_g3	346	97.65	12	3.84	7.69	20.92
TRINITY_DN10056_c0_g1_i1	TRINITY_DN10056_c0_g1	398	148.38	1	0.21	0.42	32.28
TRINITY_DN10056_c0_g1_i2	TRINITY_DN10056_c0_g1	391	141.47	2	0.44	0.88	67.72
TRINITY_DN10056_c1_g1_i1	TRINITY_DN10056_c1_g1	338	90.08	2	0.69	1.39	27.95
TRINITY_DN10056_c1_g1_i2	TRINITY_DN10056_c1_g1	721	470.9	2.34	0.15	0.31	6.25
TRINITY_DN10056_c1_g1_i3	TRINITY_DN10056_c1_g1	1867	1616.9	73.43	1.42	2.84	57.18
TRINITY_DN10056_c1_g1_i4	TRINITY_DN10056_c1_g1	722	471.9	3.23	0.21	0.43	8.62
TRINITY_DN10057_c0_g1_i1	TRINITY_DN10057_c0_g1	664	413.91	13.69	1.03	2.07	57.77
TRINITY_DN10057_c0_g1_i2	TRINITY_DN10057_c0_g1	594	343.92	8.31	0.75	1.51	42.23
TRINITY_DN10057_c0_g2_i1	TRINITY_DN10057_c0_g2	631	380.91	8	0.66	1.31	100
TRINITY_DN10058_c0_g1_i1	TRINITY_DN10058_c0_g1	1532	1281.9	39.3	0.96	1.92	78.88
TRINITY_DN10058_c0_g1_i2	TRINITY_DN10058_c0_g1	1554	1303.9	10.7	0.26	0.51	21.12
TRINITY_DN10059_c0_g1_i1	TRINITY_DN10059_c0_g1	1650	1399.9	41.94	0.94	1.88	36.33
TRINITY_DN10059_c0_g1_i2	TRINITY_DN10059_c0_g1	1588	1337.9	12.05	0.28	0.56	10.92
TRINITY_DN10059_c0_g1_i3	TRINITY_DN10059_c0_g1	1395	1144.9	35.81	0.98	1.96	37.92
TRINITY_DN10059_c0_g1_i4	TRINITY_DN10059_c0_g1	1457	1206.9	1.2	0.03	0.06	1.21
TRINITY_DN10059_c0_g1_i5	TRINITY_DN10059_c0_g1	428	178.16	2	0.35	0.7	13.61
TRINITY_DN10059_c0_g2_i1	TRINITY_DN10059_c0_g2	329	81.69	3	1.15	2.3	100
TRINITY_DN10060_c0_g1_i1	TRINITY_DN10060_c0_g1	1827	1576.9	64.19	1.27	2.55	52.42
TRINITY_DN10060_c0_g1_i2	TRINITY_DN10060_c0_g1	1869	1618.9	59.81	1.15	2.31	47.58
TRINITY_DN10061_c0_g1_i1	TRINITY_DN10061_c0_g1	847	596.9	188	9.83	19.71	100
TRINITY_DN10062_c0_g1_i1	TRINITY_DN10062_c0_g1	686	435.91	1594.98	114.21	228.99	91.68
TRINITY_DN10062_c0_g1_i2	TRINITY_DN10062_c0_g1	388	138.51	46.02	10.37	20.79	8.32
TRINITY_DN10062_c0_g2_i1	TRINITY_DN10062_c0_g2	822	571.9	309.57	16.9	33.88	60.27
TRINITY_DN10062_c0_g2_i2	TRINITY_DN10062_c0_g2	879	628.9	224.43	11.14	22.33	39.73
TRINITY_DN10063_c0_g1_i1	TRINITY_DN10063_c0_g1	875	624.9	71.23	3.56	7.13	63.22
TRINITY_DN10063_c0_g1_i2	TRINITY_DN10063_c0_g1	880	629.9	41.77	2.07	4.15	36.78
TRINITY_DN10064_c0_g1_i1	TRINITY_DN10064_c0_g1	336	88.2	2	0.71	1.42	13.13
TRINITY_DN10064_c0_g1_i2	TRINITY_DN10064_c0_g1	307	61.99	1	0.5	1.01	9.34
TRINITY_DN10064_c0_g1_i3	TRINITY_DN10064_c0_g1	345	96.7	3	0.97	1.94	17.96
TRINITY_DN10064_c0_g1_i4	TRINITY_DN10064_c0_g1	544	293.95	5.04	0.54	1.07	9.93
TRINITY_DN10064_c0_g1_i5	TRINITY_DN10064_c0_g1	582	331.93	18.36	1.73	3.46	32.02
TRINITY_DN10064_c0_g1_i6	TRINITY_DN10064_c0_g1	371	121.81	0	0	0	0
TRINITY_DN10064_c0_g1_i7	TRINITY_DN10064_c0_g1	333	85.4	2.6	0.95	1.9	17.62
TRINITY_DN10064_c0_g1_i8	TRINITY_DN10064_c0_g1	298	54.39	0	0	0	0
TRINITY_DN10064_c0_g2_i1	TRINITY_DN10064_c0_g2	689	438.91	7	0.5	1	100
TRINITY_DN10064_c1_g1_i1	TRINITY_DN10064_c1_g1	252	22.17	1	1.41	2.82	100
TRINITY_DN10065_c0_g1_i1	TRINITY_DN10065_c0_g1	1323	1072.9	41.57	1.21	2.42	15.27
TRINITY_DN10065_c0_g1_i2	TRINITY_DN10065_c0_g1	272	34.57	7.43	6.71	13.45	84.73
TRINITY_DN10066_c0_g1_i1	TRINITY_DN10066_c0_g1	1983	1732.9	64	1.15	2.31	100
TRINITY_DN10067_c0_g1_i1	TRINITY_DN10067_c0_g1	475	225.02	111	15.4	30.87	69.87
TRINITY_DN10067_c0_g1_i2	TRINITY_DN10067_c0_g1	419	169.21	15	2.77	5.55	12.56
TRINITY_DN10067_c0_g1_i3	TRINITY_DN10067_c0_g1	419	169.21	21	3.87	7.77	17.58
TRINITY_DN10067_c0_g2_i1	TRINITY_DN10067_c0_g2	429	179.16	45	7.84	15.72	100
TRINITY_DN10067_c0_g3_i1	TRINITY_DN10067_c0_g3	427	177.17	6	1.06	2.12	100
TRINITY_DN10068_c0_g1_i1	TRINITY_DN10068_c0_g1	1004	753.9	288.45	11.94	23.94	97.84
TRINITY_DN10068_c0_g1_i2	TRINITY_DN10068_c0_g1	670	419.91	3.55	0.26	0.53	2.16
TRINITY_DN10069_c0_g1_i1	TRINITY_DN10069_c0_g1	716	465.9	548	36.71	73.61	100
TRINITY_DN1006_c0_g1_i1	TRINITY_DN1006_c0_g1	267	31.21	1	1	2.01	100
TRINITY_DN1006_c0_g2_i1	TRINITY_DN1006_c0_g2	342	93.85	5	1.66	3.33	100
TRINITY_DN10070_c0_g1_i1	TRINITY_DN10070_c0_g1	568	317.94	121	11.88	23.82	88.14
TRINITY_DN10070_c0_g1_i2	TRINITY_DN10070_c0_g1	247	19.52	1	1.6	3.21	11.86
TRINITY_DN10071_c0_g1_i1	TRINITY_DN10071_c0_g1	606	355.92	0	0	0	0
TRINITY_DN10071_c0_g1_i10	TRINITY_DN10071_c0_g1	420	170.21	9.68	1.78	3.56	16.78
TRINITY_DN10071_c0_g1_i11	TRINITY_DN10071_c0_g1	454	204.07	12.15	1.86	3.73	17.57
TRINITY_DN10071_c0_g1_i12	TRINITY_DN10071_c0_g1	789	538.9	30.32	1.76	3.52	16.59
TRINITY_DN10071_c0_g1_i13	TRINITY_DN10071_c0_g1	828	577.9	16.65	0.9	1.8	8.5
TRINITY_DN10071_c0_g1_i14	TRINITY_DN10071_c0_g1	304	59.42	1	0.53	1.05	4.96
TRINITY_DN10071_c0_g1_i2	TRINITY_DN10071_c0_g1	595	344.92	6.88	0.62	1.25	5.89
TRINITY_DN10071_c0_g1_i3	TRINITY_DN10071_c0_g1	477	227.02	6.77	0.93	1.87	8.8
TRINITY_DN10071_c0_g1_i4	TRINITY_DN10071_c0_g1	544	293.95	10.85	1.15	2.31	10.89
TRINITY_DN10071_c0_g1_i5	TRINITY_DN10071_c0_g1	235	13.95	0	0	0	0
TRINITY_DN10071_c0_g1_i6	TRINITY_DN10071_c0_g1	251	21.62	0	0	0	0
TRINITY_DN10071_c0_g1_i7	TRINITY_DN10071_c0_g1	576	325.93	1.83	0.18	0.35	1.66
TRINITY_DN10071_c0_g1_i8	TRINITY_DN10071_c0_g1	798	547.9	8.26	0.47	0.94	4.45
TRINITY_DN10071_c0_g1_i9	TRINITY_DN10071_c0_g1	477	227.02	3.01	0.41	0.83	3.91
TRINITY_DN10071_c1_g1_i1	TRINITY_DN10071_c1_g1	390	140.48	2	0.44	0.89	100
TRINITY_DN10071_c2_g1_i1	TRINITY_DN10071_c2_g1	371	121.81	4	1.02	2.05	100
TRINITY_DN10072_c0_g1_i1	TRINITY_DN10072_c0_g1	1199	948.9	47	1.55	3.1	100
TRINITY_DN10073_c0_g1_i1	TRINITY_DN10073_c0_g1	830	579.9	470.46	25.32	50.77	43.4
TRINITY_DN10073_c0_g1_i2	TRINITY_DN10073_c0_g1	608	357.92	244.48	21.32	42.75	36.54
TRINITY_DN10073_c0_g1_i3	TRINITY_DN10073_c0_g1	269	32.53	7.86	7.54	15.12	12.93
TRINITY_DN10073_c0_g1_i4	TRINITY_DN10073_c0_g1	282	41.76	4.86	3.63	7.28	6.22
TRINITY_DN10073_c0_g1_i5	TRINITY_DN10073_c0_g1	1221	970.9	7.48	0.24	0.48	0.41
TRINITY_DN10073_c0_g1_i6	TRINITY_DN10073_c0_g1	660	409.91	3.86	0.29	0.59	0.5
TRINITY_DN10074_c0_g1_i1	TRINITY_DN10074_c0_g1	631	380.91	536.32	43.95	88.11	65.22
TRINITY_DN10074_c0_g1_i2	TRINITY_DN10074_c0_g1	532	281.96	211.68	23.43	46.98	34.78
TRINITY_DN10075_c0_g1_i1	TRINITY_DN10075_c0_g1	2207	1956.9	37.48	0.6	1.2	65.51
TRINITY_DN10075_c0_g1_i2	TRINITY_DN10075_c0_g1	2186	1935.9	19.52	0.31	0.63	34.49
TRINITY_DN10076_c0_g1_i1	TRINITY_DN10076_c0_g1	1012	761.9	29.89	1.22	2.46	83.57
TRINITY_DN10076_c0_g1_i2	TRINITY_DN10076_c0_g1	1042	791.9	6.11	0.24	0.48	16.43
TRINITY_DN10077_c0_g1_i1	TRINITY_DN10077_c0_g1	928	677.9	5.48	0.25	0.51	7.61
TRINITY_DN10077_c0_g1_i2	TRINITY_DN10077_c0_g1	1631	1380.9	0	0	0	0
TRINITY_DN10077_c0_g1_i3	TRINITY_DN10077_c0_g1	975	724.9	11.31	0.49	0.98	14.7
TRINITY_DN10077_c0_g1_i4	TRINITY_DN10077_c0_g1	1678	1427.9	54.94	1.2	2.41	36.25
TRINITY_DN10077_c0_g1_i5	TRINITY_DN10077_c0_g1	505	254.98	9.67	1.18	2.37	35.74
TRINITY_DN10077_c0_g1_i6	TRINITY_DN10077_c0_g1	894	643.9	0	0	0	0
TRINITY_DN10077_c0_g1_i7	TRINITY_DN10077_c0_g1	847	596.9	3.61	0.19	0.38	5.69
TRINITY_DN10078_c0_g1_i1	TRINITY_DN10078_c0_g1	550	299.94	12	1.25	2.5	100
TRINITY_DN10078_c0_g2_i1	TRINITY_DN10078_c0_g2	1747	1496.9	38	0.79	1.59	100
TRINITY_DN10079_c0_g1_i1	TRINITY_DN10079_c0_g1	942	691.9	49	2.21	4.43	100
TRINITY_DN10079_c0_g2_i1	TRINITY_DN10079_c0_g2	298	54.39	2	1.15	2.3	100
TRINITY_DN1007_c0_g1_i1	TRINITY_DN1007_c0_g1	740	489.9	8	0.51	1.02	100
TRINITY_DN10080_c0_g1_i1	TRINITY_DN10080_c0_g1	772	521.9	540.21	32.31	64.78	63.95
TRINITY_DN10080_c0_g1_i2	TRINITY_DN10080_c0_g1	553	302.94	176.79	18.22	36.52	36.05
TRINITY_DN10080_c1_g1_i1	TRINITY_DN10080_c1_g1	299	55.22	3	1.7	3.4	100
TRINITY_DN10081_c0_g1_i1	TRINITY_DN10081_c0_g1	1479	1228.9	35	0.89	1.78	100
TRINITY_DN10081_c0_g1_i2	TRINITY_DN10081_c0_g1	284	43.27	0	0	0	0
TRINITY_DN10082_c0_g1_i1	TRINITY_DN10082_c0_g1	694	443.9	11.93	0.84	1.68	33.12
TRINITY_DN10082_c0_g1_i2	TRINITY_DN10082_c0_g1	846	595.9	18.47	0.97	1.94	38.21
TRINITY_DN10082_c0_g1_i3	TRINITY_DN10082_c0_g1	749	498.9	11.6	0.73	1.46	28.67
TRINITY_DN10082_c0_g2_i1	TRINITY_DN10082_c0_g2	221	8.83	6	21.21	42.52	100
TRINITY_DN10083_c0_g1_i1	TRINITY_DN10083_c0_g1	770	519.9	11.75	0.71	1.41	14.44
TRINITY_DN10083_c0_g1_i2	TRINITY_DN10083_c0_g1	862	611.9	39.62	2.02	4.05	41.38
TRINITY_DN10083_c0_g1_i3	TRINITY_DN10083_c0_g1	404	154.32	8.08	1.63	3.28	33.47
TRINITY_DN10083_c0_g1_i4	TRINITY_DN10083_c0_g1	820	569.9	9.55	0.52	1.05	10.71
TRINITY_DN10084_c0_g1_i1	TRINITY_DN10084_c0_g1	786	535.9	23.68	1.38	2.77	4
TRINITY_DN10084_c0_g1_i2	TRINITY_DN10084_c0_g1	395	145.42	73.83	15.85	31.77	45.93
TRINITY_DN10084_c0_g1_i3	TRINITY_DN10084_c0_g1	869	618.9	4.48	0.23	0.45	0.66
TRINITY_DN10084_c0_g1_i4	TRINITY_DN10084_c0_g1	802	551.9	192.32	10.88	21.81	31.53
TRINITY_DN10084_c0_g1_i5	TRINITY_DN10084_c0_g1	546	295.95	56	5.91	11.84	17.12
TRINITY_DN10084_c0_g1_i6	TRINITY_DN10084_c0_g1	684	433.91	3.69	0.27	0.53	0.77
TRINITY_DN10085_c0_g1_i1	TRINITY_DN10085_c0_g1	781	530.9	369	21.69	43.5	100
TRINITY_DN10086_c0_g1_i1	TRINITY_DN10086_c0_g1	1257	1006.9	245.99	7.63	15.29	26.59
TRINITY_DN10086_c0_g1_i2	TRINITY_DN10086_c0_g1	1246	995.9	196.55	6.16	12.35	21.48
TRINITY_DN10086_c0_g1_i3	TRINITY_DN10086_c0_g1	1175	924.9	10.26	0.35	0.69	1.21
TRINITY_DN10086_c0_g1_i4	TRINITY_DN10086_c0_g1	1007	756.9	11.47	0.47	0.95	1.65
TRINITY_DN10086_c0_g1_i5	TRINITY_DN10086_c0_g1	1164	913.9	22.87	0.78	1.57	2.72
TRINITY_DN10086_c0_g1_i6	TRINITY_DN10086_c0_g1	996	745.9	0.22	0.01	0.02	0.03
TRINITY_DN10086_c0_g1_i7	TRINITY_DN10086_c0_g1	1280	1029.9	207.33	6.28	12.6	21.91
TRINITY_DN10086_c0_g1_i8	TRINITY_DN10086_c0_g1	1291	1040.9	233.31	7	14.03	24.4
TRINITY_DN10087_c0_g1_i1	TRINITY_DN10087_c0_g1	686	435.91	1507	107.91	216.35	100
TRINITY_DN10087_c0_g2_i1	TRINITY_DN10087_c0_g2	280	40.27	2	1.55	3.11	100
TRINITY_DN10088_c0_g1_i1	TRINITY_DN10088_c0_g1	853	602.9	51	2.64	5.29	46.21
TRINITY_DN10088_c0_g1_i2	TRINITY_DN10088_c0_g1	890	639.9	63	3.07	6.16	53.79
TRINITY_DN10088_c0_g2_i1	TRINITY_DN10088_c0_g2	1792	1541.9	25.12	0.51	1.02	35.64
TRINITY_DN10088_c0_g2_i2	TRINITY_DN10088_c0_g2	1028	777.9	22.88	0.92	1.84	64.36
TRINITY_DN10088_c0_g3_i1	TRINITY_DN10088_c0_g3	287	45.57	0	0	0	0
TRINITY_DN10089_c0_g1_i1	TRINITY_DN10089_c0_g1	667	416.91	12.17	0.91	1.83	8.91
TRINITY_DN10089_c0_g1_i2	TRINITY_DN10089_c0_g1	943	692.9	18.98	0.85	1.71	8.36
TRINITY_DN10089_c0_g1_i3	TRINITY_DN10089_c0_g1	851	600.9	162.86	8.46	16.96	82.73
TRINITY_DN10090_c0_g1_i1	TRINITY_DN10090_c0_g1	501	250.98	16	1.99	3.99	100
TRINITY_DN10090_c0_g2_i1	TRINITY_DN10090_c0_g2	318	71.67	4	1.74	3.49	68.33
TRINITY_DN10090_c0_g2_i2	TRINITY_DN10090_c0_g2	365	115.96	3	0.81	1.62	31.67
TRINITY_DN10090_c0_g3_i1	TRINITY_DN10090_c0_g3	349	100.52	4	1.24	2.49	100
TRINITY_DN10091_c0_g1_i1	TRINITY_DN10091_c0_g1	1338	1087.9	29.68	0.85	1.71	76.39
TRINITY_DN10091_c0_g1_i2	TRINITY_DN10091_c0_g1	1355	1104.9	9.32	0.26	0.53	23.61
TRINITY_DN10092_c0_g1_i1	TRINITY_DN10092_c0_g1	472	222.03	6	0.84	1.69	18.29
TRINITY_DN10092_c0_g1_i2	TRINITY_DN10092_c0_g1	319	72.57	4	1.72	3.45	37.3
TRINITY_DN10092_c0_g1_i3	TRINITY_DN10092_c0_g1	323	76.19	5	2.05	4.11	44.41
TRINITY_DN10093_c0_g1_i1	TRINITY_DN10093_c0_g1	420	170.21	3	0.55	1.1	23.1
TRINITY_DN10093_c0_g1_i2	TRINITY_DN10093_c0_g1	294	51.11	3	1.83	3.67	76.9
TRINITY_DN10093_c1_g1_i1	TRINITY_DN10093_c1_g1	1076	825.9	95	3.59	7.2	66.97
TRINITY_DN10093_c1_g1_i2	TRINITY_DN10093_c1_g1	779	528.9	30	1.77	3.55	33.03
TRINITY_DN10093_c2_g1_i1	TRINITY_DN10093_c2_g1	684	433.91	6	0.43	0.87	100
TRINITY_DN10094_c0_g1_i1	TRINITY_DN10094_c0_g1	593	342.92	10.38	0.94	1.89	39.9
TRINITY_DN10094_c0_g1_i2	TRINITY_DN10094_c0_g1	909	658.9	4.74	0.22	0.45	9.47
TRINITY_DN10094_c0_g1_i3	TRINITY_DN10094_c0_g1	1705	1454.9	55.88	1.2	2.4	50.63
TRINITY_DN10095_c0_g1_i1	TRINITY_DN10095_c0_g1	1029	778.9	15.74	0.63	1.26	43.02
TRINITY_DN10095_c0_g1_i2	TRINITY_DN10095_c0_g1	1044	793.9	21.26	0.84	1.68	56.98
TRINITY_DN10096_c0_g1_i1	TRINITY_DN10096_c0_g1	1092	841.9	11.05	0.41	0.82	30.15
TRINITY_DN10096_c0_g1_i2	TRINITY_DN10096_c0_g1	1104	853.9	25.95	0.95	1.9	69.85
TRINITY_DN10097_c0_g1_i1	TRINITY_DN10097_c0_g1	919	668.9	2138.19	99.78	200.05	83.23
TRINITY_DN10097_c0_g1_i2	TRINITY_DN10097_c0_g1	899	648.9	417.81	20.1	40.29	16.77
TRINITY_DN10098_c0_g1_i1	TRINITY_DN10098_c0_g1	1795	1544.9	32	0.65	1.3	100
TRINITY_DN10099_c0_g1_i1	TRINITY_DN10099_c0_g1	1106	855.9	51.26	1.87	3.75	19.69
TRINITY_DN10099_c0_g1_i2	TRINITY_DN10099_c0_g1	799	548.9	115.83	6.59	13.21	69.38
TRINITY_DN10099_c0_g1_i3	TRINITY_DN10099_c0_g1	488	238	7.92	1.04	2.08	10.94
TRINITY_DN1009_c0_g1_i1	TRINITY_DN1009_c0_g1	934	683.9	20	0.91	1.83	100
TRINITY_DN100_c0_g1_i1	TRINITY_DN100_c0_g1	511	260.97	6	0.72	1.44	100
TRINITY_DN10100_c0_g1_i1	TRINITY_DN10100_c0_g1	1219	968.9	15	0.48	0.97	100
TRINITY_DN10100_c1_g1_i1	TRINITY_DN10100_c1_g1	674	423.91	24	1.77	3.54	100
TRINITY_DN10100_c2_g1_i1	TRINITY_DN10100_c2_g1	524	273.96	14	1.6	3.2	100
TRINITY_DN10101_c0_g1_i1	TRINITY_DN10101_c0_g1	462	212.05	95.61	14.07	28.22	88.91
TRINITY_DN10101_c0_g1_i2	TRINITY_DN10101_c0_g1	529	278.96	10.63	1.19	2.39	7.52
TRINITY_DN10101_c0_g1_i3	TRINITY_DN10101_c0_g1	953	702.9	12.75	0.57	1.14	3.58
TRINITY_DN10101_c0_g2_i1	TRINITY_DN10101_c0_g2	415	165.24	4	0.76	1.51	100
TRINITY_DN10102_c0_g1_i1	TRINITY_DN10102_c0_g1	231	12.34	30.9	78.18	156.75	92.45
TRINITY_DN10102_c0_g1_i2	TRINITY_DN10102_c0_g1	421	171.2	35	6.38	12.79	7.55
TRINITY_DN10103_c0_g1_i1	TRINITY_DN10103_c0_g1	645	394.91	29	2.29	4.6	100
TRINITY_DN10103_c0_g2_i1	TRINITY_DN10103_c0_g2	855	604.9	63.24	3.26	6.54	11.47
TRINITY_DN10103_c0_g2_i2	TRINITY_DN10103_c0_g2	340	91.96	72.44	24.59	49.29	86.4
TRINITY_DN10103_c0_g2_i3	TRINITY_DN10103_c0_g2	678	427.91	8.32	0.61	1.22	2.13
TRINITY_DN10103_c0_g3_i1	TRINITY_DN10103_c0_g3	317	70.78	3	1.32	2.65	100
TRINITY_DN10104_c0_g1_i1	TRINITY_DN10104_c0_g1	1203	952.9	10.82	0.35	0.71	21.63
TRINITY_DN10104_c0_g1_i2	TRINITY_DN10104_c0_g1	790	539.9	0	0	0	0
TRINITY_DN10104_c0_g1_i3	TRINITY_DN10104_c0_g1	1117	866.9	26.78	0.96	1.93	58.88
TRINITY_DN10104_c0_g1_i4	TRINITY_DN10104_c0_g1	876	625.9	6.4	0.32	0.64	19.49
TRINITY_DN10105_c0_g1_i1	TRINITY_DN10105_c0_g1	1057	806.9	75	2.9	5.82	100
TRINITY_DN10106_c0_g1_i1	TRINITY_DN10106_c0_g1	698	447.9	0	0	0	0
TRINITY_DN10106_c0_g1_i2	TRINITY_DN10106_c0_g1	722	471.9	16.07	1.06	2.13	68.39
TRINITY_DN10106_c0_g1_i3	TRINITY_DN10106_c0_g1	661	410.91	2	0.15	0.3	9.77
TRINITY_DN10106_c0_g1_i4	TRINITY_DN10106_c0_g1	611	360.92	3.93	0.34	0.68	21.84
TRINITY_DN10107_c0_g1_i1	TRINITY_DN10107_c0_g1	720	469.9	184	12.22	24.51	100
TRINITY_DN10107_c1_g1_i1	TRINITY_DN10107_c1_g1	347	98.61	2	0.63	1.27	100
TRINITY_DN10108_c0_g1_i1	TRINITY_DN10108_c0_g1	1006	755.9	6.44	0.27	0.53	8.29
TRINITY_DN10108_c0_g1_i2	TRINITY_DN10108_c0_g1	1169	918.9	3.04	0.1	0.21	3.22
TRINITY_DN10108_c0_g1_i3	TRINITY_DN10108_c0_g1	866	615.9	3.7	0.19	0.38	5.85
TRINITY_DN10108_c0_g1_i4	TRINITY_DN10108_c0_g1	745	494.9	4.69	0.3	0.59	9.23
TRINITY_DN10108_c0_g1_i5	TRINITY_DN10108_c0_g1	1161	910.9	64.52	2.21	4.43	68.97
TRINITY_DN10108_c0_g1_i6	TRINITY_DN10108_c0_g1	1261	1010.9	4.61	0.14	0.29	4.44
TRINITY_DN10109_c0_g1_i1	TRINITY_DN10109_c0_g1	244	18.03	2	3.46	6.94	40.28
TRINITY_DN10109_c0_g1_i2	TRINITY_DN10109_c0_g1	416	166.23	5.71	1.07	2.15	12.48
TRINITY_DN10109_c0_g1_i3	TRINITY_DN10109_c0_g1	662	411.91	5.23	0.4	0.79	4.61
TRINITY_DN10109_c0_g1_i4	TRINITY_DN10109_c0_g1	1226	975.9	18.11	0.58	1.16	6.74
TRINITY_DN10109_c0_g1_i5	TRINITY_DN10109_c0_g1	1018	767.9	75.95	3.09	6.19	35.9
TRINITY_DN10110_c0_g1_i1	TRINITY_DN10110_c0_g1	1205	954.9	2.04	0.07	0.13	0.91
TRINITY_DN10110_c0_g1_i10	TRINITY_DN10110_c0_g1	984	733.9	11.11	0.47	0.95	6.44
TRINITY_DN10110_c0_g1_i11	TRINITY_DN10110_c0_g1	382	132.6	2	0.47	0.94	6.41
TRINITY_DN10110_c0_g1_i2	TRINITY_DN10110_c0_g1	924	673.9	0	0	0	0
TRINITY_DN10110_c0_g1_i3	TRINITY_DN10110_c0_g1	1181	930.9	0.03	0	0	0.01
TRINITY_DN10110_c0_g1_i4	TRINITY_DN10110_c0_g1	1145	894.9	25.76	0.9	1.8	12.24
TRINITY_DN10110_c0_g1_i5	TRINITY_DN10110_c0_g1	928	677.9	1.38	0.06	0.13	0.87
TRINITY_DN10110_c0_g1_i6	TRINITY_DN10110_c0_g1	405	155.31	17.05	3.43	6.87	46.69
TRINITY_DN10110_c0_g1_i7	TRINITY_DN10110_c0_g1	904	653.9	40.61	1.94	3.89	26.42
TRINITY_DN10110_c0_g1_i8	TRINITY_DN10110_c0_g1	1121	870.9	0.02	0	0	0.01
TRINITY_DN10110_c0_g1_i9	TRINITY_DN10110_c0_g1	707	456.9	0	0	0	0
TRINITY_DN10111_c0_g1_i1	TRINITY_DN10111_c0_g1	2673	2422.9	91	1.17	2.35	100
TRINITY_DN10112_c0_g1_i1	TRINITY_DN10112_c0_g1	806	555.9	21.32	1.2	2.4	10.63
TRINITY_DN10112_c0_g1_i2	TRINITY_DN10112_c0_g1	833	582.9	2.32	0.12	0.25	1.1
TRINITY_DN10112_c0_g1_i3	TRINITY_DN10112_c0_g1	634	383.91	4	0.33	0.65	2.89
TRINITY_DN10112_c0_g1_i4	TRINITY_DN10112_c0_g1	867	616.9	6.85	0.35	0.7	3.08
TRINITY_DN10112_c0_g1_i5	TRINITY_DN10112_c0_g1	585	334.93	0	0	0	0
TRINITY_DN10112_c0_g1_i6	TRINITY_DN10112_c0_g1	840	589.9	6.51	0.34	0.69	3.06
TRINITY_DN10112_c0_g1_i7	TRINITY_DN10112_c0_g1	226	10.49	3	8.93	17.9	79.25
TRINITY_DN10113_c0_g1_i1	TRINITY_DN10113_c0_g1	1038	787.9	124.34	4.93	9.88	86.14
TRINITY_DN10113_c0_g1_i2	TRINITY_DN10113_c0_g1	211	6.04	0	0	0	0
TRINITY_DN10113_c0_g1_i3	TRINITY_DN10113_c0_g1	1140	889.9	22.6	0.79	1.59	13.86
TRINITY_DN10113_c0_g2_i1	TRINITY_DN10113_c0_g2	1040	789.9	8.06	0.32	0.64	100
TRINITY_DN10114_c0_g1_i1	TRINITY_DN10114_c0_g1	623	372.92	66.78	5.59	11.21	96.35
TRINITY_DN10114_c0_g1_i2	TRINITY_DN10114_c0_g1	724	473.9	3.22	0.21	0.42	3.65
TRINITY_DN10115_c0_g1_i1	TRINITY_DN10115_c0_g1	1111	860.9	25	0.91	1.82	100
TRINITY_DN10115_c1_g1_i1	TRINITY_DN10115_c1_g1	1520	1269.9	23	0.57	1.13	100
TRINITY_DN10116_c0_g1_i1	TRINITY_DN10116_c0_g1	1381	1130.9	22.18	0.61	1.23	19.08
TRINITY_DN10116_c0_g1_i2	TRINITY_DN10116_c0_g1	1414	1163.9	96.82	2.6	5.21	80.92
TRINITY_DN10117_c0_g1_i1	TRINITY_DN10117_c0_g1	728	477.9	83	5.42	10.87	100
TRINITY_DN10118_c0_g1_i1	TRINITY_DN10118_c0_g1	1892	1641.9	35.38	0.67	1.35	25.03
TRINITY_DN10118_c0_g1_i2	TRINITY_DN10118_c0_g1	297	53.56	3.18	1.85	3.72	69.02
TRINITY_DN10118_c0_g1_i3	TRINITY_DN10118_c0_g1	1703	1452.9	7.44	0.16	0.32	5.95
TRINITY_DN10119_c0_g1_i1	TRINITY_DN10119_c0_g1	1583	1332.9	90	2.11	4.23	100
TRINITY_DN10120_c0_g1_i1	TRINITY_DN10120_c0_g1	1825	1574.9	68	1.35	2.7	100
TRINITY_DN10121_c0_g1_i1	TRINITY_DN10121_c0_g1	832	581.9	10.74	0.58	1.15	47.36
TRINITY_DN10121_c0_g1_i2	TRINITY_DN10121_c0_g1	848	597.9	12.26	0.64	1.28	52.64
TRINITY_DN10122_c0_g1_i1	TRINITY_DN10122_c0_g1	623	372.92	0	0	0	0
TRINITY_DN10122_c0_g1_i2	TRINITY_DN10122_c0_g1	1074	823.9	64	2.42	4.86	100
TRINITY_DN10123_c0_g1_i1	TRINITY_DN10123_c0_g1	703	452.9	156	10.75	21.56	91.73
TRINITY_DN10123_c0_g1_i2	TRINITY_DN10123_c0_g1	332	84.47	1	0.37	0.74	3.15
TRINITY_DN10123_c0_g1_i3	TRINITY_DN10123_c0_g1	562	311.94	6	0.6	1.2	5.12
TRINITY_DN10124_c0_g1_i1	TRINITY_DN10124_c0_g1	1131	880.9	9.39	0.33	0.67	26.97
TRINITY_DN10124_c0_g1_i2	TRINITY_DN10124_c0_g1	1068	817.9	23.61	0.9	1.81	73.03
TRINITY_DN10125_c0_g1_i1	TRINITY_DN10125_c0_g1	1403	1152.9	10.39	0.28	0.56	29.31
TRINITY_DN10125_c0_g1_i2	TRINITY_DN10125_c0_g1	1273	1022.9	0	0	0	0
TRINITY_DN10125_c0_g1_i3	TRINITY_DN10125_c0_g1	1388	1137.9	12.07	0.33	0.66	34.52
TRINITY_DN10125_c0_g1_i4	TRINITY_DN10125_c0_g1	387	137.52	0	0	0	0
TRINITY_DN10125_c0_g1_i5	TRINITY_DN10125_c0_g1	1288	1037.9	11.54	0.35	0.7	36.17
TRINITY_DN10125_c0_g2_i1	TRINITY_DN10125_c0_g2	880	629.9	20	0.99	1.99	100
TRINITY_DN10126_c0_g1_i1	TRINITY_DN10126_c0_g1	923	672.9	16.62	0.77	1.55	19.54
TRINITY_DN10126_c0_g1_i2	TRINITY_DN10126_c0_g1	751	500.9	0	0	0	0
TRINITY_DN10126_c0_g1_i3	TRINITY_DN10126_c0_g1	624	373.92	3.23	0.27	0.54	6.84
TRINITY_DN10126_c0_g1_i4	TRINITY_DN10126_c0_g1	511	260.97	0	0	0	0
TRINITY_DN10126_c0_g1_i5	TRINITY_DN10126_c0_g1	974	723.9	4.72	0.2	0.41	5.16
TRINITY_DN10126_c0_g1_i6	TRINITY_DN10126_c0_g1	562	311.94	16.52	1.65	3.31	41.9
TRINITY_DN10126_c0_g1_i7	TRINITY_DN10126_c0_g1	605	354.92	10.13	0.89	1.79	22.58
TRINITY_DN10126_c0_g1_i8	TRINITY_DN10126_c0_g1	802	551.9	2.78	0.16	0.31	3.98
TRINITY_DN10127_c0_g1_i1	TRINITY_DN10127_c0_g1	420	170.21	3	0.55	1.1	28.09
TRINITY_DN10127_c0_g1_i2	TRINITY_DN10127_c0_g1	594	343.92	6.65	0.6	1.21	30.83
TRINITY_DN10127_c0_g1_i3	TRINITY_DN10127_c0_g1	1698	1447.9	16.02	0.35	0.69	17.63
TRINITY_DN10127_c0_g1_i4	TRINITY_DN10127_c0_g1	1564	1313.9	19.33	0.46	0.92	23.45
TRINITY_DN10128_c0_g1_i1	TRINITY_DN10128_c0_g1	2765	2514.9	35.95	0.45	0.89	42.94
TRINITY_DN10128_c0_g1_i2	TRINITY_DN10128_c0_g1	2214	1963.9	14.62	0.23	0.47	22.36
TRINITY_DN10128_c0_g1_i3	TRINITY_DN10128_c0_g1	2474	2223.9	0	0	0	0
TRINITY_DN10128_c0_g1_i4	TRINITY_DN10128_c0_g1	2338	2087.9	21.89	0.33	0.66	31.49
TRINITY_DN10128_c0_g1_i5	TRINITY_DN10128_c0_g1	2641	2390.9	2.55	0.03	0.07	3.2
TRINITY_DN10128_c0_g1_i6	TRINITY_DN10128_c0_g1	2598	2347.9	0	0	0	0
TRINITY_DN10128_c0_g2_i1	TRINITY_DN10128_c0_g2	333	85.4	1	0.37	0.73	100
TRINITY_DN10129_c0_g1_i1	TRINITY_DN10129_c0_g1	832	581.9	243	13.03	26.13	100
TRINITY_DN1012_c0_g1_i1	TRINITY_DN1012_c0_g1	213	6.54	0	0	0	0
TRINITY_DN10130_c0_g1_i1	TRINITY_DN10130_c0_g1	294	51.11	14	8.55	17.14	100
TRINITY_DN10131_c0_g1_i1	TRINITY_DN10131_c0_g1	1835	1584.9	70.83	1.39	2.8	62.57
TRINITY_DN10131_c0_g1_i2	TRINITY_DN10131_c0_g1	596	345.92	5.03	0.45	0.91	20.36
TRINITY_DN10131_c0_g1_i3	TRINITY_DN10131_c0_g1	1820	1569.9	19.14	0.38	0.76	17.07
TRINITY_DN10132_c0_g1_i1	TRINITY_DN10132_c0_g1	1023	772.9	424.39	17.14	34.36	91.21
TRINITY_DN10132_c0_g1_i2	TRINITY_DN10132_c0_g1	1780	1529.9	32.61	0.67	1.33	3.54
TRINITY_DN10132_c0_g1_i3	TRINITY_DN10132_c0_g1	408	158.29	5	0.99	1.98	5.25
TRINITY_DN10133_c0_g1_i1	TRINITY_DN10133_c0_g1	950	699.9	267.86	11.95	23.95	75.87
TRINITY_DN10133_c0_g1_i2	TRINITY_DN10133_c0_g1	933	682.9	83.14	3.8	7.62	24.13
TRINITY_DN10133_c0_g2_i1	TRINITY_DN10133_c0_g2	286	44.8	2	1.39	2.79	100
TRINITY_DN10134_c0_g1_i1	TRINITY_DN10134_c0_g1	1108	857.9	35.41	1.29	2.58	5.36
TRINITY_DN10134_c0_g1_i2	TRINITY_DN10134_c0_g1	1328	1077.9	785.59	22.75	45.61	94.64
TRINITY_DN10134_c1_g1_i1	TRINITY_DN10134_c1_g1	261	27.4	1	1.14	2.28	100
TRINITY_DN10135_c0_g1_i1	TRINITY_DN10135_c0_g1	1273	1022.9	31	0.95	1.9	100
TRINITY_DN10136_c0_g1_i1	TRINITY_DN10136_c0_g1	1342	1091.9	66	1.89	3.78	100
TRINITY_DN10137_c0_g1_i1	TRINITY_DN10137_c0_g1	1002	751.9	66	2.74	5.49	100
TRINITY_DN10138_c0_g1_i1	TRINITY_DN10138_c0_g1	625	374.92	14.15	1.18	2.36	43.01
TRINITY_DN10138_c0_g1_i2	TRINITY_DN10138_c0_g1	647	396.91	19.85	1.56	3.13	56.99
TRINITY_DN10139_c0_g1_i1	TRINITY_DN10139_c0_g1	632	381.91	20.17	1.65	3.3	42.13
TRINITY_DN10139_c0_g1_i2	TRINITY_DN10139_c0_g1	514	263.97	0	0	0	0
TRINITY_DN10139_c0_g1_i3	TRINITY_DN10139_c0_g1	548	297.95	2.32	0.24	0.49	6.21
TRINITY_DN10139_c0_g1_i4	TRINITY_DN10139_c0_g1	536	285.95	18.51	2.02	4.05	51.66
TRINITY_DN10139_c0_g2_i1	TRINITY_DN10139_c0_g2	411	161.27	3.33	0.64	1.29	9.33
TRINITY_DN10139_c0_g2_i2	TRINITY_DN10139_c0_g2	573	322.93	32.47	3.14	6.29	45.45
TRINITY_DN10139_c0_g2_i3	TRINITY_DN10139_c0_g2	573	322.93	0	0	0	0
TRINITY_DN10139_c0_g2_i4	TRINITY_DN10139_c0_g2	472	222.03	22.21	3.12	6.26	45.22
TRINITY_DN10139_c0_g3_i1	TRINITY_DN10139_c0_g3	591	340.93	4	0.37	0.73	100
TRINITY_DN10140_c0_g1_i1	TRINITY_DN10140_c0_g1	599	348.92	27.22	2.44	4.88	7.69
TRINITY_DN10140_c0_g1_i2	TRINITY_DN10140_c0_g1	672	421.91	5.06	0.37	0.75	1.18
TRINITY_DN10140_c0_g1_i3	TRINITY_DN10140_c0_g1	802	551.9	316	17.87	35.83	56.42
TRINITY_DN10140_c0_g1_i4	TRINITY_DN10140_c0_g1	800	549.9	193.71	11	22.05	34.71
TRINITY_DN10141_c0_g1_i1	TRINITY_DN10141_c0_g1	1609	1358.9	3.49	0.08	0.16	5.52
TRINITY_DN10141_c0_g1_i2	TRINITY_DN10141_c0_g1	1469	1218.9	53.51	1.37	2.75	94.48
TRINITY_DN10142_c0_g1_i1	TRINITY_DN10142_c0_g1	1242	991.9	5.24	0.17	0.33	9.99
TRINITY_DN10142_c0_g1_i2	TRINITY_DN10142_c0_g1	826	575.9	0	0	0	0
TRINITY_DN10142_c0_g1_i3	TRINITY_DN10142_c0_g1	881	630.9	5.11	0.25	0.51	15.31
TRINITY_DN10142_c0_g1_i4	TRINITY_DN10142_c0_g1	682	431.91	6.96	0.5	1.01	30.46
TRINITY_DN10142_c0_g1_i5	TRINITY_DN10142_c0_g1	1060	809.9	5.02	0.19	0.39	11.71
TRINITY_DN10142_c0_g1_i6	TRINITY_DN10142_c0_g1	1036	785.9	0	0	0	0
TRINITY_DN10142_c0_g1_i7	TRINITY_DN10142_c0_g1	1218	967.9	16.66	0.54	1.08	32.53
TRINITY_DN10143_c0_g1_i1	TRINITY_DN10143_c0_g1	700	449.9	18.78	1.3	2.61	28.79
TRINITY_DN10143_c0_g1_i2	TRINITY_DN10143_c0_g1	520	269.97	5.83	0.67	1.35	14.91
TRINITY_DN10143_c0_g1_i3	TRINITY_DN10143_c0_g1	598	347.92	28.39	2.55	5.11	56.3
TRINITY_DN10144_c0_g1_i1	TRINITY_DN10144_c0_g1	2525	2274.9	20.31	0.28	0.56	2.19
TRINITY_DN10144_c0_g1_i2	TRINITY_DN10144_c0_g1	1115	864.9	289.79	10.46	20.97	82.24
TRINITY_DN10144_c0_g1_i3	TRINITY_DN10144_c0_g1	2440	2189.9	17.5	0.25	0.5	1.96
TRINITY_DN10144_c0_g1_i4	TRINITY_DN10144_c0_g1	1041	790.9	2.1	0.08	0.17	0.65
TRINITY_DN10144_c0_g1_i5	TRINITY_DN10144_c0_g1	1366	1115.9	54.11	1.51	3.03	11.9
TRINITY_DN10144_c0_g1_i6	TRINITY_DN10144_c0_g1	2388	2137.9	9.18	0.13	0.27	1.05
TRINITY_DN10145_c0_g1_i1	TRINITY_DN10145_c0_g1	1806	1555.9	58.99	1.18	2.37	33.65
TRINITY_DN10145_c0_g1_i2	TRINITY_DN10145_c0_g1	1580	1329.9	17.73	0.42	0.83	11.84
TRINITY_DN10145_c0_g1_i3	TRINITY_DN10145_c0_g1	1620	1369.9	0.06	0	0	0.04
TRINITY_DN10145_c0_g1_i4	TRINITY_DN10145_c0_g1	1846	1595.9	16.22	0.32	0.64	9.02
TRINITY_DN10145_c0_g1_i5	TRINITY_DN10145_c0_g1	346	97.65	5	1.6	3.2	45.45
TRINITY_DN10146_c0_g1_i1	TRINITY_DN10146_c0_g1	927	676.9	283.68	13.08	26.23	67.62
TRINITY_DN10146_c0_g1_i2	TRINITY_DN10146_c0_g1	949	698.9	17.6	0.79	1.58	4.07
TRINITY_DN10146_c0_g1_i3	TRINITY_DN10146_c0_g1	1060	809.9	127.02	4.9	9.81	25.3
TRINITY_DN10146_c0_g1_i4	TRINITY_DN10146_c0_g1	1038	787.9	14.7	0.58	1.17	3.01
TRINITY_DN10147_c0_g1_i1	TRINITY_DN10147_c0_g1	1704	1453.9	19.94	0.43	0.86	43.44
TRINITY_DN10147_c0_g1_i2	TRINITY_DN10147_c0_g1	1707	1456.9	6.57	0.14	0.28	14.28
TRINITY_DN10147_c0_g1_i3	TRINITY_DN10147_c0_g1	1710	1459.9	19.49	0.42	0.84	42.27
TRINITY_DN10148_c0_g1_i1	TRINITY_DN10148_c0_g1	1081	830.9	227.97	8.56	17.17	29.6
TRINITY_DN10148_c0_g1_i2	TRINITY_DN10148_c0_g1	1102	851.9	556.03	20.37	40.85	70.4
TRINITY_DN10148_c0_g2_i1	TRINITY_DN10148_c0_g2	473	223.03	2	0.28	0.56	100
TRINITY_DN10149_c0_g1_i1	TRINITY_DN10149_c0_g1	643	392.91	67.31	5.35	10.72	87.71
TRINITY_DN10149_c0_g1_i2	TRINITY_DN10149_c0_g1	836	585.9	8.39	0.45	0.9	7.33
TRINITY_DN10149_c0_g1_i3	TRINITY_DN10149_c0_g1	487	237	2.3	0.3	0.61	4.96
TRINITY_DN10150_c0_g1_i1	TRINITY_DN10150_c0_g1	399	149.37	1.14	0.24	0.48	5.02
TRINITY_DN10150_c0_g1_i2	TRINITY_DN10150_c0_g1	476	226.02	2.93	0.41	0.81	8.53
TRINITY_DN10150_c0_g1_i3	TRINITY_DN10150_c0_g1	608	357.92	3	0.26	0.52	5.51
TRINITY_DN10150_c0_g1_i4	TRINITY_DN10150_c0_g1	688	437.91	29.91	2.13	4.27	44.89
TRINITY_DN10150_c0_g1_i5	TRINITY_DN10150_c0_g1	597	346.92	2.76	0.25	0.5	5.23
TRINITY_DN10150_c0_g1_i6	TRINITY_DN10150_c0_g1	490	240	11.25	1.46	2.93	30.81
TRINITY_DN10151_c0_g1_i1	TRINITY_DN10151_c0_g1	299	55.22	1	0.57	1.13	18.57
TRINITY_DN10151_c0_g1_i2	TRINITY_DN10151_c0_g1	698	447.9	0	0	0	0
TRINITY_DN10151_c0_g1_i3	TRINITY_DN10151_c0_g1	704	453.9	23.54	1.62	3.25	53.17
TRINITY_DN10151_c0_g1_i4	TRINITY_DN10151_c0_g1	702	451.9	12.46	0.86	1.73	28.27
TRINITY_DN10152_c0_g1_i1	TRINITY_DN10152_c0_g1	663	412.91	27	2.04	4.09	100
TRINITY_DN10152_c0_g1_i2	TRINITY_DN10152_c0_g1	385	135.55	0	0	0	0
TRINITY_DN10153_c0_g1_i1	TRINITY_DN10153_c0_g1	3145	2894.9	87	0.94	1.88	100
TRINITY_DN10154_c0_g1_i1	TRINITY_DN10154_c0_g1	725	474.9	55.55	3.65	7.32	45.46
TRINITY_DN10154_c0_g1_i2	TRINITY_DN10154_c0_g1	1372	1121.9	17.86	0.5	1	6.19
TRINITY_DN10154_c0_g1_i3	TRINITY_DN10154_c0_g1	946	695.9	86.59	3.88	7.79	48.36
TRINITY_DN10155_c0_g1_i1	TRINITY_DN10155_c0_g1	875	624.9	26.2	1.31	2.62	27.67
TRINITY_DN10155_c0_g1_i2	TRINITY_DN10155_c0_g1	887	636.9	69.8	3.42	6.86	72.33
TRINITY_DN10155_c0_g2_i1	TRINITY_DN10155_c0_g2	274	35.96	3	2.6	5.22	100
TRINITY_DN10156_c0_g1_i1	TRINITY_DN10156_c0_g1	1020	769.9	65	2.64	5.28	100
TRINITY_DN10156_c0_g1_i2	TRINITY_DN10156_c0_g1	1057	806.9	0	0	0	0
TRINITY_DN10156_c0_g2_i1	TRINITY_DN10156_c0_g2	335	87.27	2.45	0.87	1.75	10.77
TRINITY_DN10156_c0_g2_i2	TRINITY_DN10156_c0_g2	291	48.71	4.55	2.92	5.85	35.93
TRINITY_DN10156_c0_g2_i3	TRINITY_DN10156_c0_g2	251	21.62	3	4.33	8.68	53.3
TRINITY_DN10156_c0_g2_i4	TRINITY_DN10156_c0_g2	250	21.09	0	0	0	0
TRINITY_DN10157_c0_g1_i1	TRINITY_DN10157_c0_g1	358	109.18	7	2	4.01	100
TRINITY_DN10157_c0_g2_i1	TRINITY_DN10157_c0_g2	534	283.96	2.14	0.24	0.47	1.59
TRINITY_DN10157_c0_g2_i2	TRINITY_DN10157_c0_g2	754	503.9	234.86	14.55	29.17	98.41
TRINITY_DN10158_c0_g1_i1	TRINITY_DN10158_c0_g1	605	354.92	0	0	0	0
TRINITY_DN10158_c0_g1_i2	TRINITY_DN10158_c0_g1	611	360.92	9.2	0.8	1.59	83.99
TRINITY_DN10158_c0_g1_i3	TRINITY_DN10158_c0_g1	621	370.92	1.8	0.15	0.3	16.01
TRINITY_DN10158_c0_g2_i1	TRINITY_DN10158_c0_g2	754	503.9	46	2.85	5.71	100
TRINITY_DN10159_c0_g1_i1	TRINITY_DN10159_c0_g1	404	154.32	2	0.4	0.81	50
TRINITY_DN10159_c0_g1_i2	TRINITY_DN10159_c0_g1	404	154.32	2	0.4	0.81	50
TRINITY_DN10159_c0_g2_i1	TRINITY_DN10159_c0_g2	770	519.9	13.14	0.79	1.58	55.7
TRINITY_DN10159_c0_g2_i2	TRINITY_DN10159_c0_g2	1451	1200.9	16.55	0.43	0.86	30.36
TRINITY_DN10159_c0_g2_i3	TRINITY_DN10159_c0_g2	1405	1154.9	7.31	0.2	0.4	13.94
TRINITY_DN10160_c0_g1_i1	TRINITY_DN10160_c0_g1	1498	1247.9	97	2.43	4.86	100
TRINITY_DN10161_c0_g1_i1	TRINITY_DN10161_c0_g1	1486	1235.9	62	1.57	3.14	100
TRINITY_DN10162_c0_g1_i1	TRINITY_DN10162_c0_g1	1523	1272.9	72	1.77	3.54	100
TRINITY_DN10163_c0_g1_i1	TRINITY_DN10163_c0_g1	816	565.9	53	2.92	5.86	100
TRINITY_DN10164_c0_g1_i1	TRINITY_DN10164_c0_g1	741	490.9	12.3	0.78	1.57	5.65
TRINITY_DN10164_c0_g1_i2	TRINITY_DN10164_c0_g1	724	473.9	14.68	0.97	1.94	6.98
TRINITY_DN10164_c0_g1_i3	TRINITY_DN10164_c0_g1	721	470.9	7.73	0.51	1.03	3.7
TRINITY_DN10164_c0_g1_i4	TRINITY_DN10164_c0_g1	624	373.92	126.76	10.58	21.21	76.41
TRINITY_DN10164_c0_g1_i5	TRINITY_DN10164_c0_g1	670	419.91	13.53	1.01	2.02	7.26
TRINITY_DN10165_c0_g1_i1	TRINITY_DN10165_c0_g1	268	31.87	2.11	2.07	4.15	20.85
TRINITY_DN10165_c0_g1_i2	TRINITY_DN10165_c0_g1	1070	819.9	136.41	5.19	10.41	52.33
TRINITY_DN10165_c0_g1_i3	TRINITY_DN10165_c0_g1	371	121.81	8	2.05	4.11	20.66
TRINITY_DN10165_c0_g1_i4	TRINITY_DN10165_c0_g1	1193	942.9	18.48	0.61	1.23	6.16
TRINITY_DN10166_c0_g1_i1	TRINITY_DN10166_c0_g1	1758	1507.9	71	1.47	2.95	100
TRINITY_DN10166_c0_g1_i2	TRINITY_DN10166_c0_g1	714	463.9	0	0	0	0
TRINITY_DN10167_c0_g1_i1	TRINITY_DN10167_c0_g1	911	660.9	66	3.12	6.25	100
TRINITY_DN10167_c0_g2_i1	TRINITY_DN10167_c0_g2	469	219.03	5	0.71	1.43	100
TRINITY_DN10168_c0_g1_i1	TRINITY_DN10168_c0_g1	2087	1836.9	131	2.23	4.46	100
TRINITY_DN10168_c0_g1_i2	TRINITY_DN10168_c0_g1	309	63.72	0	0	0	0
TRINITY_DN10169_c0_g1_i1	TRINITY_DN10169_c0_g1	1134	883.9	727	25.67	51.47	82.05
TRINITY_DN10169_c0_g1_i2	TRINITY_DN10169_c0_g1	235	13.95	0	0	0	0
TRINITY_DN10169_c0_g1_i3	TRINITY_DN10169_c0_g1	1208	957.9	19.36	0.63	1.26	2.02
TRINITY_DN10169_c0_g1_i4	TRINITY_DN10169_c0_g1	248	20.04	3	4.67	9.37	14.94
TRINITY_DN10169_c0_g1_i5	TRINITY_DN10169_c0_g1	1112	861.9	8.64	0.31	0.63	1
TRINITY_DN10170_c0_g1_i1	TRINITY_DN10170_c0_g1	886	635.9	1.72	0.08	0.17	0.08
TRINITY_DN10170_c0_g1_i2	TRINITY_DN10170_c0_g1	826	575.9	8.76	0.47	0.95	0.46
TRINITY_DN10170_c0_g1_i3	TRINITY_DN10170_c0_g1	630	379.91	632.34	51.95	104.16	50.73
TRINITY_DN10170_c0_g1_i4	TRINITY_DN10170_c0_g1	690	439.9	703.18	49.89	100.03	48.72
TRINITY_DN10171_c0_g1_i1	TRINITY_DN10171_c0_g1	1939	1688.9	57.7	1.07	2.14	65.44
TRINITY_DN10171_c0_g1_i2	TRINITY_DN10171_c0_g1	563	312.94	2.49	0.25	0.5	15.22
TRINITY_DN10171_c0_g1_i3	TRINITY_DN10171_c0_g1	2013	1762.9	17.81	0.32	0.63	19.35
TRINITY_DN10172_c0_g1_i1	TRINITY_DN10172_c0_g1	260	26.79	2	2.33	4.67	7.73
TRINITY_DN10172_c0_g1_i2	TRINITY_DN10172_c0_g1	780	529.9	173.99	10.25	20.55	34.02
TRINITY_DN10172_c0_g1_i3	TRINITY_DN10172_c0_g1	771	520.9	237.15	14.21	28.49	47.17
TRINITY_DN10172_c0_g1_i4	TRINITY_DN10172_c0_g1	812	561.9	5.05	0.28	0.56	0.93
TRINITY_DN10172_c0_g1_i5	TRINITY_DN10172_c0_g1	733	482.9	5.23	0.34	0.68	1.12
TRINITY_DN10172_c0_g1_i6	TRINITY_DN10172_c0_g1	739	488.9	42.58	2.72	5.45	9.02
TRINITY_DN10173_c0_g1_i1	TRINITY_DN10173_c0_g1	1185	934.9	0	0	0	0
TRINITY_DN10173_c0_g1_i2	TRINITY_DN10173_c0_g1	1191	940.9	19.46	0.65	1.29	23.23
TRINITY_DN10173_c0_g1_i3	TRINITY_DN10173_c0_g1	1253	1002.9	31.78	0.99	1.98	35.59
TRINITY_DN10173_c0_g1_i4	TRINITY_DN10173_c0_g1	339	91.02	3	1.03	2.06	37.01
TRINITY_DN10173_c0_g1_i5	TRINITY_DN10173_c0_g1	1259	1008.9	3.75	0.12	0.23	4.17
TRINITY_DN10174_c0_g1_i1	TRINITY_DN10174_c0_g1	1643	1392.9	14.19	0.32	0.64	22.17
TRINITY_DN10174_c0_g1_i10	TRINITY_DN10174_c0_g1	872	621.9	0.19	0.01	0.02	0.66
TRINITY_DN10174_c0_g1_i11	TRINITY_DN10174_c0_g1	874	623.9	9.29	0.46	0.93	32.42
TRINITY_DN10174_c0_g1_i12	TRINITY_DN10174_c0_g1	736	485.9	4.55	0.29	0.59	20.38
TRINITY_DN10174_c0_g1_i13	TRINITY_DN10174_c0_g1	257	25	0	0	0	0
TRINITY_DN10174_c0_g1_i2	TRINITY_DN10174_c0_g1	769	518.9	2.11	0.13	0.25	8.85
TRINITY_DN10174_c0_g1_i3	TRINITY_DN10174_c0_g1	767	516.9	3.06	0.18	0.37	12.89
TRINITY_DN10174_c0_g1_i4	TRINITY_DN10174_c0_g1	905	654.9	0	0	0	0
TRINITY_DN10174_c0_g1_i5	TRINITY_DN10174_c0_g1	1688	1437.9	0	0	0	0
TRINITY_DN10174_c0_g1_i6	TRINITY_DN10174_c0_g1	738	487.9	0.57	0.04	0.07	2.56
TRINITY_DN10174_c0_g1_i7	TRINITY_DN10174_c0_g1	1690	1439.9	0	0	0	0
TRINITY_DN10174_c0_g1_i8	TRINITY_DN10174_c0_g1	1641	1390.9	0.04	0	0	0.06
TRINITY_DN10174_c0_g1_i9	TRINITY_DN10174_c0_g1	903	652.9	0	0	0	0
TRINITY_DN10175_c0_g1_i1	TRINITY_DN10175_c0_g1	566	315.94	11	1.09	2.18	100
TRINITY_DN10175_c0_g2_i1	TRINITY_DN10175_c0_g2	1560	1309.9	44	1.05	2.1	100
TRINITY_DN10176_c0_g1_i1	TRINITY_DN10176_c0_g1	1370	1119.9	47.22	1.32	2.64	64.29
TRINITY_DN10176_c0_g1_i2	TRINITY_DN10176_c0_g1	1351	1100.9	25.78	0.73	1.47	35.71
TRINITY_DN10176_c0_g1_i3	TRINITY_DN10176_c0_g1	258	25.59	0	0	0	0
TRINITY_DN10177_c0_g1_i1	TRINITY_DN10177_c0_g1	1070	819.9	9.3	0.35	0.71	33.24
TRINITY_DN10177_c0_g1_i2	TRINITY_DN10177_c0_g1	939	688.9	15.7	0.71	1.43	66.76
TRINITY_DN10177_c0_g2_i1	TRINITY_DN10177_c0_g2	417	167.22	7	1.31	2.62	100
TRINITY_DN10178_c0_g1_i1	TRINITY_DN10178_c0_g1	2722	2471.9	62.53	0.79	1.58	71.15
TRINITY_DN10178_c0_g1_i2	TRINITY_DN10178_c0_g1	2733	2482.9	25.47	0.32	0.64	28.85
TRINITY_DN10178_c0_g1_i3	TRINITY_DN10178_c0_g1	204	4.47	0	0	0	0
TRINITY_DN10179_c0_g1_i1	TRINITY_DN10179_c0_g1	439	189.12	3.17	0.52	1.05	6.88
TRINITY_DN10179_c0_g1_i2	TRINITY_DN10179_c0_g1	814	563.9	127.83	7.08	14.19	93.12
TRINITY_DN10180_c0_g1_i1	TRINITY_DN10180_c0_g1	226	10.49	0	0	0	0
TRINITY_DN10180_c0_g1_i2	TRINITY_DN10180_c0_g1	543	292.95	7.14	0.76	1.53	39.27
TRINITY_DN10180_c0_g1_i3	TRINITY_DN10180_c0_g1	475	225.02	4.86	0.67	1.35	34.75
TRINITY_DN10180_c0_g1_i4	TRINITY_DN10180_c0_g1	307	61.99	1	0.5	1.01	25.98
TRINITY_DN10180_c0_g2_i1	TRINITY_DN10180_c0_g2	1063	812.9	8	0.31	0.62	100
TRINITY_DN10181_c0_g1_i1	TRINITY_DN10181_c0_g1	1345	1094.9	6.08	0.17	0.35	15.47
TRINITY_DN10181_c0_g1_i2	TRINITY_DN10181_c0_g1	2140	1889.9	27.23	0.45	0.9	40.1
TRINITY_DN10181_c0_g1_i3	TRINITY_DN10181_c0_g1	2397	2146.9	24.05	0.35	0.7	31.17
TRINITY_DN10181_c0_g1_i4	TRINITY_DN10181_c0_g1	1434	1183.9	5.64	0.15	0.3	13.27
TRINITY_DN10182_c0_g1_i1	TRINITY_DN10182_c0_g1	843	592.9	1231.71	64.84	130.01	98.68
TRINITY_DN10182_c0_g1_i2	TRINITY_DN10182_c0_g1	719	468.9	5.29	0.35	0.71	0.54
TRINITY_DN10182_c0_g1_i3	TRINITY_DN10182_c0_g1	370	120.84	2	0.52	1.04	0.79
TRINITY_DN10182_c0_g2_i1	TRINITY_DN10182_c0_g2	768	517.9	21	1.27	2.54	100
TRINITY_DN10183_c0_g1_i1	TRINITY_DN10183_c0_g1	544	293.95	7.22	0.77	1.54	16.72
TRINITY_DN10183_c0_g1_i2	TRINITY_DN10183_c0_g1	910	659.9	80.78	3.82	7.66	83.28
TRINITY_DN10184_c0_g1_i1	TRINITY_DN10184_c0_g1	989	738.9	44.67	1.89	3.78	70.03
TRINITY_DN10184_c0_g1_i2	TRINITY_DN10184_c0_g1	378	128.67	3.33	0.81	1.62	29.97
TRINITY_DN10185_c0_g1_i1	TRINITY_DN10185_c0_g1	623	372.92	0	0	0	0
TRINITY_DN10185_c0_g1_i2	TRINITY_DN10185_c0_g1	1220	969.9	46	1.48	2.97	100
TRINITY_DN10186_c0_g1_i1	TRINITY_DN10186_c0_g1	966	715.9	123.77	5.4	10.82	72.37
TRINITY_DN10186_c0_g1_i2	TRINITY_DN10186_c0_g1	602	351.92	23.23	2.06	4.13	27.63
TRINITY_DN10187_c0_g1_i1	TRINITY_DN10187_c0_g1	2332	2081.9	131	1.96	3.94	100
TRINITY_DN10188_c0_g1_i1	TRINITY_DN10188_c0_g1	594	343.92	8	0.73	1.46	100
TRINITY_DN10188_c1_g1_i1	TRINITY_DN10188_c1_g1	1814	1563.9	17.53	0.35	0.7	34.09
TRINITY_DN10188_c1_g1_i2	TRINITY_DN10188_c1_g1	2625	2374.9	51.47	0.68	1.36	65.91
TRINITY_DN10189_c0_g1_i1	TRINITY_DN10189_c0_g1	852	601.9	19	0.99	1.98	46.74
TRINITY_DN10189_c0_g1_i2	TRINITY_DN10189_c0_g1	528	277.96	10	1.12	2.25	53.26
TRINITY_DN1018_c0_g1_i1	TRINITY_DN1018_c0_g1	222	9.15	1	3.41	6.84	100
TRINITY_DN1018_c0_g2_i1	TRINITY_DN1018_c0_g2	273	35.26	1	0.89	1.77	100
TRINITY_DN10190_c0_g1_i1	TRINITY_DN10190_c0_g1	902	651.9	35.89	1.72	3.45	71.96
TRINITY_DN10190_c0_g1_i2	TRINITY_DN10190_c0_g1	721	470.9	10.11	0.67	1.34	28.04
TRINITY_DN10191_c0_g1_i1	TRINITY_DN10191_c0_g1	459	209.06	2	0.3	0.6	100
TRINITY_DN10191_c0_g2_i1	TRINITY_DN10191_c0_g2	815	564.9	14	0.77	1.55	100
TRINITY_DN10192_c0_g1_i1	TRINITY_DN10192_c0_g1	205	4.68	0	0	0	0
TRINITY_DN10192_c0_g1_i2	TRINITY_DN10192_c0_g1	217	7.63	0	0	0	0
TRINITY_DN10193_c0_g1_i1	TRINITY_DN10193_c0_g1	935	684.9	18.96	0.86	1.73	1.78
TRINITY_DN10193_c0_g1_i2	TRINITY_DN10193_c0_g1	723	472.9	8.61	0.57	1.14	1.17
TRINITY_DN10193_c0_g1_i3	TRINITY_DN10193_c0_g1	633	382.91	7.14	0.58	1.17	1.2
TRINITY_DN10193_c0_g1_i4	TRINITY_DN10193_c0_g1	946	695.9	30.24	1.36	2.72	2.79
TRINITY_DN10193_c0_g1_i5	TRINITY_DN10193_c0_g1	321	74.37	2	0.84	1.68	1.72
TRINITY_DN10193_c0_g1_i6	TRINITY_DN10193_c0_g1	858	607.9	866.05	44.47	89.16	91.35
TRINITY_DN10193_c0_g2_i1	TRINITY_DN10193_c0_g2	223	9.47	5	16.47	33.03	100
TRINITY_DN10194_c0_g1_i1	TRINITY_DN10194_c0_g1	2198	1947.9	92	1.47	2.96	100
TRINITY_DN10194_c0_g2_i1	TRINITY_DN10194_c0_g2	837	586.9	9	0.48	0.96	100
TRINITY_DN10195_c0_g1_i1	TRINITY_DN10195_c0_g1	965	714.9	76	3.32	6.65	100
TRINITY_DN10196_c0_g1_i1	TRINITY_DN10196_c0_g1	653	402.91	0	0	0	0
TRINITY_DN10196_c0_g1_i2	TRINITY_DN10196_c0_g1	609	358.92	21	1.83	3.66	100
TRINITY_DN10196_c0_g2_i1	TRINITY_DN10196_c0_g2	366	116.94	11	2.94	5.89	100
TRINITY_DN10197_c0_g1_i1	TRINITY_DN10197_c0_g1	873	622.9	12.24	0.61	1.23	10.33
TRINITY_DN10197_c0_g1_i2	TRINITY_DN10197_c0_g1	938	687.9	98.2	4.46	8.93	75.03
TRINITY_DN10197_c0_g1_i3	TRINITY_DN10197_c0_g1	809	558.9	15.56	0.87	1.74	14.63
TRINITY_DN10197_c0_g1_i4	TRINITY_DN10197_c0_g1	749	498.9	0	0	0	0
TRINITY_DN10198_c0_g1_i1	TRINITY_DN10198_c0_g1	2021	1770.9	28.72	0.51	1.01	44.07
TRINITY_DN10198_c0_g1_i2	TRINITY_DN10198_c0_g1	435	185.13	2	0.34	0.68	29.36
TRINITY_DN10198_c0_g1_i3	TRINITY_DN10198_c0_g1	1608	1357.9	13.28	0.31	0.61	26.57
TRINITY_DN10199_c0_g1_i1	TRINITY_DN10199_c0_g1	2874	2623.9	18.38	0.22	0.44	9.04
TRINITY_DN10199_c0_g1_i2	TRINITY_DN10199_c0_g1	2856	2605.9	29.2	0.35	0.7	14.47
TRINITY_DN10199_c0_g1_i3	TRINITY_DN10199_c0_g1	1000	749.9	44.42	1.85	3.71	76.49
TRINITY_DN10199_c0_g1_i4	TRINITY_DN10199_c0_g1	385	135.55	0	0	0	0
TRINITY_DN10199_c0_g1_i5	TRINITY_DN10199_c0_g1	2872	2621.9	0	0	0	0
TRINITY_DN10199_c0_g2_i1	TRINITY_DN10199_c0_g2	260	26.79	0	0	0	0
TRINITY_DN1019_c0_g1_i1	TRINITY_DN1019_c0_g1	323	76.19	2	0.82	1.64	100
TRINITY_DN1019_c0_g2_i1	TRINITY_DN1019_c0_g2	322	75.28	2	0.83	1.66	100
TRINITY_DN10200_c0_g1_i1	TRINITY_DN10200_c0_g1	1511	1260.9	33.07	0.82	1.64	53.39
TRINITY_DN10200_c0_g1_i2	TRINITY_DN10200_c0_g1	902	651.9	14.93	0.71	1.43	46.61
TRINITY_DN10201_c0_g1_i1	TRINITY_DN10201_c0_g1	686	435.91	57.15	4.09	8.2	89.09
TRINITY_DN10201_c0_g1_i2	TRINITY_DN10201_c0_g1	677	426.91	6.85	0.5	1	10.91
TRINITY_DN10202_c0_g1_i1	TRINITY_DN10202_c0_g1	1693	1442.9	53	1.15	2.3	100
TRINITY_DN10203_c0_g1_i1	TRINITY_DN10203_c0_g1	1780	1529.9	98	2	4.01	100
TRINITY_DN10204_c0_g1_i1	TRINITY_DN10204_c0_g1	378	128.67	14	3.4	6.81	81.8
TRINITY_DN10204_c0_g1_i2	TRINITY_DN10204_c0_g1	330	82.61	2	0.76	1.52	18.2
TRINITY_DN10204_c1_g1_i1	TRINITY_DN10204_c1_g1	886	635.9	84	4.12	8.27	100
TRINITY_DN10204_c1_g1_i2	TRINITY_DN10204_c1_g1	207	5.1	0	0	0	0
TRINITY_DN10205_c0_g1_i1	TRINITY_DN10205_c0_g1	379	129.65	4	0.96	1.93	24.55
TRINITY_DN10205_c0_g1_i2	TRINITY_DN10205_c0_g1	1286	1035.9	90.68	2.73	5.48	69.66
TRINITY_DN10205_c0_g1_i3	TRINITY_DN10205_c0_g1	707	456.9	3.32	0.23	0.45	5.79
TRINITY_DN10206_c0_g1_i1	TRINITY_DN10206_c0_g1	892	641.9	86.65	4.21	8.45	47.59
TRINITY_DN10206_c0_g1_i2	TRINITY_DN10206_c0_g1	1367	1116.9	0	0	0	0
TRINITY_DN10206_c0_g1_i3	TRINITY_DN10206_c0_g1	912	661.9	78.74	3.71	7.44	41.93
TRINITY_DN10206_c0_g1_i4	TRINITY_DN10206_c0_g1	1347	1096.9	32.61	0.93	1.86	10.48
TRINITY_DN10207_c0_g1_i1	TRINITY_DN10207_c0_g1	1368	1117.9	9.27	0.26	0.52	11.09
TRINITY_DN10207_c0_g1_i2	TRINITY_DN10207_c0_g1	528	277.96	5.22	0.59	1.17	25.1
TRINITY_DN10207_c0_g1_i3	TRINITY_DN10207_c0_g1	1728	1477.9	70.52	1.49	2.99	63.81
TRINITY_DN10208_c0_g1_i1	TRINITY_DN10208_c0_g1	244	18.03	0	0	0	0
TRINITY_DN10208_c0_g1_i2	TRINITY_DN10208_c0_g1	1378	1127.9	50	1.38	2.77	35.57
TRINITY_DN10208_c0_g1_i3	TRINITY_DN10208_c0_g1	1390	1139.9	84.31	2.31	4.63	59.35
TRINITY_DN10208_c0_g1_i4	TRINITY_DN10208_c0_g1	1149	898.9	5.69	0.2	0.4	5.08
TRINITY_DN10208_c1_g1_i1	TRINITY_DN10208_c1_g1	381	131.62	1	0.24	0.48	100
TRINITY_DN10209_c0_g1_i1	TRINITY_DN10209_c0_g1	1447	1196.9	27.32	0.71	1.43	54.14
TRINITY_DN10209_c0_g1_i2	TRINITY_DN10209_c0_g1	1371	1120.9	21.68	0.6	1.21	45.86
TRINITY_DN1020_c0_g1_i1	TRINITY_DN1020_c0_g1	201	3.89	0	0	0	0
TRINITY_DN1020_c0_g2_i1	TRINITY_DN1020_c0_g2	203	4.27	0	0	0	0
TRINITY_DN10210_c0_g1_i1	TRINITY_DN10210_c0_g1	2709	2458.9	59.85	0.76	1.52	8.45
TRINITY_DN10210_c0_g1_i2	TRINITY_DN10210_c0_g1	901	650.9	11.03	0.53	1.06	5.88
TRINITY_DN10210_c0_g1_i3	TRINITY_DN10210_c0_g1	671	420.91	4.88	0.36	0.73	4.03
TRINITY_DN10210_c0_g1_i4	TRINITY_DN10210_c0_g1	769	518.9	5.4	0.32	0.65	3.61
TRINITY_DN10210_c0_g1_i5	TRINITY_DN10210_c0_g1	2699	2448.9	550.83	7.02	14.08	78.04
TRINITY_DN10211_c0_g1_i1	TRINITY_DN10211_c0_g1	2694	2443.9	127	1.62	3.25	100
TRINITY_DN10212_c0_g1_i1	TRINITY_DN10212_c0_g1	613	362.92	49.7	4.27	8.57	83.59
TRINITY_DN10212_c0_g1_i2	TRINITY_DN10212_c0_g1	596	345.92	9.3	0.84	1.68	16.41
TRINITY_DN10212_c1_g1_i1	TRINITY_DN10212_c1_g1	487	237	2	0.26	0.53	100
TRINITY_DN10213_c0_g1_i1	TRINITY_DN10213_c0_g1	766	515.9	88	5.32	10.67	6.02
TRINITY_DN10213_c0_g1_i2	TRINITY_DN10213_c0_g1	653	402.91	1060.92	82.19	164.79	92.94
TRINITY_DN10213_c0_g1_i3	TRINITY_DN10213_c0_g1	422	172.19	5.08	0.92	1.85	1.04
TRINITY_DN10214_c0_g1_i1	TRINITY_DN10214_c0_g1	844	593.9	171.43	9.01	18.06	76.89
TRINITY_DN10214_c0_g1_i2	TRINITY_DN10214_c0_g1	1271	1020.9	88.57	2.71	5.43	23.11
TRINITY_DN10214_c0_g2_i1	TRINITY_DN10214_c0_g2	687	436.91	17	1.21	2.44	100
TRINITY_DN10215_c0_g1_i1	TRINITY_DN10215_c0_g1	1075	824.9	90.79	3.44	6.89	78.84
TRINITY_DN10215_c0_g1_i2	TRINITY_DN10215_c0_g1	392	142.45	4.21	0.92	1.85	21.16
TRINITY_DN10216_c0_g1_i1	TRINITY_DN10216_c0_g1	2281	2030.9	51.4	0.79	1.58	31.6
TRINITY_DN10216_c0_g1_i2	TRINITY_DN10216_c0_g1	2269	2018.9	110.6	1.71	3.43	68.4
TRINITY_DN10217_c0_g1_i1	TRINITY_DN10217_c0_g1	1639	1388.9	60.12	1.35	2.71	46.68
TRINITY_DN10217_c0_g1_i2	TRINITY_DN10217_c0_g1	1673	1422.9	34.43	0.76	1.51	26.1
TRINITY_DN10217_c0_g1_i3	TRINITY_DN10217_c0_g1	1906	1655.9	9.73	0.18	0.37	6.34
TRINITY_DN10217_c0_g1_i4	TRINITY_DN10217_c0_g1	1940	1689.9	32.72	0.6	1.21	20.88
TRINITY_DN10218_c0_g1_i1	TRINITY_DN10218_c0_g1	1998	1747.9	1387	24.77	49.66	91.27
TRINITY_DN10218_c0_g1_i2	TRINITY_DN10218_c0_g1	2013	1762.9	0	0	0	0
TRINITY_DN10218_c0_g1_i3	TRINITY_DN10218_c0_g1	279	39.54	3	2.37	4.75	8.73
TRINITY_DN10218_c0_g2_i1	TRINITY_DN10218_c0_g2	574	323.93	16	1.54	3.09	100
TRINITY_DN10218_c1_g1_i1	TRINITY_DN10218_c1_g1	886	635.9	1.43	0.07	0.14	6.27
TRINITY_DN10218_c1_g1_i2	TRINITY_DN10218_c1_g1	913	662.9	2.93	0.14	0.28	12.3
TRINITY_DN10218_c1_g1_i3	TRINITY_DN10218_c1_g1	832	581.9	10.43	0.56	1.12	49.97
TRINITY_DN10218_c1_g1_i4	TRINITY_DN10218_c1_g1	786	535.9	2.79	0.16	0.33	14.49
TRINITY_DN10218_c1_g1_i5	TRINITY_DN10218_c1_g1	813	562.9	3.43	0.19	0.38	16.96
TRINITY_DN10218_c2_g1_i1	TRINITY_DN10218_c2_g1	1295	1044.9	0	0	0	0
TRINITY_DN10218_c2_g1_i2	TRINITY_DN10218_c2_g1	1447	1196.9	63.25	1.65	3.31	55.36
TRINITY_DN10218_c2_g1_i3	TRINITY_DN10218_c2_g1	1468	1217.9	23.85	0.61	1.23	20.52
TRINITY_DN10218_c2_g1_i4	TRINITY_DN10218_c2_g1	463	213.05	4.9	0.72	1.44	24.12
TRINITY_DN10218_c2_g2_i1	TRINITY_DN10218_c2_g2	709	458.9	30	2.04	4.09	100
TRINITY_DN10219_c0_g1_i1	TRINITY_DN10219_c0_g1	854	603.9	87	4.5	9.02	58.48
TRINITY_DN10219_c0_g1_i2	TRINITY_DN10219_c0_g1	563	312.94	32	3.19	6.4	41.52
TRINITY_DN1021_c0_g1_i1	TRINITY_DN1021_c0_g1	333	85.4	5	1.83	3.66	100
TRINITY_DN10220_c0_g1_i1	TRINITY_DN10220_c0_g1	341	92.91	10.95	3.68	7.38	5.78
TRINITY_DN10220_c0_g1_i2	TRINITY_DN10220_c0_g1	551	300.94	401.96	41.69	83.59	65.48
TRINITY_DN10220_c0_g1_i3	TRINITY_DN10220_c0_g1	258	25.59	15	18.3	36.68	28.74
TRINITY_DN10220_c0_g2_i1	TRINITY_DN10220_c0_g2	291	48.71	30	19.23	38.55	100
TRINITY_DN10221_c0_g1_i1	TRINITY_DN10221_c0_g1	521	270.97	30	3.46	6.93	14.71
TRINITY_DN10221_c0_g1_i2	TRINITY_DN10221_c0_g1	607	356.92	167.95	14.69	29.45	62.54
TRINITY_DN10221_c0_g1_i3	TRINITY_DN10221_c0_g1	443	193.1	7.07	1.14	2.29	4.86
TRINITY_DN10221_c0_g1_i4	TRINITY_DN10221_c0_g1	428	178.16	0	0	0	0
TRINITY_DN10221_c0_g1_i5	TRINITY_DN10221_c0_g1	609	358.92	43.65	3.8	7.61	16.16
TRINITY_DN10221_c0_g1_i6	TRINITY_DN10221_c0_g1	430	180.15	2.33	0.4	0.81	1.72
TRINITY_DN10222_c0_g1_i1	TRINITY_DN10222_c0_g1	1772	1521.9	49	1	2.01	100
TRINITY_DN10222_c0_g2_i1	TRINITY_DN10222_c0_g2	324	77.1	2	0.81	1.62	100
TRINITY_DN10223_c0_g1_i1	TRINITY_DN10223_c0_g1	866	615.9	50	2.53	5.08	100
TRINITY_DN10223_c1_g1_i1	TRINITY_DN10223_c1_g1	829	578.9	221.34	11.93	23.93	37.41
TRINITY_DN10223_c1_g1_i2	TRINITY_DN10223_c1_g1	936	685.9	141.66	6.45	12.92	20.21
TRINITY_DN10223_c1_g1_i3	TRINITY_DN10223_c1_g1	249	20.56	8	12.15	24.35	38.08
TRINITY_DN10223_c1_g1_i4	TRINITY_DN10223_c1_g1	253	22.72	1	1.37	2.75	4.31
TRINITY_DN10224_c0_g1_i1	TRINITY_DN10224_c0_g1	852	601.9	15.14	0.79	1.57	30.79
TRINITY_DN10224_c0_g1_i2	TRINITY_DN10224_c0_g1	1199	948.9	14.04	0.46	0.93	18.12
TRINITY_DN10224_c0_g1_i3	TRINITY_DN10224_c0_g1	1335	1084.9	29.5	0.85	1.7	33.29
TRINITY_DN10224_c0_g1_i4	TRINITY_DN10224_c0_g1	1386	1135.9	15.5	0.43	0.85	16.71
TRINITY_DN10224_c0_g1_i5	TRINITY_DN10224_c0_g1	1154	903.9	0.81	0.03	0.06	1.1
TRINITY_DN10224_c0_g1_i6	TRINITY_DN10224_c0_g1	897	646.9	0	0	0	0
TRINITY_DN10225_c0_g1_i1	TRINITY_DN10225_c0_g1	767	516.9	4.98	0.3	0.6	0.8
TRINITY_DN10225_c0_g1_i2	TRINITY_DN10225_c0_g1	1048	797.9	14.62	0.57	1.15	1.51
TRINITY_DN10225_c0_g1_i3	TRINITY_DN10225_c0_g1	1410	1159.9	17.1	0.46	0.92	1.22
TRINITY_DN10225_c0_g1_i4	TRINITY_DN10225_c0_g1	949	698.9	815.3	36.41	73	96.47
TRINITY_DN10226_c0_g1_i1	TRINITY_DN10226_c0_g1	758	507.9	15.68	0.96	1.93	26.47
TRINITY_DN10226_c0_g1_i2	TRINITY_DN10226_c0_g1	907	656.9	56.32	2.68	5.37	73.53
TRINITY_DN10227_c0_g1_i1	TRINITY_DN10227_c0_g1	1002	751.9	26.09	1.08	2.17	24.64
TRINITY_DN10227_c0_g1_i2	TRINITY_DN10227_c0_g1	361	112.08	1	0.28	0.56	6.34
TRINITY_DN10227_c0_g1_i3	TRINITY_DN10227_c0_g1	1031	780.9	75.91	3.03	6.08	69.02
TRINITY_DN10228_c0_g1_i1	TRINITY_DN10228_c0_g1	955	704.9	45	1.99	4	100
TRINITY_DN10228_c0_g1_i2	TRINITY_DN10228_c0_g1	452	202.07	0	0	0	0
TRINITY_DN10229_c0_g1_i1	TRINITY_DN10229_c0_g1	1133	882.9	37	1.31	2.62	75.48
TRINITY_DN10229_c0_g1_i2	TRINITY_DN10229_c0_g1	320	73.47	1	0.42	0.85	24.52
TRINITY_DN1022_c0_g1_i1	TRINITY_DN1022_c0_g1	484	234.01	4	0.53	1.07	100
TRINITY_DN10230_c0_g1_i1	TRINITY_DN10230_c0_g1	1018	767.9	35	1.42	2.85	100
TRINITY_DN10230_c0_g1_i2	TRINITY_DN10230_c0_g1	334	86.33	0	0	0	0
TRINITY_DN10231_c0_g1_i1	TRINITY_DN10231_c0_g1	814	563.9	5.74	0.32	0.64	25.27
TRINITY_DN10231_c0_g1_i2	TRINITY_DN10231_c0_g1	1189	938.9	28.26	0.94	1.88	74.73
TRINITY_DN10231_c0_g1_i3	TRINITY_DN10231_c0_g1	206	4.89	0	0	0	0
TRINITY_DN10231_c1_g1_i1	TRINITY_DN10231_c1_g1	267	31.21	2	2	4.01	100
TRINITY_DN10232_c0_g1_i1	TRINITY_DN10232_c0_g1	746	495.9	2172.98	136.77	274.22	98.86
TRINITY_DN10232_c0_g1_i2	TRINITY_DN10232_c0_g1	883	632.9	32.02	1.58	3.17	1.14
TRINITY_DN10233_c0_g1_i1	TRINITY_DN10233_c0_g1	860	609.9	61	3.12	6.26	100
TRINITY_DN10233_c0_g2_i1	TRINITY_DN10233_c0_g2	482	232.01	27	3.63	7.28	100
TRINITY_DN10234_c0_g1_i1	TRINITY_DN10234_c0_g1	2236	1985.9	43.23	0.68	1.36	74.4
TRINITY_DN10234_c0_g1_i2	TRINITY_DN10234_c0_g1	2089	1838.9	13.77	0.23	0.47	25.6
TRINITY_DN10235_c0_g1_i1	TRINITY_DN10235_c0_g1	650	399.91	14.25	1.11	2.23	34.48
TRINITY_DN10235_c0_g1_i2	TRINITY_DN10235_c0_g1	1415	1164.9	6.36	0.17	0.34	5.29
TRINITY_DN10235_c0_g1_i3	TRINITY_DN10235_c0_g1	1249	998.9	6.02	0.19	0.38	5.83
TRINITY_DN10235_c0_g1_i4	TRINITY_DN10235_c0_g1	1716	1465.9	82.37	1.75	3.52	54.4
TRINITY_DN10235_c0_g2_i1	TRINITY_DN10235_c0_g2	278	38.81	2	1.61	3.22	100
TRINITY_DN10236_c0_g1_i1	TRINITY_DN10236_c0_g1	1578	1327.9	38	0.89	1.79	100
TRINITY_DN10237_c0_g1_i1	TRINITY_DN10237_c0_g1	1368	1117.9	92	2.57	5.15	100
TRINITY_DN10238_c0_g1_i1	TRINITY_DN10238_c0_g1	826	575.9	9.91	0.54	1.08	1.6
TRINITY_DN10238_c0_g1_i2	TRINITY_DN10238_c0_g1	693	442.9	458.07	32.28	64.72	95.95
TRINITY_DN10238_c0_g1_i3	TRINITY_DN10238_c0_g1	363	114.02	3.02	0.83	1.66	2.46
TRINITY_DN10238_c1_g1_i1	TRINITY_DN10238_c1_g1	411	161.27	2	0.39	0.78	100
TRINITY_DN10239_c0_g1_i1	TRINITY_DN10239_c0_g1	822	571.9	157.54	8.6	17.24	27.53
TRINITY_DN10239_c0_g1_i2	TRINITY_DN10239_c0_g1	494	243.99	55.49	7.1	14.23	22.72
TRINITY_DN10239_c0_g1_i3	TRINITY_DN10239_c0_g1	824	573.9	240.76	13.09	26.25	41.92
TRINITY_DN10239_c0_g1_i4	TRINITY_DN10239_c0_g1	728	477.9	6	0.39	0.79	1.25
TRINITY_DN10239_c0_g1_i5	TRINITY_DN10239_c0_g1	573	322.93	1.66	0.16	0.32	0.51
TRINITY_DN10239_c0_g1_i6	TRINITY_DN10239_c0_g1	794	543.9	20.28	1.16	2.33	3.72
TRINITY_DN10239_c0_g1_i7	TRINITY_DN10239_c0_g1	903	652.9	15.28	0.73	1.46	2.34
TRINITY_DN10239_c0_g2_i1	TRINITY_DN10239_c0_g2	375	125.73	4	0.99	1.99	100
TRINITY_DN1023_c0_g1_i1	TRINITY_DN1023_c0_g1	270	33.21	0	0	0	0
TRINITY_DN10240_c0_g1_i1	TRINITY_DN10240_c0_g1	662	411.91	25.11	1.9	3.82	34.59
TRINITY_DN10240_c0_g1_i2	TRINITY_DN10240_c0_g1	761	510.9	58.89	3.6	7.21	65.41
TRINITY_DN10241_c0_g1_i1	TRINITY_DN10241_c0_g1	705	454.9	16	1.1	2.2	100
TRINITY_DN10242_c0_g1_i1	TRINITY_DN10242_c0_g1	1241	990.9	19.41	0.61	1.23	4.18
TRINITY_DN10242_c0_g1_i2	TRINITY_DN10242_c0_g1	1509	1258.9	11.12	0.28	0.55	1.89
TRINITY_DN10242_c0_g1_i3	TRINITY_DN10242_c0_g1	1515	1264.9	9.4	0.23	0.47	1.59
TRINITY_DN10242_c0_g1_i4	TRINITY_DN10242_c0_g1	1054	803.9	14.56	0.57	1.13	3.86
TRINITY_DN10242_c0_g1_i5	TRINITY_DN10242_c0_g1	1247	996.9	413.51	12.95	25.96	88.49
TRINITY_DN10243_c0_g1_i1	TRINITY_DN10243_c0_g1	953	702.9	9.45	0.42	0.84	69
TRINITY_DN10243_c0_g1_i2	TRINITY_DN10243_c0_g1	384	134.57	0	0	0	0
TRINITY_DN10243_c0_g1_i3	TRINITY_DN10243_c0_g1	837	586.9	3.55	0.19	0.38	31
TRINITY_DN10243_c0_g1_i4	TRINITY_DN10243_c0_g1	522	271.96	0	0	0	0
TRINITY_DN10244_c0_g1_i1	TRINITY_DN10244_c0_g1	1540	1289.9	81.28	1.97	3.94	85.65
TRINITY_DN10244_c0_g1_i2	TRINITY_DN10244_c0_g1	602	351.92	3.72	0.33	0.66	14.35
TRINITY_DN10244_c1_g1_i1	TRINITY_DN10244_c1_g1	259	26.19	2	2.38	4.78	100
TRINITY_DN10245_c0_g1_i1	TRINITY_DN10245_c0_g1	1258	1007.9	26.91	0.83	1.67	31.32
TRINITY_DN10245_c0_g1_i2	TRINITY_DN10245_c0_g1	670	419.91	22.52	1.67	3.36	62.91
TRINITY_DN10245_c0_g1_i3	TRINITY_DN10245_c0_g1	734	483.9	0	0	0	0
TRINITY_DN10245_c0_g1_i4	TRINITY_DN10245_c0_g1	1383	1132.9	5.57	0.15	0.31	5.77
TRINITY_DN10246_c0_g1_i1	TRINITY_DN10246_c0_g1	2512	2261.9	52.28	0.72	1.45	42.54
TRINITY_DN10246_c0_g1_i2	TRINITY_DN10246_c0_g1	2003	1752.9	54.72	0.97	1.95	57.46
TRINITY_DN10247_c0_g1_i1	TRINITY_DN10247_c0_g1	3208	2957.9	51.16	0.54	1.08	57.33
TRINITY_DN10247_c0_g1_i2	TRINITY_DN10247_c0_g1	3190	2939.9	37.84	0.4	0.81	42.67
TRINITY_DN10248_c0_g1_i1	TRINITY_DN10248_c0_g1	623	372.92	49.29	4.13	8.27	58.02
TRINITY_DN10248_c0_g1_i2	TRINITY_DN10248_c0_g1	477	227.02	21.71	2.99	5.99	41.98
TRINITY_DN10249_c0_g1_i1	TRINITY_DN10249_c0_g1	274	35.96	0	0	0	0
TRINITY_DN10249_c0_g1_i2	TRINITY_DN10249_c0_g1	1396	1145.9	24.11	0.66	1.32	19.13
TRINITY_DN10249_c0_g1_i3	TRINITY_DN10249_c0_g1	1182	931.9	82.89	2.78	5.57	80.87
TRINITY_DN1024_c0_g1_i1	TRINITY_DN1024_c0_g1	508	257.98	9	1.09	2.18	100
TRINITY_DN10250_c0_g1_i1	TRINITY_DN10250_c0_g1	471	221.03	5.09	0.72	1.44	9.58
TRINITY_DN10250_c0_g1_i2	TRINITY_DN10250_c0_g1	524	273.96	49.43	5.63	11.29	74.98
TRINITY_DN10250_c0_g1_i3	TRINITY_DN10250_c0_g1	1178	927.9	34.48	1.16	2.33	15.44
TRINITY_DN10251_c0_g1_i1	TRINITY_DN10251_c0_g1	1082	831.9	960	36.02	72.22	96.9
TRINITY_DN10251_c0_g1_i2	TRINITY_DN10251_c0_g1	738	487.9	18	1.15	2.31	3.1
TRINITY_DN10252_c0_g1_i1	TRINITY_DN10252_c0_g1	1525	1274.9	118	2.89	5.79	100
TRINITY_DN10253_c0_g1_i1	TRINITY_DN10253_c0_g1	1644	1393.9	16.67	0.37	0.75	31.95
TRINITY_DN10253_c0_g1_i2	TRINITY_DN10253_c0_g1	1755	1504.9	38.33	0.8	1.59	68.05
TRINITY_DN10253_c0_g2_i1	TRINITY_DN10253_c0_g2	996	745.9	306	12.81	25.67	100
TRINITY_DN10254_c0_g1_i1	TRINITY_DN10254_c0_g1	1105	854.9	4.72	0.17	0.35	7.91
TRINITY_DN10254_c0_g1_i2	TRINITY_DN10254_c0_g1	1142	891.9	16.78	0.59	1.18	26.95
TRINITY_DN10254_c0_g1_i3	TRINITY_DN10254_c0_g1	1087	836.9	28.21	1.05	2.11	48.28
TRINITY_DN10254_c0_g1_i4	TRINITY_DN10254_c0_g1	1124	873.9	10.29	0.37	0.74	16.86
TRINITY_DN10254_c0_g2_i1	TRINITY_DN10254_c0_g2	490	240	3	0.39	0.78	100
TRINITY_DN10255_c0_g1_i1	TRINITY_DN10255_c0_g1	237	14.8	2	4.22	8.46	100
TRINITY_DN10255_c0_g2_i1	TRINITY_DN10255_c0_g2	503	252.98	35	4.32	8.66	100
TRINITY_DN10256_c0_g1_i1	TRINITY_DN10256_c0_g1	1190	939.9	242.54	8.05	16.15	39.03
TRINITY_DN10256_c0_g1_i2	TRINITY_DN10256_c0_g1	1169	918.9	370.46	12.58	25.23	60.97
TRINITY_DN10257_c0_g1_i1	TRINITY_DN10257_c0_g1	1462	1211.9	44.86	1.16	2.32	63.02
TRINITY_DN10257_c0_g1_i2	TRINITY_DN10257_c0_g1	1500	1249.9	27.14	0.68	1.36	36.98
TRINITY_DN10257_c0_g1_i3	TRINITY_DN10257_c0_g1	1506	1255.9	0	0	0	0
TRINITY_DN10257_c0_g1_i4	TRINITY_DN10257_c0_g1	1468	1217.9	0	0	0	0
TRINITY_DN10258_c0_g1_i1	TRINITY_DN10258_c0_g1	908	657.9	77.6	3.68	7.38	86.37
TRINITY_DN10258_c0_g1_i2	TRINITY_DN10258_c0_g1	928	677.9	4.81	0.22	0.44	5.19
TRINITY_DN10258_c0_g1_i3	TRINITY_DN10258_c0_g1	822	571.9	6.59	0.36	0.72	8.44
TRINITY_DN10259_c0_g1_i1	TRINITY_DN10259_c0_g1	289	47.13	2	1.32	2.66	53.2
TRINITY_DN10259_c0_g1_i2	TRINITY_DN10259_c0_g1	260	26.79	1	1.17	2.34	46.8
TRINITY_DN10259_c0_g2_i1	TRINITY_DN10259_c0_g2	272	34.57	0	0	0	0
TRINITY_DN10259_c1_g1_i1	TRINITY_DN10259_c1_g1	437	187.12	2.36	0.39	0.79	0.43
TRINITY_DN10259_c1_g1_i2	TRINITY_DN10259_c1_g1	960	709.9	560.36	24.64	49.4	27.07
TRINITY_DN10259_c1_g1_i3	TRINITY_DN10259_c1_g1	768	517.9	1033.29	62.28	124.86	68.42
TRINITY_DN10259_c1_g1_i4	TRINITY_DN10259_c1_g1	973	722.9	86	3.71	7.45	4.08
TRINITY_DN1025_c0_g1_i1	TRINITY_DN1025_c0_g1	286	44.8	1	0.7	1.4	100
TRINITY_DN10260_c0_g1_i1	TRINITY_DN10260_c0_g1	936	685.9	11.93	0.54	1.09	16.54
TRINITY_DN10260_c0_g1_i2	TRINITY_DN10260_c0_g1	1367	1116.9	98.07	2.74	5.49	83.46
TRINITY_DN10261_c0_g1_i1	TRINITY_DN10261_c0_g1	540	289.95	19.74	2.12	4.26	37.92
TRINITY_DN10261_c0_g1_i2	TRINITY_DN10261_c0_g1	562	311.94	19.58	1.96	3.93	34.96
TRINITY_DN10261_c0_g1_i3	TRINITY_DN10261_c0_g1	716	465.9	22.69	1.52	3.05	27.13
TRINITY_DN10262_c0_g1_i1	TRINITY_DN10262_c0_g1	1737	1486.9	63	1.32	2.65	100
TRINITY_DN10263_c0_g1_i1	TRINITY_DN10263_c0_g1	788	537.9	6	0.35	0.7	3.01
TRINITY_DN10263_c0_g1_i2	TRINITY_DN10263_c0_g1	1413	1162.9	100.11	2.69	5.39	23.21
TRINITY_DN10263_c0_g1_i3	TRINITY_DN10263_c0_g1	1209	958.9	210.9	6.86	13.76	59.29
TRINITY_DN10263_c0_g1_i4	TRINITY_DN10263_c0_g1	321	74.37	4	1.68	3.37	14.5
TRINITY_DN10263_c0_g2_i1	TRINITY_DN10263_c0_g2	1959	1708.9	55.05	1.01	2.02	34.59
TRINITY_DN10263_c0_g2_i2	TRINITY_DN10263_c0_g2	1914	1663.9	0	0	0	0
TRINITY_DN10263_c0_g2_i3	TRINITY_DN10263_c0_g2	1166	915.9	32.17	1.1	2.2	37.72
TRINITY_DN10263_c0_g2_i4	TRINITY_DN10263_c0_g2	1211	960.9	24.78	0.8	1.61	27.69
TRINITY_DN10264_c0_g1_i1	TRINITY_DN10264_c0_g1	1108	857.9	25.72	0.94	1.88	17.99
TRINITY_DN10264_c0_g1_i2	TRINITY_DN10264_c0_g1	746	495.9	64.42	4.05	8.13	77.97
TRINITY_DN10264_c0_g1_i3	TRINITY_DN10264_c0_g1	1120	869.9	5.86	0.21	0.42	4.04
TRINITY_DN10264_c0_g2_i1	TRINITY_DN10264_c0_g2	206	4.89	0	0	0	0
TRINITY_DN10265_c0_g1_i1	TRINITY_DN10265_c0_g1	902	651.9	880	42.14	84.48	97.29
TRINITY_DN10265_c0_g1_i2	TRINITY_DN10265_c0_g1	942	691.9	26	1.17	2.35	2.71
TRINITY_DN10266_c0_g1_i1	TRINITY_DN10266_c0_g1	1384	1133.9	13.13	0.36	0.72	1.05
TRINITY_DN10266_c0_g1_i2	TRINITY_DN10266_c0_g1	813	562.9	399.71	22.16	44.44	64.56
TRINITY_DN10266_c0_g1_i3	TRINITY_DN10266_c0_g1	692	441.9	167.15	11.81	23.67	34.39
TRINITY_DN10267_c0_g1_i1	TRINITY_DN10267_c0_g1	2042	1791.9	122	2.13	4.26	100
TRINITY_DN10267_c0_g2_i1	TRINITY_DN10267_c0_g2	203	4.27	0	0	0	0
TRINITY_DN10268_c0_g1_i1	TRINITY_DN10268_c0_g1	1020	769.9	12.1	0.49	0.98	21.05
TRINITY_DN10268_c0_g1_i2	TRINITY_DN10268_c0_g1	238	15.24	0	0	0	0
TRINITY_DN10268_c0_g1_i3	TRINITY_DN10268_c0_g1	1266	1015.9	59.9	1.84	3.69	78.95
TRINITY_DN10269_c0_g1_i1	TRINITY_DN10269_c0_g1	1447	1196.9	90.49	2.36	4.73	37.62
TRINITY_DN10269_c0_g1_i2	TRINITY_DN10269_c0_g1	964	713.9	89.51	3.91	7.85	62.38
TRINITY_DN10269_c0_g2_i1	TRINITY_DN10269_c0_g2	664	413.91	10.17	0.77	1.54	86.22
TRINITY_DN10269_c0_g2_i2	TRINITY_DN10269_c0_g2	715	464.9	1.83	0.12	0.25	13.78
TRINITY_DN10270_c0_g1_i1	TRINITY_DN10270_c0_g1	1167	916.9	158	5.38	10.78	100
TRINITY_DN10271_c0_g1_i1	TRINITY_DN10271_c0_g1	987	736.9	6.46	0.27	0.55	3.92
TRINITY_DN10271_c0_g1_i2	TRINITY_DN10271_c0_g1	851	600.9	38.61	2.01	4.02	28.74
TRINITY_DN10271_c0_g1_i3	TRINITY_DN10271_c0_g1	995	744.9	20.27	0.85	1.7	12.17
TRINITY_DN10271_c0_g1_i4	TRINITY_DN10271_c0_g1	835	584.9	39.11	2.09	4.18	29.91
TRINITY_DN10271_c0_g1_i5	TRINITY_DN10271_c0_g1	867	616.9	12.8	0.65	1.3	9.28
TRINITY_DN10271_c0_g1_i6	TRINITY_DN10271_c0_g1	859	608.9	21.75	1.11	2.24	15.98
TRINITY_DN10272_c0_g1_i1	TRINITY_DN10272_c0_g1	1319	1068.9	11.65	0.34	0.68	2.15
TRINITY_DN10272_c0_g1_i2	TRINITY_DN10272_c0_g1	1236	985.9	488.35	15.46	31	97.85
TRINITY_DN10273_c1_g1_i1	TRINITY_DN10273_c1_g1	623	372.92	9.99	0.84	1.68	10.57
TRINITY_DN10273_c1_g1_i10	TRINITY_DN10273_c1_g1	583	332.93	8.61	0.81	1.62	10.21
TRINITY_DN10273_c1_g1_i11	TRINITY_DN10273_c1_g1	442	192.1	2.2	0.36	0.72	4.52
TRINITY_DN10273_c1_g1_i2	TRINITY_DN10273_c1_g1	380	130.63	5.43	1.3	2.6	16.41
TRINITY_DN10273_c1_g1_i3	TRINITY_DN10273_c1_g1	538	287.95	11.28	1.22	2.45	15.46
TRINITY_DN10273_c1_g1_i4	TRINITY_DN10273_c1_g1	331	83.54	1.66	0.62	1.24	7.83
TRINITY_DN10273_c1_g1_i5	TRINITY_DN10273_c1_g1	562	311.94	8.56	0.86	1.72	10.84
TRINITY_DN10273_c1_g1_i6	TRINITY_DN10273_c1_g1	451	201.08	6.31	0.98	1.96	12.38
TRINITY_DN10273_c1_g1_i7	TRINITY_DN10273_c1_g1	634	383.91	5.36	0.44	0.87	5.51
TRINITY_DN10273_c1_g1_i8	TRINITY_DN10273_c1_g1	454	204.07	0	0	0	0
TRINITY_DN10273_c1_g1_i9	TRINITY_DN10273_c1_g1	540	289.95	4.6	0.5	0.99	6.27
TRINITY_DN10273_c1_g2_i1	TRINITY_DN10273_c1_g2	629	378.91	11	0.91	1.82	100
TRINITY_DN10273_c1_g3_i1	TRINITY_DN10273_c1_g3	323	76.19	4	1.64	3.29	100
TRINITY_DN10274_c0_g1_i1	TRINITY_DN10274_c0_g1	1773	1522.9	32.05	0.66	1.32	19.91
TRINITY_DN10274_c0_g1_i2	TRINITY_DN10274_c0_g1	1743	1492.9	115.25	2.41	4.83	73.04
TRINITY_DN10274_c0_g1_i3	TRINITY_DN10274_c0_g1	1551	1300.9	9.7	0.23	0.47	7.06
TRINITY_DN10274_c0_g2_i1	TRINITY_DN10274_c0_g2	250	21.09	1	1.48	2.97	100
TRINITY_DN10275_c0_g1_i1	TRINITY_DN10275_c0_g1	1415	1164.9	26.69	0.72	1.43	51.48
TRINITY_DN10275_c0_g1_i2	TRINITY_DN10275_c0_g1	1515	1264.9	27.31	0.67	1.35	48.52
TRINITY_DN10276_c0_g1_i1	TRINITY_DN10276_c0_g1	209	5.56	0	0	0	0
TRINITY_DN10276_c0_g1_i2	TRINITY_DN10276_c0_g1	1251	1000.9	94.8	2.96	5.93	75.17
TRINITY_DN10276_c0_g1_i3	TRINITY_DN10276_c0_g1	416	166.23	5.2	0.98	1.96	24.83
TRINITY_DN10277_c0_g1_i1	TRINITY_DN10277_c0_g1	913	662.9	142	6.69	13.41	67
TRINITY_DN10277_c0_g1_i2	TRINITY_DN10277_c0_g1	389	139.49	0	0	0	0
TRINITY_DN10277_c0_g1_i3	TRINITY_DN10277_c0_g1	468	218.04	23	3.29	6.6	33
TRINITY_DN10278_c0_g1_i1	TRINITY_DN10278_c0_g1	1065	814.9	4.69	0.18	0.36	2.43
TRINITY_DN10278_c0_g1_i2	TRINITY_DN10278_c0_g1	1432	1181.9	98.86	2.61	5.23	35.32
TRINITY_DN10278_c0_g1_i3	TRINITY_DN10278_c0_g1	1447	1196.9	136.44	3.56	7.13	48.13
TRINITY_DN10278_c0_g1_i4	TRINITY_DN10278_c0_g1	265	29.91	1	1.04	2.09	14.11
TRINITY_DN10278_c0_g1_i5	TRINITY_DN10278_c0_g1	1080	829.9	0	0	0	0
TRINITY_DN10279_c0_g1_i1	TRINITY_DN10279_c0_g1	2169	1918.9	28.09	0.46	0.92	40.59
TRINITY_DN10279_c0_g1_i2	TRINITY_DN10279_c0_g1	2308	2057.9	19.96	0.3	0.61	26.9
TRINITY_DN10279_c0_g1_i3	TRINITY_DN10279_c0_g1	2208	1957.9	22.95	0.37	0.73	32.5
TRINITY_DN1027_c0_g1_i1	TRINITY_DN1027_c0_g1	568	317.94	5	0.49	0.98	100
TRINITY_DN10280_c0_g1_i1	TRINITY_DN10280_c0_g1	1356	1105.9	53.92	1.52	3.05	88.62
TRINITY_DN10280_c0_g1_i2	TRINITY_DN10280_c0_g1	423	173.19	1.08	0.2	0.39	11.38
TRINITY_DN10280_c0_g1_i3	TRINITY_DN10280_c0_g1	876	625.9	0	0	0	0
TRINITY_DN10281_c0_g1_i1	TRINITY_DN10281_c0_g1	1067	816.9	51.07	1.95	3.91	21.97
TRINITY_DN10281_c0_g1_i2	TRINITY_DN10281_c0_g1	705	454.9	10.74	0.74	1.48	8.3
TRINITY_DN10281_c0_g1_i3	TRINITY_DN10281_c0_g1	1027	776.9	154.19	6.19	12.42	69.74
TRINITY_DN10282_c0_g1_i1	TRINITY_DN10282_c0_g1	332	84.47	1	0.37	0.74	100
TRINITY_DN10282_c0_g1_i2	TRINITY_DN10282_c0_g1	266	30.56	0	0	0	0
TRINITY_DN10282_c0_g2_i1	TRINITY_DN10282_c0_g2	1434	1183.9	46	1.21	2.43	100
TRINITY_DN10283_c0_g1_i1	TRINITY_DN10283_c0_g1	1432	1181.9	23.46	0.62	1.24	9.7
TRINITY_DN10283_c0_g1_i2	TRINITY_DN10283_c0_g1	361	112.08	4	1.11	2.23	17.44
TRINITY_DN10283_c0_g1_i3	TRINITY_DN10283_c0_g1	910	659.9	2.39	0.11	0.23	1.77
TRINITY_DN10283_c0_g1_i4	TRINITY_DN10283_c0_g1	1079	828.9	94.5	3.56	7.13	55.7
TRINITY_DN10283_c0_g1_i5	TRINITY_DN10283_c0_g1	1321	1070.9	13.89	0.4	0.81	6.34
TRINITY_DN10283_c0_g1_i6	TRINITY_DN10283_c0_g1	1208	957.9	17.76	0.58	1.16	9.06
TRINITY_DN10283_c0_g1_i7	TRINITY_DN10283_c0_g1	1319	1068.9	0	0	0	0
TRINITY_DN10284_c0_g1_i1	TRINITY_DN10284_c0_g1	1176	925.9	0	0	0	0
TRINITY_DN10284_c0_g1_i10	TRINITY_DN10284_c0_g1	214	6.8	0	0	0	0
TRINITY_DN10284_c0_g1_i11	TRINITY_DN10284_c0_g1	1282	1031.9	0	0	0	0
TRINITY_DN10284_c0_g1_i12	TRINITY_DN10284_c0_g1	1436	1185.9	16.03	0.42	0.85	9.02
TRINITY_DN10284_c0_g1_i13	TRINITY_DN10284_c0_g1	305	60.27	2	1.04	2.08	22.14
TRINITY_DN10284_c0_g1_i2	TRINITY_DN10284_c0_g1	1436	1185.9	0	0	0	0
TRINITY_DN10284_c0_g1_i3	TRINITY_DN10284_c0_g1	1176	925.9	25.82	0.87	1.75	18.6
TRINITY_DN10284_c0_g1_i4	TRINITY_DN10284_c0_g1	1162	911.9	0	0	0	0
TRINITY_DN10284_c0_g1_i5	TRINITY_DN10284_c0_g1	1282	1031.9	15.52	0.47	0.94	10.03
TRINITY_DN10284_c0_g1_i6	TRINITY_DN10284_c0_g1	1162	911.9	0	0	0	0
TRINITY_DN10284_c0_g1_i7	TRINITY_DN10284_c0_g1	298	54.39	1	0.57	1.15	12.27
TRINITY_DN10284_c0_g1_i8	TRINITY_DN10284_c0_g1	1292	1041.9	0	0	0	0
TRINITY_DN10284_c0_g1_i9	TRINITY_DN10284_c0_g1	1292	1041.9	43.64	1.31	2.62	27.94
TRINITY_DN10284_c0_g2_i1	TRINITY_DN10284_c0_g2	511	260.97	0	0	0	0
TRINITY_DN10284_c1_g1_i1	TRINITY_DN10284_c1_g1	218	7.92	1	3.94	7.9	100
TRINITY_DN10285_c0_g1_i1	TRINITY_DN10285_c0_g1	721	470.9	29	1.92	3.85	42.58
TRINITY_DN10285_c0_g1_i2	TRINITY_DN10285_c0_g1	780	529.9	44	2.59	5.2	57.42
TRINITY_DN10285_c0_g1_i3	TRINITY_DN10285_c0_g1	240	16.14	0	0	0	0
TRINITY_DN10286_c0_g1_i1	TRINITY_DN10286_c0_g1	904	653.9	190	9.07	18.18	100
TRINITY_DN10287_c0_g1_i1	TRINITY_DN10287_c0_g1	1084	833.9	80.83	3.03	6.07	37.22
TRINITY_DN10287_c0_g1_i2	TRINITY_DN10287_c0_g1	1081	830.9	123.59	4.64	9.31	57.11
TRINITY_DN10287_c0_g1_i3	TRINITY_DN10287_c0_g1	560	309.94	4.58	0.46	0.92	5.67
TRINITY_DN10288_c0_g1_i1	TRINITY_DN10288_c0_g1	376	126.71	2	0.49	0.99	31.28
TRINITY_DN10288_c0_g1_i2	TRINITY_DN10288_c0_g1	537	286.95	5	0.54	1.09	34.54
TRINITY_DN10288_c0_g1_i3	TRINITY_DN10288_c0_g1	656	405.91	7	0.54	1.08	34.18
TRINITY_DN10288_c0_g2_i1	TRINITY_DN10288_c0_g2	2561	2310.9	172.59	2.33	4.67	79.34
TRINITY_DN10288_c0_g2_i2	TRINITY_DN10288_c0_g2	519	268.97	2	0.23	0.47	7.9
TRINITY_DN10288_c0_g2_i3	TRINITY_DN10288_c0_g2	701	450.9	5.41	0.37	0.75	12.76
TRINITY_DN10288_c0_g3_i1	TRINITY_DN10288_c0_g3	2186	1935.9	25.48	0.41	0.82	20.1
TRINITY_DN10288_c0_g3_i2	TRINITY_DN10288_c0_g3	1466	1215.9	0	0	0	0
TRINITY_DN10288_c0_g3_i3	TRINITY_DN10288_c0_g3	2496	2245.9	117.52	1.63	3.27	79.9
TRINITY_DN10289_c0_g1_i1	TRINITY_DN10289_c0_g1	654	403.91	0	0	0	0
TRINITY_DN10289_c0_g1_i2	TRINITY_DN10289_c0_g1	543	292.95	0	0	0	0
TRINITY_DN10289_c0_g1_i3	TRINITY_DN10289_c0_g1	653	402.91	478	37.03	74.25	77.5
TRINITY_DN10289_c0_g1_i4	TRINITY_DN10289_c0_g1	572	321.93	102.92	9.98	20.01	20.88
TRINITY_DN10289_c0_g1_i5	TRINITY_DN10289_c0_g1	699	448.9	11.08	0.77	1.54	1.61
TRINITY_DN10290_c0_g1_i1	TRINITY_DN10290_c0_g1	944	693.9	118.03	5.31	10.64	92.03
TRINITY_DN10290_c0_g1_i2	TRINITY_DN10290_c0_g1	859	608.9	8.97	0.46	0.92	7.97
TRINITY_DN10291_c0_g1_i1	TRINITY_DN10291_c0_g1	471	221.03	1.09	0.15	0.31	0.37
TRINITY_DN10291_c0_g1_i10	TRINITY_DN10291_c0_g1	593	342.92	38.95	3.54	7.11	8.47
TRINITY_DN10291_c0_g1_i11	TRINITY_DN10291_c0_g1	599	348.92	56.4	5.05	10.12	12.05
TRINITY_DN10291_c0_g1_i12	TRINITY_DN10291_c0_g1	531	280.96	11.61	1.29	2.58	3.08
TRINITY_DN10291_c0_g1_i2	TRINITY_DN10291_c0_g1	575	324.93	59.94	5.76	11.54	13.75
TRINITY_DN10291_c0_g1_i3	TRINITY_DN10291_c0_g1	402	152.34	45.32	9.29	18.62	22.18
TRINITY_DN10291_c0_g1_i4	TRINITY_DN10291_c0_g1	567	316.94	52.14	5.14	10.3	12.27
TRINITY_DN10291_c0_g1_i5	TRINITY_DN10291_c0_g1	339	91.02	2.17	0.75	1.49	1.78
TRINITY_DN10291_c0_g1_i6	TRINITY_DN10291_c0_g1	280	40.27	0	0	0	0
TRINITY_DN10291_c0_g1_i7	TRINITY_DN10291_c0_g1	248	20.04	0	0	0	0
TRINITY_DN10291_c0_g1_i8	TRINITY_DN10291_c0_g1	575	324.93	88.69	8.52	17.08	20.35
TRINITY_DN10291_c0_g1_i9	TRINITY_DN10291_c0_g1	259	26.19	2	2.38	4.78	5.7
TRINITY_DN10292_c0_g1_i1	TRINITY_DN10292_c0_g1	1175	924.9	92.84	3.13	6.28	88.42
TRINITY_DN10292_c0_g1_i2	TRINITY_DN10292_c0_g1	1175	924.9	12.16	0.41	0.82	11.58
TRINITY_DN10293_c0_g1_i1	TRINITY_DN10293_c0_g1	394	144.43	7	1.51	3.03	100
TRINITY_DN10293_c0_g2_i1	TRINITY_DN10293_c0_g2	1915	1664.9	33.34	0.63	1.25	40.35
TRINITY_DN10293_c0_g2_i2	TRINITY_DN10293_c0_g2	558	307.94	2.4	0.24	0.49	15.68
TRINITY_DN10293_c0_g2_i3	TRINITY_DN10293_c0_g2	1292	1041.9	8.44	0.25	0.51	16.32
TRINITY_DN10293_c0_g2_i4	TRINITY_DN10293_c0_g2	1591	1340.9	17.49	0.41	0.82	26.27
TRINITY_DN10293_c0_g2_i5	TRINITY_DN10293_c0_g2	2214	1963.9	1.34	0.02	0.04	1.38
TRINITY_DN10294_c0_g1_i1	TRINITY_DN10294_c0_g1	607	356.92	22.63	1.98	3.97	86.01
TRINITY_DN10294_c0_g1_i2	TRINITY_DN10294_c0_g1	674	423.91	4.37	0.32	0.65	13.99
TRINITY_DN10294_c0_g2_i1	TRINITY_DN10294_c0_g2	500	249.99	1.92	0.24	0.48	21.44
TRINITY_DN10294_c0_g2_i2	TRINITY_DN10294_c0_g2	538	287.95	8.08	0.88	1.76	78.56
TRINITY_DN10295_c0_g1_i1	TRINITY_DN10295_c0_g1	583	332.93	44.09	4.13	8.29	89.45
TRINITY_DN10295_c0_g1_i2	TRINITY_DN10295_c0_g1	820	569.9	8.91	0.49	0.98	10.55
TRINITY_DN10296_c0_g1_i1	TRINITY_DN10296_c0_g1	875	624.9	844	42.16	84.52	100
TRINITY_DN10297_c0_g1_i1	TRINITY_DN10297_c0_g1	3429	3178.9	129	1.27	2.54	100
TRINITY_DN10298_c0_g1_i1	TRINITY_DN10298_c0_g1	1595	1344.9	33.61	0.78	1.56	44.92
TRINITY_DN10298_c0_g1_i2	TRINITY_DN10298_c0_g1	1568	1317.9	40.39	0.96	1.92	55.08
TRINITY_DN10299_c0_g1_i1	TRINITY_DN10299_c0_g1	547	296.95	33.7	3.54	7.1	51.75
TRINITY_DN10299_c0_g1_i2	TRINITY_DN10299_c0_g1	547	296.95	14.3	1.5	3.01	21.95
TRINITY_DN10299_c0_g1_i3	TRINITY_DN10299_c0_g1	458	208.06	12	1.8	3.61	26.3
TRINITY_DN10299_c0_g2_i1	TRINITY_DN10299_c0_g2	315	68.99	5	2.26	4.54	100
TRINITY_DN10299_c1_g1_i1	TRINITY_DN10299_c1_g1	1512	1261.9	57	1.41	2.83	100
TRINITY_DN10299_c1_g2_i1	TRINITY_DN10299_c1_g2	861	610.9	11	0.56	1.13	100
TRINITY_DN10299_c1_g3_i1	TRINITY_DN10299_c1_g3	215	7.07	0	0	0	0
TRINITY_DN10299_c1_g3_i2	TRINITY_DN10299_c1_g3	468	218.04	4.42	0.63	1.27	8.59
TRINITY_DN10299_c1_g3_i3	TRINITY_DN10299_c1_g3	307	61.99	3	1.51	3.03	20.52
TRINITY_DN10299_c1_g3_i4	TRINITY_DN10299_c1_g3	455	205.07	10	1.52	3.05	20.67
TRINITY_DN10299_c1_g3_i5	TRINITY_DN10299_c1_g3	485	235.01	6	0.8	1.6	10.82
TRINITY_DN10299_c1_g3_i6	TRINITY_DN10299_c1_g3	901	650.9	19.82	0.95	1.91	12.91
TRINITY_DN10299_c1_g3_i7	TRINITY_DN10299_c1_g3	655	404.91	16.93	1.31	2.62	17.73
TRINITY_DN10299_c1_g3_i8	TRINITY_DN10299_c1_g3	629	378.91	7.83	0.64	1.29	8.76
TRINITY_DN10299_c1_g4_i1	TRINITY_DN10299_c1_g4	272	34.57	1	0.9	1.81	100
TRINITY_DN10299_c1_g5_i1	TRINITY_DN10299_c1_g5	733	482.9	5.89	0.38	0.76	15.86
TRINITY_DN10299_c1_g5_i2	TRINITY_DN10299_c1_g5	648	397.91	6.11	0.48	0.96	19.98
TRINITY_DN10299_c1_g5_i3	TRINITY_DN10299_c1_g5	1036	785.9	17.46	0.69	1.39	28.91
TRINITY_DN10299_c1_g5_i4	TRINITY_DN10299_c1_g5	639	388.91	10.54	0.85	1.7	35.25
TRINITY_DN10299_c1_g6_i1	TRINITY_DN10299_c1_g6	712	461.9	10	0.68	1.35	100
TRINITY_DN1029_c0_g1_i1	TRINITY_DN1029_c0_g1	212	6.29	0	0	0	0
TRINITY_DN102_c0_g1_i1	TRINITY_DN102_c0_g1	550	299.94	5	0.52	1.04	100
TRINITY_DN10300_c0_g1_i1	TRINITY_DN10300_c0_g1	2402	2151.9	135	1.96	3.93	100
TRINITY_DN10301_c0_g1_i1	TRINITY_DN10301_c0_g1	1547	1296.9	113	2.72	5.45	100
TRINITY_DN10302_c0_g1_i1	TRINITY_DN10302_c0_g1	1430	1179.9	15.37	0.41	0.82	4.74
TRINITY_DN10302_c0_g1_i2	TRINITY_DN10302_c0_g1	971	720.9	56.39	2.44	4.9	28.43
TRINITY_DN10302_c0_g1_i3	TRINITY_DN10302_c0_g1	1441	1190.9	7.24	0.19	0.38	2.21
TRINITY_DN10302_c0_g1_i4	TRINITY_DN10302_c0_g1	717	466.9	83	5.55	11.12	64.62
TRINITY_DN10303_c0_g1_i1	TRINITY_DN10303_c0_g1	611	360.92	50	4.32	8.67	100
TRINITY_DN10303_c0_g2_i1	TRINITY_DN10303_c0_g2	477	227.02	0	0	0	0
TRINITY_DN10303_c0_g2_i10	TRINITY_DN10303_c0_g2	498	247.99	26.14	3.29	6.6	17.86
TRINITY_DN10303_c0_g2_i2	TRINITY_DN10303_c0_g2	267	31.21	2	2	4.01	10.86
TRINITY_DN10303_c0_g2_i3	TRINITY_DN10303_c0_g2	462	212.05	0	0	0	0
TRINITY_DN10303_c0_g2_i4	TRINITY_DN10303_c0_g2	541	290.95	7.32	0.79	1.57	4.26
TRINITY_DN10303_c0_g2_i5	TRINITY_DN10303_c0_g2	393	143.44	14.47	3.15	6.31	17.1
TRINITY_DN10303_c0_g2_i6	TRINITY_DN10303_c0_g2	681	430.91	32.66	2.37	4.74	12.84
TRINITY_DN10303_c0_g2_i7	TRINITY_DN10303_c0_g2	434	184.14	0	0	0	0
TRINITY_DN10303_c0_g2_i8	TRINITY_DN10303_c0_g2	526	275.96	18.54	2.1	4.2	11.38
TRINITY_DN10303_c0_g2_i9	TRINITY_DN10303_c0_g2	460	210.05	31.86	4.73	9.49	25.7
TRINITY_DN10303_c0_g3_i1	TRINITY_DN10303_c0_g3	365	115.96	26	7	14.03	16.47
TRINITY_DN10303_c0_g3_i2	TRINITY_DN10303_c0_g3	459	209.06	57.83	8.63	17.31	20.32
TRINITY_DN10303_c0_g3_i3	TRINITY_DN10303_c0_g3	378	128.67	14.68	3.56	7.14	8.38
TRINITY_DN10303_c0_g3_i4	TRINITY_DN10303_c0_g3	962	711.9	97.4	4.27	8.56	10.05
TRINITY_DN10303_c0_g3_i5	TRINITY_DN10303_c0_g3	343	94.8	12.73	4.19	8.4	9.86
TRINITY_DN10303_c0_g3_i6	TRINITY_DN10303_c0_g3	1062	811.9	65.02	2.5	5.01	5.88
TRINITY_DN10303_c0_g3_i7	TRINITY_DN10303_c0_g3	385	135.55	18	4.14	8.31	9.76
TRINITY_DN10303_c0_g3_i8	TRINITY_DN10303_c0_g3	893	642.9	27.47	1.33	2.67	3.14
TRINITY_DN10303_c0_g3_i9	TRINITY_DN10303_c0_g3	281	41.01	9	6.85	13.73	16.12
TRINITY_DN10303_c0_g4_i1	TRINITY_DN10303_c0_g4	1338	1087.9	141.39	4.06	8.13	49.93
TRINITY_DN10303_c0_g4_i2	TRINITY_DN10303_c0_g4	944	693.9	14.61	0.66	1.32	8.09
TRINITY_DN10303_c0_g4_i3	TRINITY_DN10303_c0_g4	222	9.15	1	3.41	6.84	41.99
TRINITY_DN10304_c0_g1_i1	TRINITY_DN10304_c0_g1	388	138.51	1.27	0.29	0.57	6.2
TRINITY_DN10304_c0_g1_i2	TRINITY_DN10304_c0_g1	1258	1007.9	139.73	4.33	8.68	93.8
TRINITY_DN10305_c0_g1_i1	TRINITY_DN10305_c0_g1	649	398.91	97	7.59	15.22	59.78
TRINITY_DN10305_c0_g1_i2	TRINITY_DN10305_c0_g1	733	482.9	79	5.11	10.24	40.22
TRINITY_DN10306_c0_g1_i1	TRINITY_DN10306_c0_g1	2766	2515.9	55	0.68	1.37	100
TRINITY_DN10307_c0_g1_i1	TRINITY_DN10307_c0_g1	789	538.9	71.21	4.12	8.27	77.75
TRINITY_DN10307_c0_g1_i2	TRINITY_DN10307_c0_g1	849	598.9	3.6	0.19	0.38	3.54
TRINITY_DN10307_c0_g1_i3	TRINITY_DN10307_c0_g1	1420	1169.9	37.19	0.99	1.99	18.71
TRINITY_DN10308_c0_g1_i1	TRINITY_DN10308_c0_g1	869	618.9	5.7	0.29	0.58	23.73
TRINITY_DN10308_c0_g1_i2	TRINITY_DN10308_c0_g1	241	16.6	0	0	0	0
TRINITY_DN10308_c0_g1_i3	TRINITY_DN10308_c0_g1	1341	1090.9	32.3	0.92	1.85	76.27
TRINITY_DN10308_c1_g1_i1	TRINITY_DN10308_c1_g1	489	239	3	0.39	0.79	100
TRINITY_DN10309_c1_g1_i1	TRINITY_DN10309_c1_g1	736	485.9	17	1.09	2.19	51.44
TRINITY_DN10309_c1_g1_i2	TRINITY_DN10309_c1_g1	674	423.91	14	1.03	2.07	48.56
TRINITY_DN10310_c0_g1_i1	TRINITY_DN10310_c0_g1	1356	1105.9	67	1.89	3.79	54.05
TRINITY_DN10310_c0_g1_i2	TRINITY_DN10310_c0_g1	405	155.31	8	1.61	3.22	45.95
TRINITY_DN10311_c0_g1_i1	TRINITY_DN10311_c0_g1	248	20.04	1	1.56	3.12	100
TRINITY_DN10311_c0_g2_i1	TRINITY_DN10311_c0_g2	1170	919.9	193.95	6.58	13.19	85.1
TRINITY_DN10311_c0_g2_i2	TRINITY_DN10311_c0_g2	1255	1004.9	23.64	0.73	1.47	9.49
TRINITY_DN10311_c0_g2_i3	TRINITY_DN10311_c0_g2	430	180.15	2.41	0.42	0.84	5.4
TRINITY_DN10312_c0_g1_i1	TRINITY_DN10312_c0_g1	1521	1270.9	58.36	1.43	2.87	62.27
TRINITY_DN10312_c0_g1_i2	TRINITY_DN10312_c0_g1	529	278.96	4.44	0.5	1	21.6
TRINITY_DN10312_c0_g1_i3	TRINITY_DN10312_c0_g1	349	100.52	1.2	0.37	0.74	16.13
TRINITY_DN10313_c0_g1_i1	TRINITY_DN10313_c0_g1	259	26.19	2	2.38	4.78	100
TRINITY_DN10313_c0_g2_i1	TRINITY_DN10313_c0_g2	1543	1292.9	29.52	0.71	1.43	3.42
TRINITY_DN10313_c0_g2_i2	TRINITY_DN10313_c0_g2	1079	828.9	303.07	11.41	22.88	54.81
TRINITY_DN10313_c0_g2_i3	TRINITY_DN10313_c0_g2	686	435.91	2.76	0.2	0.4	0.95
TRINITY_DN10313_c0_g2_i4	TRINITY_DN10313_c0_g2	1079	828.9	225.65	8.5	17.04	40.81
TRINITY_DN10314_c0_g1_i1	TRINITY_DN10314_c0_g1	1349	1098.9	43.92	1.25	2.5	24.89
TRINITY_DN10314_c0_g1_i2	TRINITY_DN10314_c0_g1	1284	1033.9	7.62	0.23	0.46	4.59
TRINITY_DN10314_c0_g1_i3	TRINITY_DN10314_c0_g1	1330	1079.9	74.28	2.15	4.3	42.84
TRINITY_DN10314_c0_g1_i4	TRINITY_DN10314_c0_g1	1265	1014.9	29.51	0.91	1.82	18.11
TRINITY_DN10314_c0_g1_i5	TRINITY_DN10314_c0_g1	1453	1202.9	7.19	0.19	0.37	3.72
TRINITY_DN10314_c0_g1_i6	TRINITY_DN10314_c0_g1	1472	1221.9	11.47	0.29	0.59	5.85
TRINITY_DN10315_c0_g1_i1	TRINITY_DN10315_c0_g1	1563	1312.9	397.76	9.46	18.96	84.96
TRINITY_DN10315_c0_g1_i2	TRINITY_DN10315_c0_g1	2063	1812.9	97.24	1.67	3.36	15.04
TRINITY_DN10316_c0_g1_i1	TRINITY_DN10316_c0_g1	708	457.9	7.96	0.54	1.09	21.7
TRINITY_DN10316_c0_g1_i2	TRINITY_DN10316_c0_g1	1095	844.9	53.04	1.96	3.93	78.3
TRINITY_DN10317_c0_g1_i1	TRINITY_DN10317_c0_g1	853	602.9	106	5.49	11	100
TRINITY_DN10318_c0_g1_i1	TRINITY_DN10318_c0_g1	1259	1008.9	22.74	0.7	1.41	5.23
TRINITY_DN10318_c0_g1_i2	TRINITY_DN10318_c0_g1	1096	845.9	26.04	0.96	1.93	7.14
TRINITY_DN10318_c0_g1_i3	TRINITY_DN10318_c0_g1	1720	1469.9	555.23	11.79	23.64	87.63
TRINITY_DN10319_c0_g1_i1	TRINITY_DN10319_c0_g1	337	89.14	1	0.35	0.7	100
TRINITY_DN10319_c0_g2_i1	TRINITY_DN10319_c0_g2	797	546.9	114.08	6.51	13.05	67.16
TRINITY_DN10319_c0_g2_i2	TRINITY_DN10319_c0_g2	242	17.07	0	0	0	0
TRINITY_DN10319_c0_g2_i3	TRINITY_DN10319_c0_g2	818	567.9	57.92	3.18	6.38	32.84
TRINITY_DN10319_c1_g1_i1	TRINITY_DN10319_c1_g1	336	88.2	2	0.71	1.42	100
TRINITY_DN1031_c0_g1_i1	TRINITY_DN1031_c0_g1	244	18.03	2	3.46	6.94	100
TRINITY_DN10320_c0_g1_i1	TRINITY_DN10320_c0_g1	536	285.95	7.38	0.81	1.62	15.33
TRINITY_DN10320_c0_g1_i2	TRINITY_DN10320_c0_g1	1597	1346.9	144.54	3.35	6.72	63.76
TRINITY_DN10320_c0_g1_i3	TRINITY_DN10320_c0_g1	1069	818.9	15.06	0.57	1.15	10.93
TRINITY_DN10320_c0_g1_i4	TRINITY_DN10320_c0_g1	1620	1369.9	23.02	0.52	1.05	9.98
TRINITY_DN10321_c0_g1_i1	TRINITY_DN10321_c0_g1	1140	889.9	19.65	0.69	1.38	24.08
TRINITY_DN10321_c0_g1_i2	TRINITY_DN10321_c0_g1	1063	812.9	21.91	0.84	1.69	29.4
TRINITY_DN10321_c0_g1_i3	TRINITY_DN10321_c0_g1	618	367.92	6.37	0.54	1.08	18.88
TRINITY_DN10321_c0_g1_i4	TRINITY_DN10321_c0_g1	687	436.91	11.07	0.79	1.59	27.63
TRINITY_DN10322_c0_g1_i1	TRINITY_DN10322_c0_g1	980	729.9	597	25.53	51.19	100
TRINITY_DN10323_c0_g1_i1	TRINITY_DN10323_c0_g1	925	674.9	0	0	0	0
TRINITY_DN10323_c0_g1_i2	TRINITY_DN10323_c0_g1	1177	926.9	0	0	0	0
TRINITY_DN10323_c0_g1_i3	TRINITY_DN10323_c0_g1	1228	977.9	22.88	0.73	1.46	16.4
TRINITY_DN10323_c0_g1_i4	TRINITY_DN10323_c0_g1	1321	1070.9	0	0	0	0
TRINITY_DN10323_c0_g1_i5	TRINITY_DN10323_c0_g1	1372	1121.9	26.69	0.74	1.49	16.67
TRINITY_DN10323_c0_g1_i6	TRINITY_DN10323_c0_g1	234	13.54	1	2.31	4.62	51.76
TRINITY_DN10323_c0_g1_i7	TRINITY_DN10323_c0_g1	1327	1076.9	0	0	0	0
TRINITY_DN10323_c0_g1_i8	TRINITY_DN10323_c0_g1	976	725.9	0	0	0	0
TRINITY_DN10323_c0_g1_i9	TRINITY_DN10323_c0_g1	1378	1127.9	24.43	0.68	1.36	15.17
TRINITY_DN10324_c0_g1_i1	TRINITY_DN10324_c0_g1	774	523.9	12.27	0.73	1.47	27.99
TRINITY_DN10324_c0_g1_i2	TRINITY_DN10324_c0_g1	916	665.9	20.26	0.95	1.9	36.36
TRINITY_DN10324_c0_g1_i3	TRINITY_DN10324_c0_g1	601	350.92	10.47	0.93	1.87	35.64
TRINITY_DN10325_c0_g1_i1	TRINITY_DN10325_c0_g1	2633	2382.9	107.43	1.41	2.82	94.25
TRINITY_DN10325_c0_g1_i2	TRINITY_DN10325_c0_g1	2642	2391.9	6.57	0.09	0.17	5.75
TRINITY_DN10325_c0_g1_i3	TRINITY_DN10325_c0_g1	2622	2371.9	0	0	0	0
TRINITY_DN10325_c0_g2_i1	TRINITY_DN10325_c0_g2	434	184.14	4	0.68	1.36	100
TRINITY_DN10326_c0_g1_i1	TRINITY_DN10326_c0_g1	435	185.13	11.15	1.88	3.77	72.4
TRINITY_DN10326_c0_g1_i2	TRINITY_DN10326_c0_g1	461	211.05	4.85	0.72	1.44	27.6
TRINITY_DN10326_c1_g1_i1	TRINITY_DN10326_c1_g1	318	71.67	2	0.87	1.75	100
TRINITY_DN10326_c2_g1_i1	TRINITY_DN10326_c2_g1	1238	987.9	18	0.57	1.14	100
TRINITY_DN10326_c2_g2_i1	TRINITY_DN10326_c2_g2	218	7.92	0	0	0	0
TRINITY_DN10326_c3_g1_i1	TRINITY_DN10326_c3_g1	901	650.9	37	1.77	3.56	100
TRINITY_DN10326_c4_g1_i1	TRINITY_DN10326_c4_g1	224	9.81	0	0	0	0
TRINITY_DN10327_c0_g1_i1	TRINITY_DN10327_c0_g1	1317	1066.9	44	1.29	2.58	89.29
TRINITY_DN10327_c0_g1_i2	TRINITY_DN10327_c0_g1	452	202.07	1	0.15	0.31	10.71
TRINITY_DN10328_c0_g1_i1	TRINITY_DN10328_c0_g1	714	463.9	25	1.68	3.37	100
TRINITY_DN10328_c0_g2_i1	TRINITY_DN10328_c0_g2	2473	2222.9	54.33	0.76	1.53	49.05
TRINITY_DN10328_c0_g2_i2	TRINITY_DN10328_c0_g2	1944	1693.9	14.53	0.27	0.54	17.22
TRINITY_DN10328_c0_g2_i3	TRINITY_DN10328_c0_g2	2103	1852.9	31.14	0.52	1.05	33.73
TRINITY_DN10329_c0_g1_i1	TRINITY_DN10329_c0_g1	1156	905.9	8.25	0.28	0.57	20.21
TRINITY_DN10329_c0_g1_i2	TRINITY_DN10329_c0_g1	1161	910.9	32.75	1.12	2.25	79.79
TRINITY_DN1032_c0_g1_i1	TRINITY_DN1032_c0_g1	941	690.9	14	0.63	1.27	100
TRINITY_DN10330_c0_g1_i1	TRINITY_DN10330_c0_g1	1262	1011.9	0	0	0	0
TRINITY_DN10330_c0_g1_i10	TRINITY_DN10330_c0_g1	1151	900.9	16.85	0.58	1.17	7.31
TRINITY_DN10330_c0_g1_i11	TRINITY_DN10330_c0_g1	2801	2550.9	9.45	0.12	0.23	1.45
TRINITY_DN10330_c0_g1_i2	TRINITY_DN10330_c0_g1	1614	1363.9	16.57	0.38	0.76	4.74
TRINITY_DN10330_c0_g1_i3	TRINITY_DN10330_c0_g1	2368	2117.9	20.12	0.3	0.59	3.71
TRINITY_DN10330_c0_g1_i4	TRINITY_DN10330_c0_g1	1206	955.9	21.32	0.7	1.4	8.71
TRINITY_DN10330_c0_g1_i5	TRINITY_DN10330_c0_g1	1695	1444.9	105.88	2.29	4.59	28.62
TRINITY_DN10330_c0_g1_i6	TRINITY_DN10330_c0_g1	806	555.9	7	0.39	0.79	4.92
TRINITY_DN10330_c0_g1_i7	TRINITY_DN10330_c0_g1	711	460.9	42.25	2.86	5.74	35.8
TRINITY_DN10330_c0_g1_i8	TRINITY_DN10330_c0_g1	1558	1307.9	5.16	0.12	0.25	1.54
TRINITY_DN10330_c0_g1_i9	TRINITY_DN10330_c0_g1	1639	1388.9	11.4	0.26	0.51	3.2
TRINITY_DN10331_c0_g1_i1	TRINITY_DN10331_c0_g1	892	641.9	5.27	0.26	0.51	15.8
TRINITY_DN10331_c0_g1_i2	TRINITY_DN10331_c0_g1	1524	1273.9	55.73	1.37	2.74	84.2
TRINITY_DN10332_c0_g1_i1	TRINITY_DN10332_c0_g1	483	233.01	2	0.27	0.54	1.54
TRINITY_DN10332_c0_g1_i2	TRINITY_DN10332_c0_g1	1283	1032.9	547.97	16.56	33.2	95.14
TRINITY_DN10332_c0_g1_i3	TRINITY_DN10332_c0_g1	1170	919.9	17.03	0.58	1.16	3.32
TRINITY_DN10333_c0_g1_i1	TRINITY_DN10333_c0_g1	1404	1153.9	0	0	0	0
TRINITY_DN10333_c0_g1_i2	TRINITY_DN10333_c0_g1	709	458.9	3.18	0.22	0.43	4.23
TRINITY_DN10333_c0_g1_i3	TRINITY_DN10333_c0_g1	933	682.9	90.84	4.15	8.32	81.06
TRINITY_DN10333_c0_g1_i4	TRINITY_DN10333_c0_g1	1409	1158.9	27.98	0.75	1.51	14.71
TRINITY_DN10333_c0_g1_i5	TRINITY_DN10333_c0_g1	385	135.55	0	0	0	0
TRINITY_DN10334_c0_g1_i1	TRINITY_DN10334_c0_g1	1745	1494.9	94	1.96	3.94	100
TRINITY_DN10335_c0_g1_i1	TRINITY_DN10335_c0_g1	731	480.9	50.68	3.29	6.6	33.42
TRINITY_DN10335_c0_g1_i2	TRINITY_DN10335_c0_g1	476	226.02	0	0	0	0
TRINITY_DN10335_c0_g1_i3	TRINITY_DN10335_c0_g1	714	463.9	54.32	3.65	7.33	37.12
TRINITY_DN10335_c0_g1_i4	TRINITY_DN10335_c0_g1	422	172.19	16	2.9	5.81	29.46
TRINITY_DN10336_c0_g1_i1	TRINITY_DN10336_c0_g1	860	609.9	144.2	7.38	14.8	69.01
TRINITY_DN10336_c0_g1_i2	TRINITY_DN10336_c0_g1	917	666.9	70.8	3.31	6.64	30.99
TRINITY_DN10337_c0_g1_i1	TRINITY_DN10337_c0_g1	1299	1048.9	112.77	3.36	6.73	92.85
TRINITY_DN10337_c0_g1_i2	TRINITY_DN10337_c0_g1	1002	751.9	6.23	0.26	0.52	7.15
TRINITY_DN10337_c1_g1_i1	TRINITY_DN10337_c1_g1	224	9.81	1	3.18	6.38	100
TRINITY_DN10338_c0_g1_i1	TRINITY_DN10338_c0_g1	1637	1386.9	16.01	0.36	0.72	12.1
TRINITY_DN10338_c0_g1_i2	TRINITY_DN10338_c0_g1	1538	1287.9	107.99	2.62	5.25	87.9
TRINITY_DN10339_c0_g1_i1	TRINITY_DN10339_c0_g1	1386	1135.9	62.15	1.71	3.42	53.28
TRINITY_DN10339_c0_g1_i2	TRINITY_DN10339_c0_g1	1130	879.9	28.64	1.02	2.04	31.7
TRINITY_DN10339_c0_g1_i3	TRINITY_DN10339_c0_g1	1171	920.9	14.21	0.48	0.97	15.03
TRINITY_DN1033_c0_g1_i1	TRINITY_DN1033_c0_g1	993	742.9	6	0.25	0.51	100
TRINITY_DN1033_c0_g2_i1	TRINITY_DN1033_c0_g2	395	145.42	5	1.07	2.15	100
TRINITY_DN10340_c0_g1_i1	TRINITY_DN10340_c0_g1	1363	1112.9	0.02	0	0	0.03
TRINITY_DN10340_c0_g1_i2	TRINITY_DN10340_c0_g1	1323	1072.9	10.6	0.31	0.62	19.36
TRINITY_DN10340_c0_g1_i3	TRINITY_DN10340_c0_g1	1209	958.9	37.89	1.23	2.47	77.43
TRINITY_DN10340_c0_g1_i4	TRINITY_DN10340_c0_g1	1169	918.9	1.49	0.05	0.1	3.18
TRINITY_DN10341_c0_g1_i1	TRINITY_DN10341_c0_g1	1153	902.9	9.83	0.34	0.68	4.79
TRINITY_DN10341_c0_g1_i2	TRINITY_DN10341_c0_g1	1052	801.9	43.46	1.69	3.39	23.84
TRINITY_DN10341_c0_g1_i3	TRINITY_DN10341_c0_g1	933	682.9	0	0	0	0
TRINITY_DN10341_c0_g1_i4	TRINITY_DN10341_c0_g1	1070	819.9	0	0	0	0
TRINITY_DN10341_c0_g1_i5	TRINITY_DN10341_c0_g1	951	700.9	113.71	5.06	10.15	71.37
TRINITY_DN10342_c0_g1_i1	TRINITY_DN10342_c0_g1	537	286.95	47.29	5.14	10.31	29.52
TRINITY_DN10342_c0_g1_i2	TRINITY_DN10342_c0_g1	616	365.92	12.14	1.04	2.08	5.95
TRINITY_DN10342_c0_g1_i3	TRINITY_DN10342_c0_g1	557	306.94	110.57	11.24	22.54	64.53
TRINITY_DN10342_c0_g2_i1	TRINITY_DN10342_c0_g2	506	255.98	16.12	1.97	3.94	6.92
TRINITY_DN10342_c0_g2_i2	TRINITY_DN10342_c0_g2	480	230.01	122.25	16.59	33.26	58.41
TRINITY_DN10342_c0_g2_i3	TRINITY_DN10342_c0_g2	423	173.19	54.63	9.85	19.74	34.67
TRINITY_DN10343_c0_g1_i1	TRINITY_DN10343_c0_g1	358	109.18	0	0	0	0
TRINITY_DN10343_c0_g1_i2	TRINITY_DN10343_c0_g1	640	389.91	0	0	0	0
TRINITY_DN10343_c0_g1_i3	TRINITY_DN10343_c0_g1	441	191.11	1	0.16	0.33	15.23
TRINITY_DN10343_c0_g1_i4	TRINITY_DN10343_c0_g1	493	242.99	5.54	0.71	1.43	66.36
TRINITY_DN10343_c0_g1_i5	TRINITY_DN10343_c0_g1	639	388.91	2.46	0.2	0.4	18.41
TRINITY_DN10343_c0_g1_i6	TRINITY_DN10343_c0_g1	494	243.99	0	0	0	0
TRINITY_DN10343_c0_g1_i7	TRINITY_DN10343_c0_g1	373	123.77	0	0	0	0
TRINITY_DN10343_c0_g1_i8	TRINITY_DN10343_c0_g1	435	185.13	0	0	0	0
TRINITY_DN10343_c0_g2_i1	TRINITY_DN10343_c0_g2	519	268.97	5	0.58	1.16	100
TRINITY_DN10344_c0_g1_i1	TRINITY_DN10344_c0_g1	695	444.9	183.43	12.87	25.8	72.62
TRINITY_DN10344_c0_g1_i2	TRINITY_DN10344_c0_g1	307	61.99	5	2.52	5.05	14.21
TRINITY_DN10344_c0_g1_i3	TRINITY_DN10344_c0_g1	1249	998.9	23.7	0.74	1.48	4.18
TRINITY_DN10344_c0_g1_i4	TRINITY_DN10344_c0_g1	1971	1720.9	87.87	1.59	3.2	8.99
TRINITY_DN10345_c0_g1_i1	TRINITY_DN10345_c0_g1	352	103.4	0	0	0	0
TRINITY_DN10345_c0_g1_i2	TRINITY_DN10345_c0_g1	1571	1320.9	32.46	0.77	1.54	3.24
TRINITY_DN10345_c0_g1_i3	TRINITY_DN10345_c0_g1	1577	1326.9	9.51	0.22	0.45	0.94
TRINITY_DN10345_c0_g1_i4	TRINITY_DN10345_c0_g1	643	392.91	276.9	22	44.1	92.91
TRINITY_DN10345_c0_g1_i5	TRINITY_DN10345_c0_g1	1570	1319.9	29.14	0.69	1.38	2.91
TRINITY_DN10345_c0_g2_i1	TRINITY_DN10345_c0_g2	405	155.31	10.11	2.03	4.07	29.98
TRINITY_DN10345_c0_g2_i2	TRINITY_DN10345_c0_g2	318	71.67	10.89	4.74	9.51	70.02
TRINITY_DN10346_c0_g1_i1	TRINITY_DN10346_c0_g1	1162	911.9	28.56	0.98	1.96	23.56
TRINITY_DN10346_c0_g1_i2	TRINITY_DN10346_c0_g1	1150	899.9	91.44	3.17	6.36	76.44
TRINITY_DN10347_c0_g1_i1	TRINITY_DN10347_c0_g1	634	383.91	26.52	2.16	4.32	39.78
TRINITY_DN10347_c0_g1_i2	TRINITY_DN10347_c0_g1	1467	1216.9	8.83	0.23	0.45	4.18
TRINITY_DN10347_c0_g1_i3	TRINITY_DN10347_c0_g1	1356	1105.9	95.97	2.71	5.43	49.97
TRINITY_DN10347_c0_g1_i4	TRINITY_DN10347_c0_g1	1546	1295.9	13.68	0.33	0.66	6.08
TRINITY_DN10348_c0_g1_i1	TRINITY_DN10348_c0_g1	2295	2044.9	52.69	0.8	1.61	29.64
TRINITY_DN10348_c0_g1_i2	TRINITY_DN10348_c0_g1	1485	1234.9	19.31	0.49	0.98	17.99
TRINITY_DN10348_c0_g1_i3	TRINITY_DN10348_c0_g1	385	135.55	6.17	1.42	2.85	52.37
TRINITY_DN10349_c0_g1_i1	TRINITY_DN10349_c0_g1	1078	827.9	24.79	0.93	1.87	25.1
TRINITY_DN10349_c0_g1_i2	TRINITY_DN10349_c0_g1	1047	796.9	71.21	2.79	5.59	74.9
TRINITY_DN1034_c0_g1_i1	TRINITY_DN1034_c0_g1	975	724.9	12	0.52	1.04	100
TRINITY_DN10350_c0_g1_i1	TRINITY_DN10350_c0_g1	867	616.9	90.98	4.6	9.23	48.96
TRINITY_DN10350_c0_g1_i2	TRINITY_DN10350_c0_g1	673	422.91	65.02	4.8	9.62	51.04
TRINITY_DN10351_c0_g1_i1	TRINITY_DN10351_c0_g1	754	503.9	20	1.24	2.48	100
TRINITY_DN10351_c0_g2_i1	TRINITY_DN10351_c0_g2	506	255.98	5	0.61	1.22	100
TRINITY_DN10351_c0_g3_i1	TRINITY_DN10351_c0_g3	1116	865.9	44	1.59	3.18	100
TRINITY_DN10351_c0_g3_i2	TRINITY_DN10351_c0_g3	204	4.47	0	0	0	0
TRINITY_DN10352_c0_g1_i1	TRINITY_DN10352_c0_g1	943	692.9	23.15	1.04	2.09	29.34
TRINITY_DN10352_c0_g1_i2	TRINITY_DN10352_c0_g1	829	578.9	0	0	0	0
TRINITY_DN10352_c0_g1_i3	TRINITY_DN10352_c0_g1	862	611.9	17.61	0.9	1.8	25.28
TRINITY_DN10352_c0_g1_i4	TRINITY_DN10352_c0_g1	877	626.9	8.77	0.44	0.88	12.28
TRINITY_DN10352_c0_g1_i5	TRINITY_DN10352_c0_g1	959	708.9	8.46	0.37	0.75	10.47
TRINITY_DN10352_c0_g1_i6	TRINITY_DN10352_c0_g1	910	659.9	17.01	0.8	1.61	22.63
TRINITY_DN10353_c0_g1_i1	TRINITY_DN10353_c0_g1	1507	1256.9	46.61	1.16	2.32	32.93
TRINITY_DN10353_c0_g1_i2	TRINITY_DN10353_c0_g1	601	350.92	6.39	0.57	1.14	16.18
TRINITY_DN10353_c0_g1_i3	TRINITY_DN10353_c0_g1	335	87.27	5	1.79	3.59	50.89
TRINITY_DN10354_c0_g1_i1	TRINITY_DN10354_c0_g1	861	610.9	70.17	3.59	7.19	17.21
TRINITY_DN10354_c0_g1_i2	TRINITY_DN10354_c0_g1	836	585.9	323.83	17.25	34.59	82.79
TRINITY_DN10355_c0_g1_i1	TRINITY_DN10355_c0_g1	214	6.8	1	4.59	9.2	100
TRINITY_DN10355_c0_g2_i1	TRINITY_DN10355_c0_g2	433	183.14	0	0	0	0
TRINITY_DN10355_c0_g2_i2	TRINITY_DN10355_c0_g2	573	322.93	30	2.9	5.81	100
TRINITY_DN10355_c0_g2_i3	TRINITY_DN10355_c0_g2	229	11.57	0	0	0	0
TRINITY_DN10356_c0_g1_i1	TRINITY_DN10356_c0_g1	795	544.9	44.97	2.58	5.17	84.83
TRINITY_DN10356_c0_g1_i2	TRINITY_DN10356_c0_g1	1030	779.9	4.95	0.2	0.4	6.53
TRINITY_DN10356_c0_g1_i3	TRINITY_DN10356_c0_g1	377	127.69	1.07	0.26	0.53	8.64
TRINITY_DN10357_c0_g1_i1	TRINITY_DN10357_c0_g1	769	518.9	14.69	0.88	1.77	6.12
TRINITY_DN10357_c0_g1_i2	TRINITY_DN10357_c0_g1	1119	868.9	377.31	13.55	27.18	93.88
TRINITY_DN10358_c0_g1_i1	TRINITY_DN10358_c0_g1	2131	1880.9	43	0.71	1.43	100
TRINITY_DN10358_c0_g1_i2	TRINITY_DN10358_c0_g1	225	10.14	0	0	0	0
TRINITY_DN10359_c0_g1_i1	TRINITY_DN10359_c0_g1	619	368.92	5.59	0.47	0.95	23.91
TRINITY_DN10359_c0_g1_i2	TRINITY_DN10359_c0_g1	731	480.9	17.04	1.11	2.22	55.94
TRINITY_DN10359_c0_g1_i3	TRINITY_DN10359_c0_g1	514	263.97	3.37	0.4	0.8	20.15
TRINITY_DN1035_c0_g1_i1	TRINITY_DN1035_c0_g1	866	615.9	8	0.41	0.81	5.32
TRINITY_DN1035_c0_g1_i2	TRINITY_DN1035_c0_g1	251	21.62	5	7.22	14.47	94.68
TRINITY_DN10360_c0_g1_i1	TRINITY_DN10360_c0_g1	1579	1328.9	26.89	0.63	1.27	1.84
TRINITY_DN10360_c0_g1_i2	TRINITY_DN10360_c0_g1	1167	916.9	8.69	0.3	0.59	0.86
TRINITY_DN10360_c0_g1_i3	TRINITY_DN10360_c0_g1	924	673.9	719.41	33.32	66.81	97.29
TRINITY_DN10361_c0_g1_i1	TRINITY_DN10361_c0_g1	531	280.96	15.03	1.67	3.35	16.35
TRINITY_DN10361_c0_g1_i2	TRINITY_DN10361_c0_g1	571	320.93	50.77	4.94	9.9	48.33
TRINITY_DN10361_c0_g1_i3	TRINITY_DN10361_c0_g1	544	293.95	6.04	0.64	1.29	6.28
TRINITY_DN10361_c0_g1_i4	TRINITY_DN10361_c0_g1	482	232.01	11.97	1.61	3.23	15.76
TRINITY_DN10361_c0_g1_i5	TRINITY_DN10361_c0_g1	415	165.24	7.19	1.36	2.72	13.29
TRINITY_DN10362_c0_g1_i1	TRINITY_DN10362_c0_g1	957	706.9	43.07	1.9	3.81	35.67
TRINITY_DN10362_c0_g1_i2	TRINITY_DN10362_c0_g1	1161	910.9	34.85	1.19	2.39	22.4
TRINITY_DN10362_c0_g1_i3	TRINITY_DN10362_c0_g1	1102	851.9	15.17	0.56	1.11	10.42
TRINITY_DN10362_c0_g1_i4	TRINITY_DN10362_c0_g1	1177	926.9	11.83	0.4	0.8	7.48
TRINITY_DN10362_c0_g1_i5	TRINITY_DN10362_c0_g1	292	49.5	1	0.63	1.26	11.83
TRINITY_DN10362_c0_g1_i6	TRINITY_DN10362_c0_g1	1118	867.9	18.08	0.65	1.3	12.2
TRINITY_DN10363_c0_g1_i1	TRINITY_DN10363_c0_g1	445	195.09	3.21	0.51	1.03	1.37
TRINITY_DN10363_c0_g1_i2	TRINITY_DN10363_c0_g1	912	661.9	697	32.87	65.9	87.63
TRINITY_DN10363_c0_g1_i3	TRINITY_DN10363_c0_g1	558	307.94	37	3.75	7.52	10
TRINITY_DN10363_c0_g1_i4	TRINITY_DN10363_c0_g1	565	314.94	3.79	0.38	0.75	1
TRINITY_DN10363_c0_g1_i5	TRINITY_DN10363_c0_g1	202	4.08	0	0	0	0
TRINITY_DN10364_c0_g1_i1	TRINITY_DN10364_c0_g1	367	117.91	2.5	0.66	1.33	2.69
TRINITY_DN10364_c0_g1_i2	TRINITY_DN10364_c0_g1	876	625.9	437.01	21.79	43.7	88.65
TRINITY_DN10364_c0_g1_i3	TRINITY_DN10364_c0_g1	1298	1047.9	15.29	0.46	0.91	1.85
TRINITY_DN10364_c0_g1_i4	TRINITY_DN10364_c0_g1	1000	749.9	40.19	1.67	3.35	6.81
TRINITY_DN10365_c0_g1_i1	TRINITY_DN10365_c0_g1	293	50.31	16	9.93	19.9	74.47
TRINITY_DN10365_c0_g1_i2	TRINITY_DN10365_c0_g1	271	33.88	3	2.76	5.54	20.73
TRINITY_DN10365_c0_g1_i3	TRINITY_DN10365_c0_g1	396	146.4	3	0.64	1.28	4.8
TRINITY_DN10365_c0_g2_i1	TRINITY_DN10365_c0_g2	210	5.8	1	5.39	10.8	100
TRINITY_DN10366_c0_g1_i1	TRINITY_DN10366_c0_g1	205	4.68	0	0	0	0
TRINITY_DN10366_c0_g1_i2	TRINITY_DN10366_c0_g1	294	51.11	0	0	0	0
TRINITY_DN10366_c0_g1_i3	TRINITY_DN10366_c0_g1	931	680.9	12.42	0.57	1.14	40.11
TRINITY_DN10366_c0_g1_i4	TRINITY_DN10366_c0_g1	1006	755.9	20.58	0.85	1.7	59.89
TRINITY_DN10367_c0_g1_i1	TRINITY_DN10367_c0_g1	1046	795.9	7.76	0.3	0.61	8.74
TRINITY_DN10367_c0_g1_i2	TRINITY_DN10367_c0_g1	920	669.9	68.24	3.18	6.37	91.26
TRINITY_DN10368_c0_g1_i1	TRINITY_DN10368_c0_g1	1172	921.9	66.65	2.26	4.52	5.83
TRINITY_DN10368_c0_g1_i2	TRINITY_DN10368_c0_g1	324	77.1	10.04	4.06	8.15	10.5
TRINITY_DN10368_c0_g1_i3	TRINITY_DN10368_c0_g1	790	539.9	560.32	32.39	64.95	83.68
TRINITY_DN10368_c0_g1_i4	TRINITY_DN10368_c0_g1	201	3.89	0	0	0	0
TRINITY_DN10369_c0_g1_i1	TRINITY_DN10369_c0_g1	1403	1152.9	297	8.04	16.12	100
TRINITY_DN1036_c0_g1_i1	TRINITY_DN1036_c0_g1	569	318.93	1	0.1	0.2	100
TRINITY_DN10370_c0_g1_i1	TRINITY_DN10370_c0_g1	1447	1196.9	487.64	12.72	25.5	94.06
TRINITY_DN10370_c0_g1_i2	TRINITY_DN10370_c0_g1	244	18.03	0	0	0	0
TRINITY_DN10370_c0_g1_i3	TRINITY_DN10370_c0_g1	1236	985.9	25.36	0.8	1.61	5.94
TRINITY_DN10370_c0_g1_i4	TRINITY_DN10370_c0_g1	296	52.74	0	0	0	0
TRINITY_DN10371_c0_g1_i1	TRINITY_DN10371_c0_g1	1405	1154.9	56	1.51	3.03	100
TRINITY_DN10372_c0_g1_i1	TRINITY_DN10372_c0_g1	1009	758.9	0	0	0	0
TRINITY_DN10372_c0_g1_i2	TRINITY_DN10372_c0_g1	1009	758.9	53	2.18	4.37	100
TRINITY_DN10373_c0_g1_i1	TRINITY_DN10373_c0_g1	1847	1596.9	40.39	0.79	1.58	70.85
TRINITY_DN10373_c0_g1_i2	TRINITY_DN10373_c0_g1	1846	1595.9	16.61	0.32	0.65	29.15
TRINITY_DN10373_c0_g2_i1	TRINITY_DN10373_c0_g2	1076	825.9	156	5.9	11.82	100
TRINITY_DN10374_c0_g1_i1	TRINITY_DN10374_c0_g1	788	537.9	109.71	6.37	12.76	52.02
TRINITY_DN10374_c0_g1_i2	TRINITY_DN10374_c0_g1	815	564.9	106.29	5.87	11.77	47.98
TRINITY_DN10375_c0_g1_i1	TRINITY_DN10375_c0_g1	624	373.92	37.5	3.13	6.28	63.59
TRINITY_DN10375_c0_g1_i2	TRINITY_DN10375_c0_g1	1199	948.9	54.5	1.79	3.59	36.41
TRINITY_DN10376_c0_g1_i1	TRINITY_DN10376_c0_g1	2020	1769.9	46.62	0.82	1.65	68.64
TRINITY_DN10376_c0_g1_i2	TRINITY_DN10376_c0_g1	2193	1942.9	23.38	0.38	0.75	31.36
TRINITY_DN10377_c0_g1_i1	TRINITY_DN10377_c0_g1	1556	1305.9	22.87	0.55	1.1	31.11
TRINITY_DN10377_c0_g1_i2	TRINITY_DN10377_c0_g1	1569	1318.9	51.13	1.21	2.43	68.89
TRINITY_DN10378_c0_g1_i1	TRINITY_DN10378_c0_g1	1148	897.9	45.09	1.57	3.14	1.72
TRINITY_DN10378_c0_g1_i2	TRINITY_DN10378_c0_g1	461	211.05	1	0.15	0.3	0.16
TRINITY_DN10378_c0_g1_i3	TRINITY_DN10378_c0_g1	1045	794.9	44.83	1.76	3.53	1.93
TRINITY_DN10378_c0_g1_i4	TRINITY_DN10378_c0_g1	781	530.9	1493.08	87.78	176	96.19
TRINITY_DN10378_c1_g1_i1	TRINITY_DN10378_c1_g1	339	91.02	4	1.37	2.75	100
TRINITY_DN10379_c0_g1_i1	TRINITY_DN10379_c0_g1	1072	821.9	456.9	17.35	34.79	95.34
TRINITY_DN10379_c0_g1_i2	TRINITY_DN10379_c0_g1	1453	1202.9	22.98	0.6	1.2	3.28
TRINITY_DN10379_c0_g1_i3	TRINITY_DN10379_c0_g1	639	388.91	3.13	0.25	0.5	1.38
TRINITY_DN10380_c0_g1_i1	TRINITY_DN10380_c0_g1	1907	1656.9	32	0.6	1.21	100
TRINITY_DN10381_c0_g1_i1	TRINITY_DN10381_c0_g1	1303	1052.9	63.45	1.88	3.77	5.18
TRINITY_DN10381_c0_g1_i2	TRINITY_DN10381_c0_g1	1059	808.9	892.55	34.44	69.05	94.82
TRINITY_DN10381_c0_g1_i3	TRINITY_DN10381_c0_g1	1058	807.9	0	0	0	0
TRINITY_DN10381_c0_g1_i4	TRINITY_DN10381_c0_g1	1302	1051.9	0	0	0	0
TRINITY_DN10382_c0_g1_i1	TRINITY_DN10382_c0_g1	226	10.49	0	0	0	0
TRINITY_DN10382_c0_g2_i1	TRINITY_DN10382_c0_g2	1043	792.9	7.55	0.3	0.6	2.96
TRINITY_DN10382_c0_g2_i2	TRINITY_DN10382_c0_g2	1020	769.9	16.45	0.67	1.34	6.63
TRINITY_DN10382_c0_g2_i3	TRINITY_DN10382_c0_g2	1229	978.9	0	0	0	0
TRINITY_DN10382_c0_g2_i4	TRINITY_DN10382_c0_g2	1191	940.9	274	9.09	18.22	90.41
TRINITY_DN10382_c0_g3_i1	TRINITY_DN10382_c0_g3	688	437.91	239	17.04	34.16	100
TRINITY_DN10382_c0_g4_i1	TRINITY_DN10382_c0_g4	261	27.4	3	3.42	6.85	100
TRINITY_DN10383_c0_g1_i1	TRINITY_DN10383_c0_g1	822	571.9	46	2.51	5.03	100
TRINITY_DN10383_c0_g2_i1	TRINITY_DN10383_c0_g2	388	138.51	3	0.68	1.36	100
TRINITY_DN10384_c0_g1_i1	TRINITY_DN10384_c0_g1	855	604.9	5.51	0.28	0.57	1.4
TRINITY_DN10384_c0_g1_i2	TRINITY_DN10384_c0_g1	895	644.9	91.89	4.45	8.92	21.87
TRINITY_DN10384_c0_g1_i3	TRINITY_DN10384_c0_g1	906	655.9	84.14	4	8.03	19.69
TRINITY_DN10384_c0_g1_i4	TRINITY_DN10384_c0_g1	870	619.9	1.63	0.08	0.16	0.4
TRINITY_DN10384_c0_g1_i5	TRINITY_DN10384_c0_g1	245	18.52	6.83	11.52	23.09	56.64
TRINITY_DN10385_c0_g1_i1	TRINITY_DN10385_c0_g1	549	298.95	61	6.37	12.77	100
TRINITY_DN10386_c0_g1_i1	TRINITY_DN10386_c0_g1	1193	942.9	0	0	0	0
TRINITY_DN10386_c0_g1_i2	TRINITY_DN10386_c0_g1	1109	858.9	40.15	1.46	2.93	68.46
TRINITY_DN10386_c0_g1_i3	TRINITY_DN10386_c0_g1	1073	822.9	6.72	0.25	0.51	11.96
TRINITY_DN10386_c0_g1_i4	TRINITY_DN10386_c0_g1	1157	906.9	12.13	0.42	0.84	19.58
TRINITY_DN10387_c0_g1_i1	TRINITY_DN10387_c0_g1	713	462.9	392.64	26.48	53.08	37.36
TRINITY_DN10387_c0_g1_i2	TRINITY_DN10387_c0_g1	714	463.9	30.32	2.04	4.09	2.88
TRINITY_DN10387_c0_g1_i3	TRINITY_DN10387_c0_g1	688	437.91	0	0	0	0
TRINITY_DN10387_c0_g1_i4	TRINITY_DN10387_c0_g1	669	418.91	484.19	36.08	72.33	50.9
TRINITY_DN10387_c0_g1_i5	TRINITY_DN10387_c0_g1	695	444.9	63.88	4.48	8.98	6.32
TRINITY_DN10387_c0_g1_i6	TRINITY_DN10387_c0_g1	684	433.91	5.61	0.4	0.81	0.57
TRINITY_DN10387_c0_g1_i7	TRINITY_DN10387_c0_g1	644	393.91	9.08	0.72	1.44	1.01
TRINITY_DN10387_c0_g1_i8	TRINITY_DN10387_c0_g1	1367	1116.9	7.48	0.21	0.42	0.3
TRINITY_DN10387_c0_g1_i9	TRINITY_DN10387_c0_g1	1638	1387.9	20.8	0.47	0.94	0.66
TRINITY_DN10388_c0_g1_i1	TRINITY_DN10388_c0_g1	1827	1576.9	22.93	0.45	0.91	29.78
TRINITY_DN10388_c0_g1_i2	TRINITY_DN10388_c0_g1	894	643.9	22.07	1.07	2.15	70.22
TRINITY_DN10389_c0_g1_i1	TRINITY_DN10389_c0_g1	1152	901.9	6.87	0.24	0.48	1.84
TRINITY_DN10389_c0_g1_i2	TRINITY_DN10389_c0_g1	1235	984.9	7.93	0.25	0.5	1.95
TRINITY_DN10389_c0_g1_i3	TRINITY_DN10389_c0_g1	1274	1023.9	0	0	0	0
TRINITY_DN10389_c0_g1_i4	TRINITY_DN10389_c0_g1	1034	783.9	0.89	0.04	0.07	0.27
TRINITY_DN10389_c0_g1_i5	TRINITY_DN10389_c0_g1	995	744.9	0	0	0	0
TRINITY_DN10389_c0_g1_i6	TRINITY_DN10389_c0_g1	1191	940.9	37.32	1.24	2.48	9.58
TRINITY_DN10389_c0_g1_i7	TRINITY_DN10389_c0_g1	210	5.8	2	10.77	21.6	83.39
TRINITY_DN10389_c0_g1_i8	TRINITY_DN10389_c0_g1	494	243.99	3	0.38	0.77	2.97
TRINITY_DN1038_c0_g1_i1	TRINITY_DN1038_c0_g1	554	303.94	6	0.62	1.24	100
TRINITY_DN1038_c1_g1_i1	TRINITY_DN1038_c1_g1	312	66.34	5	2.35	4.72	100
TRINITY_DN10390_c0_g1_i1	TRINITY_DN10390_c0_g1	1623	1372.9	0	0	0	0
TRINITY_DN10390_c0_g1_i2	TRINITY_DN10390_c0_g1	729	478.9	0	0	0	0
TRINITY_DN10390_c0_g1_i3	TRINITY_DN10390_c0_g1	717	466.9	5	0.33	0.67	23.29
TRINITY_DN10390_c0_g1_i4	TRINITY_DN10390_c0_g1	1611	1360.9	48	1.1	2.21	76.71
TRINITY_DN10390_c0_g1_i5	TRINITY_DN10390_c0_g1	1615	1364.9	0	0	0	0
TRINITY_DN10390_c0_g1_i6	TRINITY_DN10390_c0_g1	721	470.9	0	0	0	0
TRINITY_DN10391_c0_g1_i1	TRINITY_DN10391_c0_g1	1401	1150.9	31.3	0.85	1.7	33.35
TRINITY_DN10391_c0_g1_i2	TRINITY_DN10391_c0_g1	1292	1041.9	30.11	0.9	1.81	35.43
TRINITY_DN10391_c0_g1_i3	TRINITY_DN10391_c0_g1	1293	1042.9	0	0	0	0
TRINITY_DN10391_c0_g1_i4	TRINITY_DN10391_c0_g1	1176	925.9	23.58	0.8	1.59	31.22
TRINITY_DN10392_c0_g1_i1	TRINITY_DN10392_c0_g1	240	16.14	2	3.87	7.76	49.71
TRINITY_DN10392_c0_g1_i2	TRINITY_DN10392_c0_g1	535	284.95	7.26	0.79	1.59	10.21
TRINITY_DN10392_c0_g1_i3	TRINITY_DN10392_c0_g1	551	300.94	3.75	0.39	0.78	5
TRINITY_DN10392_c0_g1_i4	TRINITY_DN10392_c0_g1	753	502.9	25.25	1.57	3.14	20.14
TRINITY_DN10392_c0_g1_i5	TRINITY_DN10392_c0_g1	349	100.52	3.74	1.16	2.33	14.94
TRINITY_DN10393_c0_g1_i1	TRINITY_DN10393_c0_g1	663	412.91	205	15.5	31.07	100
TRINITY_DN10394_c0_g1_i1	TRINITY_DN10394_c0_g1	528	277.96	22.99	2.58	5.18	19.68
TRINITY_DN10394_c0_g1_i2	TRINITY_DN10394_c0_g1	268	31.87	3	2.94	5.89	22.4
TRINITY_DN10394_c0_g1_i3	TRINITY_DN10394_c0_g1	823	572.9	6.51	0.35	0.71	2.7
TRINITY_DN10394_c0_g1_i4	TRINITY_DN10394_c0_g1	273	35.26	0	0	0	0
TRINITY_DN10394_c0_g1_i5	TRINITY_DN10394_c0_g1	215	7.07	0	0	0	0
TRINITY_DN10394_c0_g1_i6	TRINITY_DN10394_c0_g1	433	183.14	17.04	2.9	5.82	22.13
TRINITY_DN10394_c0_g1_i7	TRINITY_DN10394_c0_g1	728	477.9	66.47	4.34	8.7	33.09
TRINITY_DN10394_c0_g2_i1	TRINITY_DN10394_c0_g2	433	183.14	6.01	1.02	2.05	7.87
TRINITY_DN10394_c0_g2_i2	TRINITY_DN10394_c0_g2	454	204.07	60.99	9.33	18.7	71.64
TRINITY_DN10394_c0_g2_i3	TRINITY_DN10394_c0_g2	378	128.67	11	2.67	5.35	20.49
TRINITY_DN10395_c0_g1_i1	TRINITY_DN10395_c0_g1	816	565.9	47	2.59	5.2	47.2
TRINITY_DN10395_c0_g1_i2	TRINITY_DN10395_c0_g1	939	688.9	64	2.9	5.81	52.8
TRINITY_DN10396_c1_g1_i1	TRINITY_DN10396_c1_g1	720	469.9	6	0.4	0.8	6.69
TRINITY_DN10396_c1_g1_i2	TRINITY_DN10396_c1_g1	355	106.28	6.32	1.85	3.72	31.12
TRINITY_DN10396_c1_g1_i3	TRINITY_DN10396_c1_g1	902	651.9	16	0.77	1.54	12.85
TRINITY_DN10396_c1_g1_i4	TRINITY_DN10396_c1_g1	488	238	0	0	0	0
TRINITY_DN10396_c1_g1_i5	TRINITY_DN10396_c1_g1	268	31.87	3	2.94	5.9	49.34
TRINITY_DN10397_c0_g1_i1	TRINITY_DN10397_c0_g1	1296	1045.9	0	0	0	0
TRINITY_DN10397_c0_g1_i10	TRINITY_DN10397_c0_g1	209	5.56	0	0	0	0
TRINITY_DN10397_c0_g1_i2	TRINITY_DN10397_c0_g1	1865	1614.9	46.35	0.9	1.8	13.76
TRINITY_DN10397_c0_g1_i3	TRINITY_DN10397_c0_g1	1870	1619.9	5.6	0.11	0.22	1.66
TRINITY_DN10397_c0_g1_i4	TRINITY_DN10397_c0_g1	240	16.14	0	0	0	0
TRINITY_DN10397_c0_g1_i5	TRINITY_DN10397_c0_g1	287	45.57	0	0	0	0
TRINITY_DN10397_c0_g1_i6	TRINITY_DN10397_c0_g1	1297	1046.9	74.63	2.22	4.46	34.18
TRINITY_DN10397_c0_g1_i7	TRINITY_DN10397_c0_g1	1147	896.9	86.65	3.02	6.05	46.32
TRINITY_DN10397_c0_g1_i8	TRINITY_DN10397_c0_g1	1869	1618.9	8.92	0.17	0.34	2.64
TRINITY_DN10397_c0_g1_i9	TRINITY_DN10397_c0_g1	1871	1620.9	4.85	0.09	0.19	1.43
TRINITY_DN10398_c0_g1_i1	TRINITY_DN10398_c0_g1	1118	867.9	1515	54.49	109.24	100
TRINITY_DN10399_c0_g1_i1	TRINITY_DN10399_c0_g1	3237	2986.9	56.3	0.59	1.18	9.26
TRINITY_DN10399_c0_g1_i10	TRINITY_DN10399_c0_g1	3022	2771.9	32.43	0.37	0.73	5.74
TRINITY_DN10399_c0_g1_i11	TRINITY_DN10399_c0_g1	3574	3323.9	13.26	0.12	0.25	1.96
TRINITY_DN10399_c0_g1_i12	TRINITY_DN10399_c0_g1	2685	2434.9	60.74	0.78	1.56	12.25
TRINITY_DN10399_c0_g1_i2	TRINITY_DN10399_c0_g1	3242	2991.9	1.47	0.02	0.03	0.24
TRINITY_DN10399_c0_g1_i3	TRINITY_DN10399_c0_g1	731	480.9	5.84	0.38	0.76	5.96
TRINITY_DN10399_c0_g1_i4	TRINITY_DN10399_c0_g1	385	135.55	2.35	0.54	1.09	8.52
TRINITY_DN10399_c0_g1_i5	TRINITY_DN10399_c0_g1	2690	2439.9	0	0	0	0
TRINITY_DN10399_c0_g1_i6	TRINITY_DN10399_c0_g1	2353	2102.9	0	0	0	0
TRINITY_DN10399_c0_g1_i7	TRINITY_DN10399_c0_g1	2905	2654.9	5.61	0.07	0.13	1.04
TRINITY_DN10399_c0_g1_i8	TRINITY_DN10399_c0_g1	248	20.04	2	3.12	6.25	49.02
TRINITY_DN10399_c0_g1_i9	TRINITY_DN10399_c0_g1	495	244.99	3	0.38	0.77	6.01
TRINITY_DN103_c0_g1_i1	TRINITY_DN103_c0_g1	316	69.88	4	1.79	3.58	100
TRINITY_DN10400_c0_g1_i1	TRINITY_DN10400_c0_g1	1674	1423.9	73.5	1.61	3.23	70.5
TRINITY_DN10400_c0_g1_i2	TRINITY_DN10400_c0_g1	736	485.9	10.5	0.67	1.35	29.5
TRINITY_DN10401_c0_g1_i1	TRINITY_DN10401_c0_g1	2241	1990.9	110	1.72	3.46	100
TRINITY_DN10402_c0_g1_i1	TRINITY_DN10402_c0_g1	1108	857.9	71.09	2.59	5.19	83.6
TRINITY_DN10402_c0_g1_i2	TRINITY_DN10402_c0_g1	1167	916.9	14.91	0.51	1.02	16.4
TRINITY_DN10403_c0_g1_i1	TRINITY_DN10403_c0_g1	711	460.9	4.83	0.33	0.66	16.66
TRINITY_DN10403_c0_g1_i2	TRINITY_DN10403_c0_g1	887	636.9	21.22	1.04	2.08	52.94
TRINITY_DN10403_c0_g1_i3	TRINITY_DN10403_c0_g1	770	519.9	9.95	0.6	1.2	30.4
TRINITY_DN10404_c1_g1_i1	TRINITY_DN10404_c1_g1	1578	1327.9	31.04	0.73	1.46	1.74
TRINITY_DN10404_c1_g1_i10	TRINITY_DN10404_c1_g1	851	600.9	105.22	5.47	10.96	13.07
TRINITY_DN10404_c1_g1_i11	TRINITY_DN10404_c1_g1	943	692.9	73.08	3.29	6.6	7.87
TRINITY_DN10404_c1_g1_i12	TRINITY_DN10404_c1_g1	1538	1287.9	0	0	0	0
TRINITY_DN10404_c1_g1_i13	TRINITY_DN10404_c1_g1	823	572.9	376.61	20.52	41.14	49.06
TRINITY_DN10404_c1_g1_i14	TRINITY_DN10404_c1_g1	1581	1330.9	34.39	0.81	1.62	1.93
TRINITY_DN10404_c1_g1_i2	TRINITY_DN10404_c1_g1	405	155.31	1.51	0.3	0.61	0.73
TRINITY_DN10404_c1_g1_i3	TRINITY_DN10404_c1_g1	369	119.86	12.98	3.38	6.78	8.08
TRINITY_DN10404_c1_g1_i4	TRINITY_DN10404_c1_g1	1542	1291.9	38.47	0.93	1.86	2.22
TRINITY_DN10404_c1_g1_i5	TRINITY_DN10404_c1_g1	1577	1326.9	0	0	0	0
TRINITY_DN10404_c1_g1_i6	TRINITY_DN10404_c1_g1	855	604.9	0.01	0	0	0
TRINITY_DN10404_c1_g1_i7	TRINITY_DN10404_c1_g1	1574	1323.9	0	0	0	0
TRINITY_DN10404_c1_g1_i8	TRINITY_DN10404_c1_g1	1345	1094.9	45.97	1.31	2.63	3.13
TRINITY_DN10404_c1_g1_i9	TRINITY_DN10404_c1_g1	819	568.9	92.71	5.09	10.2	12.16
TRINITY_DN10404_c2_g1_i1	TRINITY_DN10404_c2_g1	230	11.95	0	0	0	0
TRINITY_DN10405_c0_g1_i1	TRINITY_DN10405_c0_g1	1657	1406.9	22.14	0.49	0.98	48.69
TRINITY_DN10405_c0_g1_i2	TRINITY_DN10405_c0_g1	1565	1314.9	0	0	0	0
TRINITY_DN10405_c0_g1_i3	TRINITY_DN10405_c0_g1	1526	1275.9	8.43	0.21	0.41	20.43
TRINITY_DN10405_c0_g1_i4	TRINITY_DN10405_c0_g1	1696	1445.9	14.43	0.31	0.62	30.88
TRINITY_DN10406_c0_g1_i1	TRINITY_DN10406_c0_g1	987	736.9	1.85	0.08	0.16	1.49
TRINITY_DN10406_c0_g1_i2	TRINITY_DN10406_c0_g1	1693	1442.9	240.15	5.2	10.42	98.51
TRINITY_DN10407_c0_g1_i1	TRINITY_DN10407_c0_g1	399	149.37	0	0	0	0
TRINITY_DN10407_c0_g1_i2	TRINITY_DN10407_c0_g1	725	474.9	23.86	1.57	3.14	84.56
TRINITY_DN10407_c0_g1_i3	TRINITY_DN10407_c0_g1	811	560.9	5.14	0.29	0.57	15.44
TRINITY_DN10408_c0_g1_i1	TRINITY_DN10408_c0_g1	1225	974.9	6	0.19	0.39	6.53
TRINITY_DN10408_c0_g1_i2	TRINITY_DN10408_c0_g1	1826	1575.9	139	2.75	5.52	93.47
TRINITY_DN10409_c0_g1_i1	TRINITY_DN10409_c0_g1	443	193.1	2.55	0.41	0.83	7.89
TRINITY_DN10409_c0_g1_i2	TRINITY_DN10409_c0_g1	1541	1290.9	199.45	4.82	9.67	92.11
TRINITY_DN10409_c0_g2_i1	TRINITY_DN10409_c0_g2	480	230.01	3	0.41	0.82	100
TRINITY_DN10410_c0_g1_i1	TRINITY_DN10410_c0_g1	320	73.47	1	0.42	0.85	100
TRINITY_DN10410_c0_g2_i1	TRINITY_DN10410_c0_g2	995	744.9	267	11.19	22.43	100
TRINITY_DN10411_c0_g1_i1	TRINITY_DN10411_c0_g1	949	698.9	53.1	2.37	4.76	34.74
TRINITY_DN10411_c0_g1_i2	TRINITY_DN10411_c0_g1	1081	830.9	22.9	0.86	1.72	12.6
TRINITY_DN10411_c0_g1_i3	TRINITY_DN10411_c0_g1	980	729.9	0	0	0	0
TRINITY_DN10411_c0_g1_i4	TRINITY_DN10411_c0_g1	453	203.07	20	3.07	6.16	45.03
TRINITY_DN10411_c0_g1_i5	TRINITY_DN10411_c0_g1	1112	861.9	0	0	0	0
TRINITY_DN10411_c0_g1_i6	TRINITY_DN10411_c0_g1	369	119.86	2	0.52	1.04	7.63
TRINITY_DN10412_c0_g1_i1	TRINITY_DN10412_c0_g1	1627	1376.9	249.4	5.65	11.34	86.02
TRINITY_DN10412_c0_g1_i2	TRINITY_DN10412_c0_g1	1018	767.9	22.6	0.92	1.84	13.98
TRINITY_DN10413_c0_g1_i1	TRINITY_DN10413_c0_g1	1171	920.9	1149	38.94	78.08	100
TRINITY_DN10414_c0_g1_i1	TRINITY_DN10414_c0_g1	1381	1130.9	54	1.49	2.99	100
TRINITY_DN10415_c0_g1_i1	TRINITY_DN10415_c0_g1	910	659.9	25.74	1.22	2.44	29.68
TRINITY_DN10415_c0_g1_i2	TRINITY_DN10415_c0_g1	1325	1074.9	92.09	2.67	5.36	65.2
TRINITY_DN10415_c0_g1_i3	TRINITY_DN10415_c0_g1	721	470.9	3.17	0.21	0.42	5.12
TRINITY_DN10416_c0_g1_i1	TRINITY_DN10416_c0_g1	878	627.9	31	1.54	3.09	41.75
TRINITY_DN10416_c0_g1_i2	TRINITY_DN10416_c0_g1	642	391.91	27	2.15	4.31	58.25
TRINITY_DN10417_c0_g1_i1	TRINITY_DN10417_c0_g1	1363	1112.9	139.41	3.91	7.84	94.14
TRINITY_DN10417_c0_g1_i2	TRINITY_DN10417_c0_g1	1351	1100.9	8.59	0.24	0.49	5.86
TRINITY_DN10418_c0_g1_i1	TRINITY_DN10418_c0_g1	357	108.21	0	0	0	0
TRINITY_DN10418_c0_g1_i2	TRINITY_DN10418_c0_g1	981	730.9	106	4.53	9.08	100
TRINITY_DN10419_c0_g1_i1	TRINITY_DN10419_c0_g1	2257	2006.9	56	0.87	1.75	100
TRINITY_DN10419_c0_g2_i1	TRINITY_DN10419_c0_g2	2252	2001.9	6.87	0.11	0.21	3.4
TRINITY_DN10419_c0_g2_i2	TRINITY_DN10419_c0_g2	2869	2618.9	255.13	3.04	6.1	96.6
TRINITY_DN1041_c0_g1_i1	TRINITY_DN1041_c0_g1	369	119.86	1	0.26	0.52	100
TRINITY_DN10420_c0_g1_i1	TRINITY_DN10420_c0_g1	1909	1658.9	15.71	0.3	0.59	9.16
TRINITY_DN10420_c0_g1_i2	TRINITY_DN10420_c0_g1	1814	1563.9	95.28	1.9	3.81	58.92
TRINITY_DN10420_c0_g1_i3	TRINITY_DN10420_c0_g1	339	91.02	3	1.03	2.07	31.92
TRINITY_DN10421_c0_g1_i1	TRINITY_DN10421_c0_g1	670	419.91	25	1.86	3.73	100
TRINITY_DN10421_c1_g1_i1	TRINITY_DN10421_c1_g1	1048	797.9	0	0	0	0
TRINITY_DN10421_c1_g1_i2	TRINITY_DN10421_c1_g1	466	216.04	3.21	0.46	0.93	32.67
TRINITY_DN10421_c1_g1_i3	TRINITY_DN10421_c1_g1	1311	1060.9	14.86	0.44	0.88	30.85
TRINITY_DN10421_c1_g1_i4	TRINITY_DN10421_c1_g1	729	478.9	7.93	0.52	1.04	36.48
TRINITY_DN10421_c1_g2_i1	TRINITY_DN10421_c1_g2	2301	2050.9	4.64	0.07	0.14	5.18
TRINITY_DN10421_c1_g2_i2	TRINITY_DN10421_c1_g2	1985	1734.9	10.44	0.19	0.38	13.75
TRINITY_DN10421_c1_g2_i3	TRINITY_DN10421_c1_g2	2515	2264.9	34.56	0.48	0.95	34.87
TRINITY_DN10421_c1_g2_i4	TRINITY_DN10421_c1_g2	2271	2020.9	10.94	0.17	0.34	12.37
TRINITY_DN10421_c1_g2_i5	TRINITY_DN10421_c1_g2	2440	2189.9	32.42	0.46	0.93	33.84
TRINITY_DN10422_c0_g1_i1	TRINITY_DN10422_c0_g1	564	313.94	71.75	7.13	14.3	63.83
TRINITY_DN10422_c0_g1_i2	TRINITY_DN10422_c0_g1	229	11.57	1	2.69	5.38	24.03
TRINITY_DN10422_c0_g1_i3	TRINITY_DN10422_c0_g1	624	373.92	16.26	1.36	2.72	12.14
TRINITY_DN10422_c0_g2_i1	TRINITY_DN10422_c0_g2	754	503.9	77	4.77	9.56	100
TRINITY_DN10423_c0_g1_i1	TRINITY_DN10423_c0_g1	1046	795.9	41.1	1.61	3.23	60.8
TRINITY_DN10423_c0_g1_i2	TRINITY_DN10423_c0_g1	1058	807.9	26.9	1.04	2.08	39.2
TRINITY_DN10424_c0_g1_i1	TRINITY_DN10424_c0_g1	214	6.8	0	0	0	0
TRINITY_DN10424_c1_g1_i1	TRINITY_DN10424_c1_g1	471	221.03	2	0.28	0.57	100
TRINITY_DN10424_c2_g1_i1	TRINITY_DN10424_c2_g1	409	159.28	4	0.78	1.57	100
TRINITY_DN10424_c2_g2_i1	TRINITY_DN10424_c2_g2	1071	820.9	2.12	0.08	0.16	3.26
TRINITY_DN10424_c2_g2_i2	TRINITY_DN10424_c2_g2	308	62.86	2	0.99	1.99	40.1
TRINITY_DN10424_c2_g2_i3	TRINITY_DN10424_c2_g2	1115	864.9	38.88	1.4	2.81	56.64
TRINITY_DN10424_c2_g3_i1	TRINITY_DN10424_c2_g3	648	397.91	29	2.27	4.56	100
TRINITY_DN10425_c0_g1_i1	TRINITY_DN10425_c0_g1	1879	1628.9	50.52	0.97	1.94	60.88
TRINITY_DN10425_c0_g1_i2	TRINITY_DN10425_c0_g1	1930	1679.9	33.48	0.62	1.25	39.12
TRINITY_DN10426_c0_g1_i1	TRINITY_DN10426_c0_g1	1433	1182.9	0	0	0	0
TRINITY_DN10426_c0_g1_i2	TRINITY_DN10426_c0_g1	2212	1961.9	54.86	0.87	1.75	38.99
TRINITY_DN10426_c0_g1_i3	TRINITY_DN10426_c0_g1	1844	1593.9	0	0	0	0
TRINITY_DN10426_c0_g1_i4	TRINITY_DN10426_c0_g1	1887	1636.9	40.35	0.77	1.54	34.37
TRINITY_DN10426_c0_g1_i5	TRINITY_DN10426_c0_g1	1871	1620.9	4.49	0.09	0.17	3.86
TRINITY_DN10426_c0_g1_i6	TRINITY_DN10426_c0_g1	2228	1977.9	32.31	0.51	1.02	22.78
TRINITY_DN10427_c0_g1_i1	TRINITY_DN10427_c0_g1	480	230.01	104.59	14.19	28.46	98.34
TRINITY_DN10427_c0_g1_i2	TRINITY_DN10427_c0_g1	434	184.14	1.41	0.24	0.48	1.66
TRINITY_DN10427_c0_g2_i1	TRINITY_DN10427_c0_g2	567	316.94	243.46	23.98	48.07	95.74
TRINITY_DN10427_c0_g2_i2	TRINITY_DN10427_c0_g2	1510	1259.9	16.04	0.4	0.8	1.59
TRINITY_DN10427_c0_g2_i3	TRINITY_DN10427_c0_g2	694	443.9	9.51	0.67	1.34	2.67
TRINITY_DN10427_c0_g3_i1	TRINITY_DN10427_c0_g3	341	92.91	2.01	0.67	1.35	62.69
TRINITY_DN10427_c0_g3_i2	TRINITY_DN10427_c0_g3	716	465.9	5.99	0.4	0.8	37.31
TRINITY_DN10428_c0_g1_i1	TRINITY_DN10428_c0_g1	1231	980.9	5.81	0.19	0.37	25.09
TRINITY_DN10428_c0_g1_i2	TRINITY_DN10428_c0_g1	1194	943.9	0	0	0	0
TRINITY_DN10428_c0_g1_i3	TRINITY_DN10428_c0_g1	1199	948.9	6.06	0.2	0.4	27.03
TRINITY_DN10428_c0_g1_i4	TRINITY_DN10428_c0_g1	1272	1021.9	0	0	0	0
TRINITY_DN10428_c0_g1_i5	TRINITY_DN10428_c0_g1	1309	1058.9	0	0	0	0
TRINITY_DN10428_c0_g1_i6	TRINITY_DN10428_c0_g1	1240	989.9	9.15	0.29	0.58	39.13
TRINITY_DN10428_c0_g1_i7	TRINITY_DN10428_c0_g1	1277	1026.9	0.82	0.02	0.05	3.37
TRINITY_DN10428_c0_g1_i8	TRINITY_DN10428_c0_g1	1162	911.9	1.16	0.04	0.08	5.38
TRINITY_DN10428_c0_g2_i1	TRINITY_DN10428_c0_g2	694	443.9	5	0.35	0.7	100
TRINITY_DN10429_c0_g1_i1	TRINITY_DN10429_c0_g1	1925	1674.9	81	1.51	3.03	100
TRINITY_DN10430_c0_g1_i1	TRINITY_DN10430_c0_g1	538	287.95	108.41	11.75	23.56	89.25
TRINITY_DN10430_c0_g1_i2	TRINITY_DN10430_c0_g1	935	684.9	9.17	0.42	0.84	3.18
TRINITY_DN10430_c0_g1_i3	TRINITY_DN10430_c0_g1	2200	1949.9	36.71	0.59	1.18	4.46
TRINITY_DN10430_c0_g1_i4	TRINITY_DN10430_c0_g1	2131	1880.9	24.7	0.41	0.82	3.11
TRINITY_DN10431_c0_g1_i1	TRINITY_DN10431_c0_g1	1527	1276.9	36.5	0.89	1.79	22.31
TRINITY_DN10431_c0_g1_i2	TRINITY_DN10431_c0_g1	1432	1181.9	86.48	2.28	4.58	57.12
TRINITY_DN10431_c0_g1_i3	TRINITY_DN10431_c0_g1	1996	1745.9	46.02	0.82	1.65	20.57
TRINITY_DN10432_c0_g1_i1	TRINITY_DN10432_c0_g1	920	669.9	6.83	0.32	0.64	8.14
TRINITY_DN10432_c0_g1_i2	TRINITY_DN10432_c0_g1	234	13.54	1	2.31	4.62	59.01
TRINITY_DN10432_c0_g1_i3	TRINITY_DN10432_c0_g1	1762	1511.9	62.17	1.28	2.57	32.85
TRINITY_DN10433_c0_g1_i1	TRINITY_DN10433_c0_g1	1266	1015.9	61	1.87	3.76	100
TRINITY_DN10434_c0_g1_i1	TRINITY_DN10434_c0_g1	2720	2469.9	10.93	0.14	0.28	12.58
TRINITY_DN10434_c0_g1_i2	TRINITY_DN10434_c0_g1	291	48.71	0	0	0	0
TRINITY_DN10434_c0_g1_i3	TRINITY_DN10434_c0_g1	2932	2681.9	48.46	0.56	1.13	51.35
TRINITY_DN10434_c0_g1_i4	TRINITY_DN10434_c0_g1	2662	2411.9	30.61	0.4	0.79	36.07
TRINITY_DN10435_c0_g1_i1	TRINITY_DN10435_c0_g1	996	745.9	67.54	2.83	5.67	15.23
TRINITY_DN10435_c0_g1_i2	TRINITY_DN10435_c0_g1	1028	777.9	370.41	14.86	29.8	80.07
TRINITY_DN10435_c0_g1_i3	TRINITY_DN10435_c0_g1	538	287.95	8.05	0.87	1.75	4.7
TRINITY_DN10436_c0_g1_i1	TRINITY_DN10436_c0_g1	1012	761.9	6.5	0.27	0.53	25.89
TRINITY_DN10436_c0_g1_i2	TRINITY_DN10436_c0_g1	1212	961.9	14.46	0.47	0.94	45.62
TRINITY_DN10436_c0_g1_i3	TRINITY_DN10436_c0_g1	1320	1069.9	10.04	0.29	0.59	28.49
TRINITY_DN10436_c0_g2_i1	TRINITY_DN10436_c0_g2	381	131.62	7	1.66	3.33	100
TRINITY_DN10437_c0_g1_i1	TRINITY_DN10437_c0_g1	716	465.9	45.93	3.08	6.17	48.22
TRINITY_DN10437_c0_g1_i2	TRINITY_DN10437_c0_g1	822	571.9	0	0	0	0
TRINITY_DN10437_c0_g1_i3	TRINITY_DN10437_c0_g1	1015	764.9	48.55	1.98	3.97	31.04
TRINITY_DN10437_c0_g1_i4	TRINITY_DN10437_c0_g1	867	616.9	14.25	0.72	1.45	11.3
TRINITY_DN10437_c0_g1_i5	TRINITY_DN10437_c0_g1	523	272.96	5.27	0.6	1.21	9.44
TRINITY_DN10438_c0_g1_i1	TRINITY_DN10438_c0_g1	986	735.9	116.14	4.93	9.88	33.29
TRINITY_DN10438_c0_g1_i2	TRINITY_DN10438_c0_g1	961	710.9	4.03	0.18	0.35	1.2
TRINITY_DN10438_c0_g1_i3	TRINITY_DN10438_c0_g1	419	169.21	2.02	0.37	0.75	2.51
TRINITY_DN10438_c0_g1_i4	TRINITY_DN10438_c0_g1	998	747.9	70.82	2.96	5.93	19.97
TRINITY_DN10438_c0_g1_i5	TRINITY_DN10438_c0_g1	224	9.81	2	6.37	12.77	43.03
TRINITY_DN10439_c0_g1_i1	TRINITY_DN10439_c0_g1	1009	758.9	11.58	0.48	0.96	9.41
TRINITY_DN10439_c0_g1_i2	TRINITY_DN10439_c0_g1	401	151.35	1.59	0.33	0.66	6.47
TRINITY_DN10439_c0_g1_i3	TRINITY_DN10439_c0_g1	474	224.02	7.28	1.01	2.03	20.05
TRINITY_DN10439_c0_g1_i4	TRINITY_DN10439_c0_g1	1040	789.9	74.13	2.93	5.87	57.88
TRINITY_DN10439_c0_g1_i5	TRINITY_DN10439_c0_g1	591	340.93	3.42	0.31	0.63	6.19
TRINITY_DN1043_c0_g1_i1	TRINITY_DN1043_c0_g1	421	171.2	3	0.55	1.1	100
TRINITY_DN10440_c0_g1_i1	TRINITY_DN10440_c0_g1	423	173.19	6.12	1.1	2.21	47.6
TRINITY_DN10440_c0_g1_i2	TRINITY_DN10440_c0_g1	1660	1409.9	54.88	1.21	2.44	52.4
TRINITY_DN10440_c0_g2_i1	TRINITY_DN10440_c0_g2	838	587.9	6.3	0.33	0.67	13.41
TRINITY_DN10440_c0_g2_i2	TRINITY_DN10440_c0_g2	1777	1526.9	105.7	2.16	4.33	86.59
TRINITY_DN10441_c0_g1_i1	TRINITY_DN10441_c0_g1	793	542.9	93	5.35	10.72	100
TRINITY_DN10442_c0_g1_i1	TRINITY_DN10442_c0_g1	1789	1538.9	61.98	1.26	2.52	53.75
TRINITY_DN10442_c0_g1_i2	TRINITY_DN10442_c0_g1	1809	1558.9	54.02	1.08	2.17	46.25
TRINITY_DN10443_c0_g1_i1	TRINITY_DN10443_c0_g1	246	19.02	0.97	1.59	3.18	6.44
TRINITY_DN10443_c0_g1_i2	TRINITY_DN10443_c0_g1	688	437.91	23.36	1.67	3.34	6.75
TRINITY_DN10443_c0_g1_i3	TRINITY_DN10443_c0_g1	683	432.91	140.01	10.1	20.24	40.91
TRINITY_DN10443_c0_g1_i4	TRINITY_DN10443_c0_g1	632	381.91	138.63	11.33	22.72	45.91
TRINITY_DN10444_c0_g1_i1	TRINITY_DN10444_c0_g1	422	172.19	16	2.9	5.81	100
TRINITY_DN10444_c0_g2_i1	TRINITY_DN10444_c0_g2	1208	957.9	100.53	3.28	6.57	84.84
TRINITY_DN10444_c0_g2_i2	TRINITY_DN10444_c0_g2	1022	771.9	14.47	0.59	1.17	15.16
TRINITY_DN10445_c0_g1_i1	TRINITY_DN10445_c0_g1	1686	1435.9	85	1.85	3.7	100
TRINITY_DN10446_c0_g1_i1	TRINITY_DN10446_c0_g1	2217	1966.9	149.86	2.38	4.77	33.76
TRINITY_DN10446_c0_g1_i2	TRINITY_DN10446_c0_g1	2300	2049.9	49.37	0.75	1.51	10.67
TRINITY_DN10446_c0_g1_i3	TRINITY_DN10446_c0_g1	2495	2244.9	15.25	0.21	0.43	3.01
TRINITY_DN10446_c0_g1_i4	TRINITY_DN10446_c0_g1	2634	2383.9	89.79	1.18	2.36	16.69
TRINITY_DN10446_c0_g1_i5	TRINITY_DN10446_c0_g1	1083	832.9	57	2.14	4.28	30.33
TRINITY_DN10446_c0_g1_i6	TRINITY_DN10446_c0_g1	2714	2463.9	11.62	0.15	0.3	2.09
TRINITY_DN10446_c0_g1_i7	TRINITY_DN10446_c0_g1	2297	2046.9	11.58	0.18	0.35	2.51
TRINITY_DN10446_c0_g1_i8	TRINITY_DN10446_c0_g1	2380	2129.9	4.53	0.07	0.13	0.94
TRINITY_DN10447_c0_g1_i1	TRINITY_DN10447_c0_g1	685	434.91	68	4.88	9.78	100
TRINITY_DN10447_c1_g1_i1	TRINITY_DN10447_c1_g1	271	33.88	2	1.84	3.69	100
TRINITY_DN10448_c0_g1_i1	TRINITY_DN10448_c0_g1	1137	886.9	834.88	29.38	58.91	91.18
TRINITY_DN10448_c0_g1_i2	TRINITY_DN10448_c0_g1	570	319.93	29.12	2.84	5.7	8.82
TRINITY_DN10449_c0_g1_i1	TRINITY_DN10449_c0_g1	1624	1373.9	80.31	1.82	3.66	67.13
TRINITY_DN10449_c0_g1_i2	TRINITY_DN10449_c0_g1	1322	1071.9	30.69	0.89	1.79	32.87
TRINITY_DN10450_c0_g1_i1	TRINITY_DN10450_c0_g1	705	454.9	283	19.42	38.93	100
TRINITY_DN10450_c0_g2_i1	TRINITY_DN10450_c0_g2	577	326.93	108	10.31	20.67	100
TRINITY_DN10451_c0_g1_i1	TRINITY_DN10451_c0_g1	836	585.9	1.4	0.07	0.15	0.3
TRINITY_DN10451_c0_g1_i2	TRINITY_DN10451_c0_g1	781	530.9	12.01	0.71	1.42	2.81
TRINITY_DN10451_c0_g1_i3	TRINITY_DN10451_c0_g1	1897	1646.9	22.8	0.43	0.87	1.72
TRINITY_DN10451_c0_g1_i4	TRINITY_DN10451_c0_g1	872	621.9	50.23	2.52	5.05	10.05
TRINITY_DN10451_c0_g1_i5	TRINITY_DN10451_c0_g1	2050	1799.9	12.57	0.22	0.44	0.87
TRINITY_DN10451_c0_g1_i6	TRINITY_DN10451_c0_g1	1295	1044.9	0	0	0	0
TRINITY_DN10451_c0_g1_i7	TRINITY_DN10451_c0_g1	594	343.92	20.55	1.87	3.74	7.44
TRINITY_DN10451_c0_g1_i8	TRINITY_DN10451_c0_g1	719	468.9	289.45	19.27	38.63	76.81
TRINITY_DN10452_c0_g1_i1	TRINITY_DN10452_c0_g1	202	4.08	0	0	0	0
TRINITY_DN10452_c0_g1_i2	TRINITY_DN10452_c0_g1	1244	993.9	107	3.36	6.74	100
TRINITY_DN10453_c0_g1_i1	TRINITY_DN10453_c0_g1	1378	1127.9	273.69	7.57	15.19	84.38
TRINITY_DN10453_c0_g1_i2	TRINITY_DN10453_c0_g1	451	201.08	3.18	0.49	0.99	5.5
TRINITY_DN10453_c0_g1_i3	TRINITY_DN10453_c0_g1	1107	856.9	0	0	0	0
TRINITY_DN10453_c0_g1_i4	TRINITY_DN10453_c0_g1	1010	759.9	22.13	0.91	1.82	10.13
TRINITY_DN10454_c0_g1_i1	TRINITY_DN10454_c0_g1	1918	1667.9	60	1.12	2.25	100
TRINITY_DN10455_c0_g1_i1	TRINITY_DN10455_c0_g1	1128	877.9	116.38	4.14	8.3	64.54
TRINITY_DN10455_c0_g1_i2	TRINITY_DN10455_c0_g1	741	490.9	30.48	1.94	3.89	30.23
TRINITY_DN10455_c0_g1_i3	TRINITY_DN10455_c0_g1	1100	849.9	9.14	0.34	0.67	5.23
TRINITY_DN10456_c0_g1_i1	TRINITY_DN10456_c0_g1	1234	983.9	9.6	0.3	0.61	8.84
TRINITY_DN10456_c0_g1_i2	TRINITY_DN10456_c0_g1	1136	885.9	19.83	0.7	1.4	20.28
TRINITY_DN10456_c0_g1_i3	TRINITY_DN10456_c0_g1	1044	793.9	4.85	0.19	0.38	5.53
TRINITY_DN10456_c0_g1_i4	TRINITY_DN10456_c0_g1	378	128.67	6.46	1.57	3.14	45.48
TRINITY_DN10456_c0_g1_i5	TRINITY_DN10456_c0_g1	946	695.9	15.26	0.68	1.37	19.87
TRINITY_DN10457_c0_g1_i1	TRINITY_DN10457_c0_g1	1183	932.9	315	10.54	21.13	100
TRINITY_DN10457_c0_g1_i2	TRINITY_DN10457_c0_g1	402	152.34	0	0	0	0
TRINITY_DN10458_c0_g1_i1	TRINITY_DN10458_c0_g1	611	360.92	120	10.38	20.81	100
TRINITY_DN10459_c0_g1_i1	TRINITY_DN10459_c0_g1	825	574.9	69	3.75	7.51	28.41
TRINITY_DN10459_c0_g1_i2	TRINITY_DN10459_c0_g1	395	145.42	2	0.43	0.86	3.26
TRINITY_DN10459_c0_g1_i3	TRINITY_DN10459_c0_g1	801	550.9	159	9.01	18.06	68.33
TRINITY_DN10459_c0_g2_i1	TRINITY_DN10459_c0_g2	579	328.93	6	0.57	1.14	100
TRINITY_DN10460_c0_g1_i1	TRINITY_DN10460_c0_g1	1207	956.9	15.09	0.49	0.99	17.03
TRINITY_DN10460_c0_g1_i2	TRINITY_DN10460_c0_g1	1212	961.9	73.91	2.4	4.81	82.97
TRINITY_DN10461_c0_g1_i1	TRINITY_DN10461_c0_g1	1373	1122.9	219.42	6.1	12.23	64.56
TRINITY_DN10461_c0_g1_i2	TRINITY_DN10461_c0_g1	499	248.99	4.35	0.55	1.09	5.77
TRINITY_DN10461_c0_g1_i3	TRINITY_DN10461_c0_g1	347	98.61	3	0.95	1.9	10.05
TRINITY_DN10461_c0_g1_i4	TRINITY_DN10461_c0_g1	501	250.98	0	0	0	0
TRINITY_DN10461_c0_g1_i5	TRINITY_DN10461_c0_g1	1805	1554.9	16.42	0.33	0.66	3.49
TRINITY_DN10461_c0_g1_i6	TRINITY_DN10461_c0_g1	1756	1505.9	32.21	0.67	1.34	7.07
TRINITY_DN10461_c0_g1_i7	TRINITY_DN10461_c0_g1	1586	1335.9	22.98	0.54	1.08	5.68
TRINITY_DN10461_c0_g1_i8	TRINITY_DN10461_c0_g1	1583	1332.9	13.62	0.32	0.64	3.38
TRINITY_DN10462_c0_g1_i1	TRINITY_DN10462_c0_g1	800	549.9	0.33	0.02	0.04	0.67
TRINITY_DN10462_c0_g1_i2	TRINITY_DN10462_c0_g1	856	605.9	17.78	0.92	1.84	32.31
TRINITY_DN10462_c0_g1_i3	TRINITY_DN10462_c0_g1	768	517.9	16.39	0.99	1.98	34.84
TRINITY_DN10462_c0_g1_i4	TRINITY_DN10462_c0_g1	712	461.9	13.5	0.91	1.83	32.18
TRINITY_DN10463_c0_g1_i1	TRINITY_DN10463_c0_g1	984	733.9	185.76	7.9	15.84	62.14
TRINITY_DN10463_c0_g1_i2	TRINITY_DN10463_c0_g1	999	748.9	96.58	4.03	8.07	31.66
TRINITY_DN10463_c0_g1_i3	TRINITY_DN10463_c0_g1	1108	857.9	21.67	0.79	1.58	6.2
TRINITY_DN10464_c0_g1_i1	TRINITY_DN10464_c0_g1	731	480.9	575.4	37.35	74.88	82.78
TRINITY_DN10464_c0_g1_i2	TRINITY_DN10464_c0_g1	655	404.91	41.1	3.17	6.35	7.02
TRINITY_DN10464_c0_g1_i3	TRINITY_DN10464_c0_g1	698	447.9	9.9	0.69	1.38	1.53
TRINITY_DN10464_c0_g1_i4	TRINITY_DN10464_c0_g1	1085	834.9	104.6	3.91	7.84	8.67
TRINITY_DN10465_c0_g1_i1	TRINITY_DN10465_c0_g1	1529	1278.9	13.42	0.33	0.66	5.76
TRINITY_DN10465_c0_g1_i2	TRINITY_DN10465_c0_g1	1418	1167.9	200.58	5.36	10.75	94.24
TRINITY_DN10466_c0_g1_i1	TRINITY_DN10466_c0_g1	1664	1413.9	15.48	0.34	0.69	22.23
TRINITY_DN10466_c0_g1_i2	TRINITY_DN10466_c0_g1	1533	1282.9	14.36	0.35	0.7	22.73
TRINITY_DN10466_c0_g1_i3	TRINITY_DN10466_c0_g1	1326	1075.9	29.16	0.85	1.7	55.04
TRINITY_DN10467_c0_g1_i1	TRINITY_DN10467_c0_g1	1136	885.9	87.01	3.07	6.15	35.19
TRINITY_DN10467_c0_g1_i2	TRINITY_DN10467_c0_g1	1121	870.9	44.41	1.59	3.19	18.27
TRINITY_DN10467_c0_g1_i3	TRINITY_DN10467_c0_g1	1067	816.9	15.33	0.59	1.17	6.72
TRINITY_DN10467_c0_g1_i4	TRINITY_DN10467_c0_g1	1052	801.9	81.25	3.16	6.34	36.3
TRINITY_DN10467_c0_g1_i5	TRINITY_DN10467_c0_g1	453	203.07	2	0.31	0.62	3.53
TRINITY_DN10468_c0_g1_i1	TRINITY_DN10468_c0_g1	315	68.99	11	4.98	9.98	42.81
TRINITY_DN10468_c0_g1_i2	TRINITY_DN10468_c0_g1	327	79.85	6.06	2.37	4.75	20.37
TRINITY_DN10468_c0_g1_i3	TRINITY_DN10468_c0_g1	416	166.23	1.61	0.3	0.61	2.6
TRINITY_DN10468_c0_g1_i4	TRINITY_DN10468_c0_g1	598	347.92	44.34	3.98	7.97	34.22
TRINITY_DN10469_c0_g1_i1	TRINITY_DN10469_c0_g1	1373	1122.9	17.45	0.48	0.97	8.77
TRINITY_DN10469_c0_g1_i2	TRINITY_DN10469_c0_g1	1355	1104.9	132.55	3.74	7.51	67.68
TRINITY_DN10469_c0_g1_i3	TRINITY_DN10469_c0_g1	290	47.91	2	1.3	2.61	23.55
TRINITY_DN1046_c0_g1_i1	TRINITY_DN1046_c0_g1	631	380.91	5	0.41	0.82	100
TRINITY_DN10470_c0_g1_i1	TRINITY_DN10470_c0_g1	1800	1549.9	60	1.21	2.42	100
TRINITY_DN10471_c0_g1_i1	TRINITY_DN10471_c0_g1	1443	1192.9	6.44	0.17	0.34	4.79
TRINITY_DN10471_c0_g1_i2	TRINITY_DN10471_c0_g1	1169	918.9	98.56	3.35	6.71	95.21
TRINITY_DN10471_c0_g1_i3	TRINITY_DN10471_c0_g1	245	18.52	0	0	0	0
TRINITY_DN10472_c0_g1_i1	TRINITY_DN10472_c0_g1	871	620.9	8.81	0.44	0.89	25.78
TRINITY_DN10472_c0_g1_i2	TRINITY_DN10472_c0_g1	788	537.9	0	0	0	0
TRINITY_DN10472_c0_g1_i3	TRINITY_DN10472_c0_g1	956	705.9	21.43	0.95	1.9	55.16
TRINITY_DN10472_c0_g1_i4	TRINITY_DN10472_c0_g1	703	452.9	4.75	0.33	0.66	19.06
TRINITY_DN10472_c0_g2_i1	TRINITY_DN10472_c0_g2	2117	1866.9	65	1.09	2.18	100
TRINITY_DN10473_c0_g1_i1	TRINITY_DN10473_c0_g1	2021	1770.9	179	3.16	6.33	100
TRINITY_DN10474_c0_g1_i1	TRINITY_DN10474_c0_g1	543	292.95	1.62	0.17	0.35	4.66
TRINITY_DN10474_c0_g1_i2	TRINITY_DN10474_c0_g1	1830	1579.9	135.2	2.67	5.36	72.2
TRINITY_DN10474_c0_g1_i3	TRINITY_DN10474_c0_g1	1501	1250.9	8.81	0.22	0.44	5.94
TRINITY_DN10474_c0_g1_i4	TRINITY_DN10474_c0_g1	1584	1333.9	14.29	0.33	0.67	9.04
TRINITY_DN10474_c0_g1_i5	TRINITY_DN10474_c0_g1	1913	1662.9	16.08	0.3	0.61	8.16
TRINITY_DN10475_c0_g1_i1	TRINITY_DN10475_c0_g1	1577	1326.9	95.4	2.24	4.5	86.75
TRINITY_DN10475_c0_g1_i2	TRINITY_DN10475_c0_g1	1124	873.9	9.6	0.34	0.69	13.25
TRINITY_DN10476_c0_g1_i1	TRINITY_DN10476_c0_g1	769	518.9	38	2.29	4.58	100
TRINITY_DN10476_c1_g1_i1	TRINITY_DN10476_c1_g1	834	583.9	325	17.37	34.83	100
TRINITY_DN10477_c0_g1_i1	TRINITY_DN10477_c0_g1	1155	904.9	123.19	4.25	8.52	89.81
TRINITY_DN10477_c0_g1_i2	TRINITY_DN10477_c0_g1	950	699.9	10.81	0.48	0.97	10.19
TRINITY_DN10478_c0_g1_i1	TRINITY_DN10478_c0_g1	1367	1116.9	508.87	14.22	28.51	71.97
TRINITY_DN10478_c0_g1_i2	TRINITY_DN10478_c0_g1	1406	1155.9	136.48	3.69	7.39	18.65
TRINITY_DN10478_c0_g1_i3	TRINITY_DN10478_c0_g1	1406	1155.9	68.65	1.85	3.72	9.38
TRINITY_DN10479_c0_g1_i1	TRINITY_DN10479_c0_g1	3032	2781.9	6.19	0.07	0.14	2.33
TRINITY_DN10479_c0_g1_i2	TRINITY_DN10479_c0_g1	3139	2888.9	25.28	0.27	0.55	9.16
TRINITY_DN10479_c0_g1_i3	TRINITY_DN10479_c0_g1	503	252.98	1.34	0.17	0.33	5.53
TRINITY_DN10479_c0_g1_i4	TRINITY_DN10479_c0_g1	3254	3003.9	19.97	0.21	0.42	6.95
TRINITY_DN10479_c0_g1_i5	TRINITY_DN10479_c0_g1	1108	857.9	0	0	0	0
TRINITY_DN10479_c0_g1_i6	TRINITY_DN10479_c0_g1	886	635.9	29.07	1.43	2.86	47.84
TRINITY_DN10479_c0_g1_i7	TRINITY_DN10479_c0_g1	2318	2067.9	41.41	0.63	1.25	20.96
TRINITY_DN10479_c0_g1_i8	TRINITY_DN10479_c0_g1	2433	2182.9	7.51	0.11	0.22	3.6
TRINITY_DN10479_c0_g1_i9	TRINITY_DN10479_c0_g1	2917	2666.9	9.23	0.11	0.22	3.62
TRINITY_DN10479_c0_g2_i1	TRINITY_DN10479_c0_g2	423	173.19	0	0	0	0
TRINITY_DN10479_c0_g2_i2	TRINITY_DN10479_c0_g2	422	172.19	4.99	0.9	1.81	17.07
TRINITY_DN10479_c0_g2_i3	TRINITY_DN10479_c0_g2	532	281.96	10.59	1.17	2.35	22.13
TRINITY_DN10479_c0_g2_i4	TRINITY_DN10479_c0_g2	438	188.12	19.41	3.22	6.46	60.79
TRINITY_DN10479_c0_g2_i5	TRINITY_DN10479_c0_g2	439	189.12	0	0	0	0
TRINITY_DN1047_c0_g1_i1	TRINITY_DN1047_c0_g1	257	25	2	2.5	5.01	100
TRINITY_DN10480_c0_g1_i1	TRINITY_DN10480_c0_g1	941	690.9	487.58	22.03	44.16	33.79
TRINITY_DN10480_c0_g1_i2	TRINITY_DN10480_c0_g1	1321	1070.9	0.18	0.01	0.01	0.01
TRINITY_DN10480_c0_g1_i3	TRINITY_DN10480_c0_g1	811	560.9	108.75	6.05	12.13	9.28
TRINITY_DN10480_c0_g1_i4	TRINITY_DN10480_c0_g1	948	697.9	701.07	31.36	62.87	48.09
TRINITY_DN10480_c0_g1_i5	TRINITY_DN10480_c0_g1	1078	827.9	109.5	4.13	8.28	6.33
TRINITY_DN10480_c0_g1_i6	TRINITY_DN10480_c0_g1	1458	1207.9	44.06	1.14	2.28	1.75
TRINITY_DN10480_c0_g1_i7	TRINITY_DN10480_c0_g1	1448	1197.9	18.86	0.49	0.99	0.75
TRINITY_DN10480_c0_g2_i1	TRINITY_DN10480_c0_g2	1176	925.9	14.61	0.49	0.99	32.05
TRINITY_DN10480_c0_g2_i2	TRINITY_DN10480_c0_g2	1161	910.9	10.39	0.36	0.71	23.17
TRINITY_DN10480_c0_g2_i3	TRINITY_DN10480_c0_g2	613	362.92	8	0.69	1.38	44.78
TRINITY_DN10481_c0_g1_i1	TRINITY_DN10481_c0_g1	1101	850.9	1023	37.53	75.24	100
TRINITY_DN10481_c0_g2_i1	TRINITY_DN10481_c0_g2	1051	800.9	57	2.22	4.45	100
TRINITY_DN10482_c0_g1_i1	TRINITY_DN10482_c0_g1	1586	1335.9	78.12	1.83	3.66	89.03
TRINITY_DN10482_c0_g1_i2	TRINITY_DN10482_c0_g1	650	399.91	2.88	0.22	0.45	10.97
TRINITY_DN10483_c0_g1_i1	TRINITY_DN10483_c0_g1	1178	927.9	23.05	0.78	1.55	44.85
TRINITY_DN10483_c0_g1_i2	TRINITY_DN10483_c0_g1	1265	1014.9	0	0	0	0
TRINITY_DN10483_c0_g1_i3	TRINITY_DN10483_c0_g1	1285	1034.9	0	0	0	0
TRINITY_DN10483_c0_g1_i4	TRINITY_DN10483_c0_g1	1198	947.9	28.95	0.95	1.91	55.15
TRINITY_DN10484_c0_g1_i1	TRINITY_DN10484_c0_g1	1292	1041.9	61.35	1.84	3.69	1.49
TRINITY_DN10484_c0_g1_i2	TRINITY_DN10484_c0_g1	976	725.9	501.23	21.55	43.21	17.48
TRINITY_DN10484_c0_g1_i3	TRINITY_DN10484_c0_g1	878	627.9	1586.92	78.89	158.17	63.97
TRINITY_DN10484_c0_g1_i4	TRINITY_DN10484_c0_g1	473	223.03	131.65	18.43	36.94	14.94
TRINITY_DN10484_c0_g1_i5	TRINITY_DN10484_c0_g1	1394	1143.9	41.53	1.13	2.27	0.92
TRINITY_DN10484_c0_g1_i6	TRINITY_DN10484_c0_g1	891	640.9	30.31	1.48	2.96	1.2
TRINITY_DN10484_c0_g2_i1	TRINITY_DN10484_c0_g2	1400	1149.9	54.86	1.49	2.99	90.46
TRINITY_DN10484_c0_g2_i2	TRINITY_DN10484_c0_g2	1273	1022.9	5.14	0.16	0.31	9.54
TRINITY_DN10485_c0_g1_i1	TRINITY_DN10485_c0_g1	1373	1122.9	37.8	1.05	2.11	64.61
TRINITY_DN10485_c0_g1_i2	TRINITY_DN10485_c0_g1	1129	878.9	16.2	0.58	1.15	35.39
TRINITY_DN10486_c0_g1_i1	TRINITY_DN10486_c0_g1	524	273.96	28.21	3.21	6.45	21.1
TRINITY_DN10486_c0_g1_i2	TRINITY_DN10486_c0_g1	225	10.14	1	3.08	6.17	20.2
TRINITY_DN10486_c0_g1_i3	TRINITY_DN10486_c0_g1	525	274.96	78.79	8.94	17.93	58.7
TRINITY_DN10486_c0_g2_i1	TRINITY_DN10486_c0_g2	424	174.18	20	3.58	7.19	100
TRINITY_DN10487_c0_g1_i1	TRINITY_DN10487_c0_g1	790	539.9	40	2.31	4.64	45.18
TRINITY_DN10487_c0_g1_i2	TRINITY_DN10487_c0_g1	684	433.91	39	2.81	5.63	54.82
TRINITY_DN10488_c0_g1_i1	TRINITY_DN10488_c0_g1	1339	1088.9	170.62	4.89	9.81	95.96
TRINITY_DN10488_c0_g1_i2	TRINITY_DN10488_c0_g1	1218	967.9	6.38	0.21	0.41	4.04
TRINITY_DN10489_c0_g1_i1	TRINITY_DN10489_c0_g1	791	540.9	3.24	0.19	0.37	7.61
TRINITY_DN10489_c0_g1_i2	TRINITY_DN10489_c0_g1	1562	1311.9	68.73	1.64	3.28	66.53
TRINITY_DN10489_c0_g1_i3	TRINITY_DN10489_c0_g1	841	590.9	12.03	0.64	1.27	25.86
TRINITY_DN10490_c0_g1_i1	TRINITY_DN10490_c0_g1	510	259.98	1	0.12	0.24	1.21
TRINITY_DN10490_c0_g1_i2	TRINITY_DN10490_c0_g1	532	281.96	2.66	0.29	0.59	2.97
TRINITY_DN10490_c0_g1_i3	TRINITY_DN10490_c0_g1	1088	837.9	63.73	2.37	4.76	23.92
TRINITY_DN10490_c0_g1_i4	TRINITY_DN10490_c0_g1	1218	967.9	205.14	6.62	13.26	66.66
TRINITY_DN10490_c0_g1_i5	TRINITY_DN10490_c0_g1	1478	1227.9	20.47	0.52	1.04	5.24
TRINITY_DN10491_c0_g1_i1	TRINITY_DN10491_c0_g1	761	510.9	24.98	1.53	3.06	49.81
TRINITY_DN10491_c0_g1_i2	TRINITY_DN10491_c0_g1	981	730.9	36.02	1.54	3.08	50.19
TRINITY_DN10492_c0_g1_i1	TRINITY_DN10492_c0_g1	559	308.94	5.83	0.59	1.18	82.56
TRINITY_DN10492_c0_g1_i2	TRINITY_DN10492_c0_g1	545	294.95	1.17	0.12	0.25	17.44
TRINITY_DN10492_c0_g2_i1	TRINITY_DN10492_c0_g2	600	349.92	5	0.45	0.89	100
TRINITY_DN10492_c0_g3_i1	TRINITY_DN10492_c0_g3	877	626.9	567	28.23	56.6	100
TRINITY_DN10493_c0_g1_i1	TRINITY_DN10493_c0_g1	1444	1193.9	17.83	0.47	0.93	35.31
TRINITY_DN10493_c0_g1_i2	TRINITY_DN10493_c0_g1	1426	1175.9	32.17	0.85	1.71	64.69
TRINITY_DN10494_c0_g1_i1	TRINITY_DN10494_c0_g1	608	357.92	0	0	0	0
TRINITY_DN10494_c0_g1_i2	TRINITY_DN10494_c0_g1	555	304.94	226	23.13	46.38	38.15
TRINITY_DN10494_c0_g1_i3	TRINITY_DN10494_c0_g1	275	36.66	2	1.7	3.41	2.81
TRINITY_DN10494_c0_g1_i4	TRINITY_DN10494_c0_g1	563	312.94	359	35.81	71.79	59.05
TRINITY_DN10494_c0_g2_i1	TRINITY_DN10494_c0_g2	420	170.21	2	0.37	0.74	100
TRINITY_DN10495_c0_g1_i1	TRINITY_DN10495_c0_g1	3364	3113.9	34.55	0.35	0.69	22.19
TRINITY_DN10495_c0_g1_i2	TRINITY_DN10495_c0_g1	3350	3099.9	88.54	0.89	1.79	57.13
TRINITY_DN10495_c0_g1_i3	TRINITY_DN10495_c0_g1	1788	1537.9	15.9	0.32	0.65	20.68
TRINITY_DN10495_c0_g1_i4	TRINITY_DN10495_c0_g1	396	146.4	0	0	0	0
TRINITY_DN10496_c0_g1_i1	TRINITY_DN10496_c0_g1	629	378.91	7.69	0.63	1.27	33.56
TRINITY_DN10496_c0_g1_i2	TRINITY_DN10496_c0_g1	631	380.91	15.31	1.25	2.52	66.44
TRINITY_DN10496_c0_g2_i1	TRINITY_DN10496_c0_g2	940	689.9	50	2.26	4.54	100
TRINITY_DN10497_c0_g1_i1	TRINITY_DN10497_c0_g1	1095	844.9	29	1.07	2.15	10.59
TRINITY_DN10497_c0_g1_i2	TRINITY_DN10497_c0_g1	1234	983.9	138.43	4.39	8.8	43.43
TRINITY_DN10497_c0_g1_i3	TRINITY_DN10497_c0_g1	1120	869.9	101.55	3.64	7.31	36.03
TRINITY_DN10497_c0_g1_i4	TRINITY_DN10497_c0_g1	1182	931.9	30.02	1.01	2.02	9.94
TRINITY_DN10497_c0_g2_i1	TRINITY_DN10497_c0_g2	226	10.49	0	0	0	0
TRINITY_DN10498_c0_g1_i1	TRINITY_DN10498_c0_g1	643	392.91	182	14.46	28.99	100
TRINITY_DN10498_c0_g2_i1	TRINITY_DN10498_c0_g2	1192	941.9	30.69	1.02	2.04	5.8
TRINITY_DN10498_c0_g2_i2	TRINITY_DN10498_c0_g2	843	592.9	9.08	0.48	0.96	2.73
TRINITY_DN10498_c0_g2_i3	TRINITY_DN10498_c0_g2	385	135.55	1	0.23	0.46	1.31
TRINITY_DN10498_c0_g2_i4	TRINITY_DN10498_c0_g2	742	491.9	45.72	2.9	5.82	16.55
TRINITY_DN10498_c0_g2_i5	TRINITY_DN10498_c0_g2	1186	935.9	12.78	0.43	0.85	2.43
TRINITY_DN10498_c0_g2_i6	TRINITY_DN10498_c0_g2	725	474.9	189.72	12.47	25	71.16
TRINITY_DN10498_c0_g3_i1	TRINITY_DN10498_c0_g3	230	11.95	0	0	0	0
TRINITY_DN10499_c0_g1_i1	TRINITY_DN10499_c0_g1	1575	1324.9	527	12.42	24.89	100
TRINITY_DN1049_c0_g1_i1	TRINITY_DN1049_c0_g1	573	322.93	6	0.58	1.16	100
TRINITY_DN104_c0_g1_i1	TRINITY_DN104_c0_g1	290	47.91	1	0.65	1.31	100
TRINITY_DN10500_c0_g1_i1	TRINITY_DN10500_c0_g1	2184	1933.9	29.54	0.48	0.96	43.03
TRINITY_DN10500_c0_g1_i2	TRINITY_DN10500_c0_g1	2152	1901.9	38.46	0.63	1.27	56.97
TRINITY_DN10501_c0_g1_i1	TRINITY_DN10501_c0_g1	396	146.4	1	0.21	0.43	45.02
TRINITY_DN10501_c0_g1_i2	TRINITY_DN10501_c0_g1	369	119.86	1	0.26	0.52	54.98
TRINITY_DN10501_c1_g1_i1	TRINITY_DN10501_c1_g1	705	454.9	21.49	1.47	2.96	5.41
TRINITY_DN10501_c1_g1_i2	TRINITY_DN10501_c1_g1	835	584.9	461.39	24.62	49.37	90.29
TRINITY_DN10501_c1_g1_i3	TRINITY_DN10501_c1_g1	1139	888.9	21.51	0.76	1.51	2.77
TRINITY_DN10501_c1_g1_i4	TRINITY_DN10501_c1_g1	818	567.9	7.61	0.42	0.84	1.53
TRINITY_DN10502_c0_g1_i1	TRINITY_DN10502_c0_g1	1805	1554.9	46.49	0.93	1.87	59.43
TRINITY_DN10502_c0_g1_i2	TRINITY_DN10502_c0_g1	1696	1445.9	29.51	0.64	1.28	40.57
TRINITY_DN10503_c0_g1_i1	TRINITY_DN10503_c0_g1	789	538.9	103.19	5.98	11.98	50.23
TRINITY_DN10503_c0_g1_i2	TRINITY_DN10503_c0_g1	1514	1263.9	26.63	0.66	1.32	5.53
TRINITY_DN10503_c0_g1_i3	TRINITY_DN10503_c0_g1	1480	1229.9	0.06	0	0	0.01
TRINITY_DN10503_c0_g1_i4	TRINITY_DN10503_c0_g1	755	504.9	85.12	5.26	10.55	44.23
TRINITY_DN10503_c0_g2_i1	TRINITY_DN10503_c0_g2	314	68.11	1	0.46	0.92	100
TRINITY_DN10504_c0_g1_i1	TRINITY_DN10504_c0_g1	1191	940.9	76	2.52	5.05	100
TRINITY_DN10505_c0_g1_i1	TRINITY_DN10505_c0_g1	903	652.9	110	5.26	10.54	100
TRINITY_DN10506_c0_g1_i1	TRINITY_DN10506_c0_g1	1220	969.9	100.89	3.25	6.51	25.59
TRINITY_DN10506_c0_g1_i2	TRINITY_DN10506_c0_g1	1112	861.9	9.6	0.35	0.7	2.74
TRINITY_DN10506_c0_g1_i3	TRINITY_DN10506_c0_g1	1237	986.9	287.5	9.09	18.23	71.67
TRINITY_DN10506_c0_g2_i1	TRINITY_DN10506_c0_g2	783	532.9	8	0.47	0.94	100
TRINITY_DN10506_c1_g1_i1	TRINITY_DN10506_c1_g1	367	117.91	2	0.53	1.06	100
TRINITY_DN10507_c0_g1_i1	TRINITY_DN10507_c0_g1	926	675.9	151	6.97	13.98	49.35
TRINITY_DN10507_c0_g1_i2	TRINITY_DN10507_c0_g1	974	723.9	166	7.16	14.35	50.65
TRINITY_DN10507_c1_g1_i1	TRINITY_DN10507_c1_g1	295	51.93	1	0.6	1.21	100
TRINITY_DN10508_c0_g1_i1	TRINITY_DN10508_c0_g1	1163	912.9	66.72	2.28	4.57	72.74
TRINITY_DN10508_c0_g1_i2	TRINITY_DN10508_c0_g1	1089	838.9	9.01	0.34	0.67	10.69
TRINITY_DN10508_c0_g1_i3	TRINITY_DN10508_c0_g1	1144	893.9	1.78	0.06	0.12	1.98
TRINITY_DN10508_c0_g1_i4	TRINITY_DN10508_c0_g1	1373	1122.9	4.91	0.14	0.27	4.35
TRINITY_DN10508_c0_g1_i5	TRINITY_DN10508_c0_g1	1123	872.9	4.8	0.17	0.34	5.47
TRINITY_DN10508_c0_g1_i6	TRINITY_DN10508_c0_g1	1249	998.9	4.78	0.15	0.3	4.76
TRINITY_DN10509_c0_g1_i1	TRINITY_DN10509_c0_g1	428	178.16	4.32	0.76	1.52	6.52
TRINITY_DN10509_c0_g1_i2	TRINITY_DN10509_c0_g1	307	61.99	2	1.01	2.02	8.68
TRINITY_DN10509_c0_g1_i3	TRINITY_DN10509_c0_g1	413	163.25	9.68	1.85	3.71	15.96
TRINITY_DN10509_c0_g1_i4	TRINITY_DN10509_c0_g1	863	612.9	22.32	1.14	2.28	9.8
TRINITY_DN10509_c0_g1_i5	TRINITY_DN10509_c0_g1	222	9.15	0	0	0	0
TRINITY_DN10509_c0_g1_i6	TRINITY_DN10509_c0_g1	846	595.9	130.68	6.85	13.72	59.03
TRINITY_DN1050_c0_g1_i1	TRINITY_DN1050_c0_g1	211	6.04	0	0	0	0
TRINITY_DN10510_c1_g1_i1	TRINITY_DN10510_c1_g1	2192	1941.9	50.22	0.81	1.62	74.17
TRINITY_DN10510_c1_g1_i2	TRINITY_DN10510_c1_g1	559	308.94	2.78	0.28	0.56	25.83
TRINITY_DN10511_c0_g1_i1	TRINITY_DN10511_c0_g1	728	477.9	18.59	1.21	2.43	39.95
TRINITY_DN10511_c0_g1_i2	TRINITY_DN10511_c0_g1	676	425.91	0	0	0	0
TRINITY_DN10511_c0_g1_i3	TRINITY_DN10511_c0_g1	753	502.9	29.41	1.83	3.66	60.05
TRINITY_DN10511_c0_g2_i1	TRINITY_DN10511_c0_g2	408	158.29	1	0.2	0.4	100
TRINITY_DN10511_c1_g1_i1	TRINITY_DN10511_c1_g1	1011	760.9	2806.22	115.12	230.8	57.04
TRINITY_DN10511_c1_g1_i2	TRINITY_DN10511_c1_g1	1024	773.9	1.58	0.06	0.13	0.03
TRINITY_DN10511_c1_g1_i3	TRINITY_DN10511_c1_g1	953	702.9	747.02	33.17	66.51	16.44
TRINITY_DN10511_c1_g1_i4	TRINITY_DN10511_c1_g1	1053	802.9	129.51	5.03	10.09	2.49
TRINITY_DN10511_c1_g1_i5	TRINITY_DN10511_c1_g1	995	744.9	1.57	0.07	0.13	0.03
TRINITY_DN10511_c1_g1_i6	TRINITY_DN10511_c1_g1	671	420.91	11.6	0.86	1.73	0.43
TRINITY_DN10511_c1_g1_i7	TRINITY_DN10511_c1_g1	982	731.9	1113.5	47.49	95.21	23.53
TRINITY_DN10511_c1_g2_i1	TRINITY_DN10511_c1_g2	1283	1032.9	54.77	1.66	3.32	14.8
TRINITY_DN10511_c1_g2_i2	TRINITY_DN10511_c1_g2	1271	1020.9	0	0	0	0
TRINITY_DN10511_c1_g2_i3	TRINITY_DN10511_c1_g2	813	562.9	11.96	0.66	1.33	5.93
TRINITY_DN10511_c1_g2_i4	TRINITY_DN10511_c1_g2	1265	1014.9	288.27	8.87	17.78	79.27
TRINITY_DN10512_c0_g1_i1	TRINITY_DN10512_c0_g1	1730	1479.9	69	1.46	2.92	100
TRINITY_DN10513_c0_g1_i1	TRINITY_DN10513_c0_g1	1463	1212.9	50.04	1.29	2.58	64.84
TRINITY_DN10513_c0_g1_i2	TRINITY_DN10513_c0_g1	1506	1255.9	21.37	0.53	1.06	26.74
TRINITY_DN10513_c0_g1_i3	TRINITY_DN10513_c0_g1	1480	1229.9	6.59	0.17	0.34	8.42
TRINITY_DN10513_c0_g2_i1	TRINITY_DN10513_c0_g2	615	364.92	7	0.6	1.2	100
TRINITY_DN10514_c0_g1_i1	TRINITY_DN10514_c0_g1	892	641.9	12.93	0.63	1.26	2.44
TRINITY_DN10514_c0_g1_i2	TRINITY_DN10514_c0_g1	853	602.9	445.29	23.05	46.22	89.58
TRINITY_DN10514_c0_g1_i3	TRINITY_DN10514_c0_g1	1060	809.9	8.23	0.32	0.64	1.23
TRINITY_DN10514_c0_g1_i4	TRINITY_DN10514_c0_g1	327	79.85	0	0	0	0
TRINITY_DN10514_c0_g1_i5	TRINITY_DN10514_c0_g1	1048	797.9	25.55	1	2	3.88
TRINITY_DN10514_c0_g1_i6	TRINITY_DN10514_c0_g1	462	212.05	5	0.74	1.48	2.86
TRINITY_DN10514_c0_g2_i1	TRINITY_DN10514_c0_g2	367	117.91	1	0.26	0.53	100
TRINITY_DN10515_c0_g1_i1	TRINITY_DN10515_c0_g1	1516	1265.9	187	4.61	9.24	100
TRINITY_DN10516_c0_g1_i1	TRINITY_DN10516_c0_g1	985	734.9	68.98	2.93	5.87	40.74
TRINITY_DN10516_c0_g1_i2	TRINITY_DN10516_c0_g1	263	28.64	0	0	0	0
TRINITY_DN10516_c0_g1_i3	TRINITY_DN10516_c0_g1	208	5.33	0	0	0	0
TRINITY_DN10516_c0_g1_i4	TRINITY_DN10516_c0_g1	236	14.37	0	0	0	0
TRINITY_DN10516_c0_g1_i5	TRINITY_DN10516_c0_g1	647	396.91	13.49	1.06	2.13	14.75
TRINITY_DN10516_c0_g1_i6	TRINITY_DN10516_c0_g1	961	710.9	48.53	2.13	4.27	29.63
TRINITY_DN10516_c0_g1_i7	TRINITY_DN10516_c0_g1	578	327.93	6	0.57	1.15	7.94
TRINITY_DN10516_c0_g1_i8	TRINITY_DN10516_c0_g1	563	312.94	5	0.5	1	6.94
TRINITY_DN10516_c0_g2_i1	TRINITY_DN10516_c0_g2	900	649.9	8.02	0.39	0.77	31.01
TRINITY_DN10516_c0_g2_i2	TRINITY_DN10516_c0_g2	672	421.91	1.69	0.13	0.25	10.07
TRINITY_DN10516_c0_g2_i3	TRINITY_DN10516_c0_g2	518	267.97	6.28	0.73	1.47	58.92
TRINITY_DN10517_c0_g1_i1	TRINITY_DN10517_c0_g1	395	145.42	7	1.5	3.01	100
TRINITY_DN10517_c0_g2_i1	TRINITY_DN10517_c0_g2	1227	976.9	88	2.81	5.64	100
TRINITY_DN10518_c0_g1_i1	TRINITY_DN10518_c0_g1	2111	1860.9	16.24	0.27	0.55	25.4
TRINITY_DN10518_c0_g1_i2	TRINITY_DN10518_c0_g1	1866	1615.9	1.63	0.03	0.06	2.94
TRINITY_DN10518_c0_g1_i3	TRINITY_DN10518_c0_g1	1842	1591.9	26.69	0.52	1.05	48.78
TRINITY_DN10518_c0_g1_i4	TRINITY_DN10518_c0_g1	2087	1836.9	14.44	0.25	0.49	22.88
TRINITY_DN10519_c0_g1_i1	TRINITY_DN10519_c0_g1	890	639.9	82.97	4.05	8.11	60.26
TRINITY_DN10519_c0_g1_i2	TRINITY_DN10519_c0_g1	964	713.9	61.03	2.67	5.35	39.74
TRINITY_DN1051_c0_g1_i1	TRINITY_DN1051_c0_g1	238	15.24	2	4.1	8.21	100
TRINITY_DN10520_c0_g1_i1	TRINITY_DN10520_c0_g1	1188	937.9	55.82	1.86	3.72	90.79
TRINITY_DN10520_c0_g1_i2	TRINITY_DN10520_c0_g1	943	692.9	4.18	0.19	0.38	9.21
TRINITY_DN10521_c0_g1_i1	TRINITY_DN10521_c0_g1	2046	1795.9	61.94	1.08	2.16	80.65
TRINITY_DN10521_c0_g1_i2	TRINITY_DN10521_c0_g1	1708	1457.9	12.06	0.26	0.52	19.35
TRINITY_DN10522_c0_g1_i1	TRINITY_DN10522_c0_g1	366	116.94	3.75	1	2	17.43
TRINITY_DN10522_c0_g1_i2	TRINITY_DN10522_c0_g1	1358	1107.9	97.16	2.74	5.49	47.7
TRINITY_DN10522_c0_g1_i3	TRINITY_DN10522_c0_g1	1328	1077.9	69.1	2	4.01	34.87
TRINITY_DN10523_c0_g1_i1	TRINITY_DN10523_c0_g1	666	415.91	8	0.6	1.2	100
TRINITY_DN10523_c1_g1_i1	TRINITY_DN10523_c1_g1	959	708.9	42	1.85	3.71	100
TRINITY_DN10524_c0_g1_i1	TRINITY_DN10524_c0_g1	1166	915.9	101.12	3.45	6.91	85.55
TRINITY_DN10524_c0_g1_i2	TRINITY_DN10524_c0_g1	1131	880.9	0	0	0	0
TRINITY_DN10524_c0_g1_i3	TRINITY_DN10524_c0_g1	1155	904.9	16.88	0.58	1.17	14.45
TRINITY_DN10524_c0_g2_i1	TRINITY_DN10524_c0_g2	258	25.59	0.47	0.58	1.16	0.39
TRINITY_DN10524_c0_g2_i2	TRINITY_DN10524_c0_g2	785	534.9	433.08	25.27	50.67	16.96
TRINITY_DN10524_c0_g2_i3	TRINITY_DN10524_c0_g2	604	353.92	826.63	72.9	146.17	48.94
TRINITY_DN10524_c0_g2_i4	TRINITY_DN10524_c0_g2	410	160.27	257.82	50.21	100.67	33.71
TRINITY_DN10525_c0_g1_i1	TRINITY_DN10525_c0_g1	1128	877.9	26.09	0.93	1.86	46.37
TRINITY_DN10525_c0_g1_i2	TRINITY_DN10525_c0_g1	775	524.9	9.13	0.54	1.09	27.14
TRINITY_DN10525_c0_g1_i3	TRINITY_DN10525_c0_g1	1592	1341.9	22.78	0.53	1.06	26.49
TRINITY_DN10526_c0_g1_i1	TRINITY_DN10526_c0_g1	746	495.9	16.13	1.02	2.04	63.65
TRINITY_DN10526_c0_g1_i2	TRINITY_DN10526_c0_g1	573	322.93	6	0.58	1.16	36.35
TRINITY_DN10526_c0_g2_i1	TRINITY_DN10526_c0_g2	1376	1125.9	1116.87	30.96	62.08	100
TRINITY_DN10526_c0_g3_i1	TRINITY_DN10526_c0_g3	464	214.04	2	0.29	0.58	100
TRINITY_DN10527_c1_g1_i1	TRINITY_DN10527_c1_g1	1443	1192.9	29.69	0.78	1.56	26.49
TRINITY_DN10527_c1_g1_i2	TRINITY_DN10527_c1_g1	924	673.9	14.83	0.69	1.38	23.43
TRINITY_DN10527_c1_g1_i3	TRINITY_DN10527_c1_g1	854	603.9	3.38	0.17	0.35	5.97
TRINITY_DN10527_c1_g1_i4	TRINITY_DN10527_c1_g1	1373	1122.9	21.68	0.6	1.21	20.56
TRINITY_DN10527_c1_g1_i5	TRINITY_DN10527_c1_g1	540	289.95	6.41	0.69	1.38	23.55
TRINITY_DN10527_c1_g10_i1	TRINITY_DN10527_c1_g10	300	56.05	2	1.11	2.23	100
TRINITY_DN10527_c1_g2_i1	TRINITY_DN10527_c1_g2	325	78.01	8	3.2	6.42	100
TRINITY_DN10527_c1_g3_i1	TRINITY_DN10527_c1_g3	420	170.21	0	0	0	0
TRINITY_DN10527_c1_g3_i2	TRINITY_DN10527_c1_g3	444	194.1	5	0.8	1.61	15.41
TRINITY_DN10527_c1_g3_i3	TRINITY_DN10527_c1_g3	215	7.07	1	4.41	8.85	84.59
TRINITY_DN10527_c1_g4_i1	TRINITY_DN10527_c1_g4	1969	1718.9	55.68	1.01	2.03	61.49
TRINITY_DN10527_c1_g4_i2	TRINITY_DN10527_c1_g4	1005	754.9	15.32	0.63	1.27	38.51
TRINITY_DN10527_c1_g5_i1	TRINITY_DN10527_c1_g5	380	130.63	6	1.43	2.87	100
TRINITY_DN10527_c1_g6_i1	TRINITY_DN10527_c1_g6	931	680.9	64	2.93	5.88	50.2
TRINITY_DN10527_c1_g6_i2	TRINITY_DN10527_c1_g6	456	206.06	13	1.97	3.95	33.7
TRINITY_DN10527_c1_g6_i3	TRINITY_DN10527_c1_g6	312	66.34	2	0.94	1.89	16.1
TRINITY_DN10527_c1_g7_i1	TRINITY_DN10527_c1_g7	380	130.63	6	1.43	2.87	100
TRINITY_DN10527_c1_g7_i2	TRINITY_DN10527_c1_g7	482	232.01	0	0	0	0
TRINITY_DN10527_c1_g8_i1	TRINITY_DN10527_c1_g8	745	494.9	13	0.82	1.64	100
TRINITY_DN10527_c1_g9_i1	TRINITY_DN10527_c1_g9	734	483.9	11	0.71	1.42	100
TRINITY_DN10528_c0_g1_i1	TRINITY_DN10528_c0_g1	1065	814.9	25.45	0.97	1.95	13.63
TRINITY_DN10528_c0_g1_i2	TRINITY_DN10528_c0_g1	1087	836.9	165.55	6.17	12.38	86.37
TRINITY_DN10529_c0_g1_i1	TRINITY_DN10529_c0_g1	1115	864.9	136.28	4.92	9.86	18.47
TRINITY_DN10529_c0_g1_i2	TRINITY_DN10529_c0_g1	1021	770.9	98.14	3.97	7.97	14.93
TRINITY_DN10529_c0_g1_i3	TRINITY_DN10529_c0_g1	1083	832.9	381.01	14.28	28.63	53.63
TRINITY_DN10529_c0_g1_i4	TRINITY_DN10529_c0_g1	1177	926.9	102.57	3.45	6.93	12.97
TRINITY_DN10529_c1_g1_i1	TRINITY_DN10529_c1_g1	738	487.9	7	0.45	0.9	100
TRINITY_DN1052_c0_g1_i1	TRINITY_DN1052_c0_g1	1022	771.9	17	0.69	1.38	100
TRINITY_DN10530_c0_g1_i1	TRINITY_DN10530_c0_g1	340	91.96	1	0.34	0.68	10.71
TRINITY_DN10530_c0_g1_i2	TRINITY_DN10530_c0_g1	1158	907.9	8.19	0.28	0.56	8.88
TRINITY_DN10530_c0_g1_i3	TRINITY_DN10530_c0_g1	983	732.9	59.81	2.55	5.11	80.4
[truncated: 163,127 more rows]

## Sheet: Supplementary excel file 2
Supplementary excel file 2 Gene ontology analysis results for three main domains with the most enriched terms in each category.
biological_process
biological_process	GO:0008150	biological_process	78188	A biological process represents a specific objective that the organism is genetically programmed to achieve. Biological processes are often described by their outcome or ending state, e.g., the biological process of cell division results in the creation of two daughter cells (a divided cell) from a single parent cell. A biological process is accomplished by a particular set of molecular functions…	.
biological_process	GO:0009987	cellular process	62195	Any process that is carried out at the cellular level, but not necessarily restricted to a single cell. For example, cell communication occurs among more than one cell, but occurs at the cellular level. [GOC:go_curators, GOC:isa_complete]	.
biological_process	GO:0008152	metabolic process	55077	The chemical reactions and pathways, including anabolism and catabolism, by which living organisms transform chemical substances. Metabolic processes typically transform small molecules, but also include macromolecular processes such as DNA repair and replication, and protein synthesis and degradation. [GOC:go_curators, ISBN:0198547684]	.
biological_process	GO:0006139	nucleobase-containing compound metabolic process	22967	Any cellular metabolic process involving nucleobases, nucleosides, nucleotides and nucleic acids. [GOC:ai]	.
biological_process	GO:0009058	biosynthetic process	22804	The chemical reactions and pathways resulting in the formation of substances; typically the energy-requiring part of metabolism in which simpler substances are transformed into more complex ones. [GOC:curators, ISBN:0198547684]	.
biological_process	GO:0019538	protein metabolic process	16290	The chemical reactions and pathways involving a protein. Includes protein modification. [GOC:ma]	.
biological_process	GO:0006950	response to stress	16084	Any process that results in a change in state or activity of a cell or an organism (in terms of movement, secretion, enzyme production, gene expression, etc.) as a result of a disturbance in organismal or cellular homeostasis, usually, but not necessarily, exogenous (e.g. temperature, humidity, ionizing radiation). [GOC:mah]	.
biological_process	GO:0016043	cellular component organization	13874	A process that results in the assembly, arrangement of constituent parts, or disassembly of a cellular component. [GOC:ai, GOC:jl, GOC:mah]	.
biological_process	GO:0006810	transport	12369	The directed movement of substances (such as macromolecules, small molecules, ions) or cellular components (such as complexes and organelles) into, out of or within a cell, or between cells, or within a multicellular organism by means of some agent such as a transporter, pore or motor protein. [GOC:dos, GOC:dph, GOC:jl, GOC:mah]	.
biological_process	GO:0006464	cellular protein modification process	11226	The covalent alteration of one or more amino acids occurring in proteins, peptides and nascent polypeptides (co-translational, post-translational modifications) occurring at the level of an individual cell. Includes the modification of charged tRNAs that are destined to occur in a protein (pre-translation modification). [GOC:go_curators]	.
biological_process	GO:0007165	signal transduction	8862	The cellular process in which a signal is conveyed to trigger a change in the activity or state of a cell. Signal transduction begins with reception of a signal (e.g. a ligand binding to a receptor or receptor activation by a stimulus such as light), or for signal transduction in the absence of ligand, signal-withdrawal or the activity of a constitutively active receptor. Signal transduction ends…	.
biological_process	GO:0009628	response to abiotic stimulus	8750	Any process that results in a change in state or activity of a cell or an organism (in terms of movement, secretion, enzyme production, gene expression, etc.) as a result of an abiotic (non-living) stimulus. [GOC:hb]	.
biological_process	GO:0009056	catabolic process	8088	The chemical reactions and pathways resulting in the breakdown of substances, including the breakdown of carbon compounds with the liberation of energy for use by the cell or organism. [ISBN:0198547684]	.
biological_process	GO:0009605	response to external stimulus	6233	Any process that results in a change in state or activity of a cell or an organism (in terms of movement, secretion, enzyme production, gene expression, etc.) as a result of an external stimulus. [GOC:hb]	.
biological_process	GO:0006629	lipid metabolic process	5736	The chemical reactions and pathways involving lipids, compounds soluble in an organic solvent but not, or sparingly, in an aqueous solvent. Includes fatty acids; neutral fats, other fatty-acid esters, and soaps; long-chain (fatty) alcohols and waxes; sphingoids and other long-chain bases; glycolipids, phospholipids and sphingolipids; and carotenes, polyprenols, sterols, terpenes and other isopren…	.
biological_process	GO:0005975	carbohydrate metabolic process	5378	The chemical reactions and pathways involving carbohydrates, any of a group of organic compounds based of the general formula Cx(H2O)y. Includes the formation of carbohydrate derivatives by the addition of a carbohydrate residue to another molecule. [GOC:mah, ISBN:0198506732]	.
biological_process	GO:0009719	response to endogenous stimulus	4711	Any process that results in a change in state or activity of a cell or an organism (in terms of movement, secretion, enzyme production, gene expression, etc.) as a result of a stimulus arising within the organism. [GOC:sm]	.
biological_process	GO:0006259	DNA metabolic process	4577	Any cellular metabolic process involving deoxyribonucleic acid. This is one of the two main types of nucleic acid, consisting of a long, unbranched macromolecule formed from one, or more commonly, two, strands of linked deoxyribonucleotides. [ISBN:0198506732]	.
biological_process	GO:0009607	response to biotic stimulus	4286	Any process that results in a change in state or activity of a cell or an organism (in terms of movement, secretion, enzyme production, gene expression, etc.) as a result of a biotic stimulus, a stimulus caused or produced by a living organism. [GOC:hb]	.
biological_process	GO:0007275	multicellular organism development	3786	The biological process whose specific outcome is the progression of a multicellular organism over time from an initial condition (e.g. a zygote or a young adult) to a later condition (e.g. a multicellular animal or an aged adult). [GOC:dph, GOC:ems, GOC:isa_complete, GOC:tb]	.
biological_process	GO:0009653	anatomical structure morphogenesis	3053	The process in which anatomical structures are generated and organized. Morphogenesis pertains to the creation of form. [GOC:go_curators, ISBN:0521436125]	.
biological_process	GO:0009791	post-embryonic development	2666	The process whose specific outcome is the progression of the organism over time, from the completion of embryonic development to the mature structure. See embryonic development. [GOC:go_curators]	.
biological_process	GO:0030154	cell differentiation	2354	The process in which relatively unspecialized cells, e.g. embryonic or regenerative cells, acquire specialized structural and/or functional features that characterize the cells, tissues, or organs of the mature organism or some other relatively stable phase of the organism's life history. Differentiation includes the processes involved in commitment of a cell to a specific fate and its subsequent…	.
biological_process	GO:0040007	growth	2014	The increase in size or mass of an entire organism, a part of an organism or a cell. [GOC:bf, GOC:ma]	.
biological_process	GO:0008219	cell death	1906	Any biological process that results in permanent cessation of all vital functions of a cell. A cell should be considered dead when any one of the following molecular or morphological criteria is met: (1) the cell has lost the integrity of its plasma membrane; (2) the cell, including its nucleus, has undergone complete fragmentation into discrete bodies (frequently referred to as apoptotic bodies)…	.
biological_process	GO:0007049	cell cycle	1834	The progression of biochemical and morphological phases and events that occur in a cell during successive cell replication or nuclear replication events. Canonically, the cell cycle comprises the replication and segregation of genetic material followed by the division of the cell, but in endocycles or syncytial cells nuclear replication or nuclear division may not be followed by cell division. [G…	.
biological_process	GO:0009790	embryo development	1636	The process whose specific outcome is the progression of an embryo from its formation until the end of its embryonic life stage. The end of the embryonic stage is organism-specific. For example, for mammals, the process would begin with zygote formation and end with birth. For insects, the process would begin at zygote formation and end with larval hatching. For plant zygotic embryos, this would …	.
biological_process	GO:0019725	cellular homeostasis	1564	Any process involved in the maintenance of an internal steady state at the level of the cell. [GOC:isa_complete, GOC:jl, ISBN:0395825172]	.
biological_process	GO:0006412	translation	1564	The cellular metabolic process in which a protein is formed, using the sequence of a mature mRNA or circRNA molecule to specify the sequence of amino acids in a polypeptide chain. Translation is mediated by the ribosome, and begins with the formation of a ternary complex between aminoacylated initiator methionine tRNA, GTP, and initiation factor 2, which subsequently associates with the small sub…	.
biological_process	GO:0019748	secondary metabolic process	1418	The chemical reactions and pathways resulting in many of the chemical changes of compounds that are not necessarily required for growth and maintenance of cells, and are often unique to a taxon. In multicellular organisms secondary metabolism is generally carried out in specific cell types, and may be useful for the organism as a whole. In unicellular organisms, secondary metabolism is often used…	.
biological_process	GO:0007154	cell communication	1414	Any process that mediates interactions between a cell and its surroundings. Encompasses interactions such as signaling or attachment between one cell and another cell, between a cell and an extracellular matrix, or between a cell and any other aspect of its environment. [GOC:mah]	.
biological_process	GO:0016049	cell growth	1388	The process in which a cell irreversibly increases in size over time by accretion and biosynthetic production of matter similar to that already present. [GOC:ai]	.
biological_process	GO:0009991	response to extracellular stimulus	1329	Any process that results in a change in state or activity of a cell or an organism (in terms of movement, secretion, enzyme production, gene expression, etc.) as a result of an extracellular stimulus. [GOC:go_curators]	.
biological_process	GO:0006091	generation of precursor metabolites and energy	1247	The chemical reactions and pathways resulting in the formation of precursor metabolites, substances from which energy is derived, and any process involved in the liberation of energy from these substances. [GOC:jl]	.
biological_process	GO:0009908	flower development	1162	The process whose specific outcome is the progression of the flower over time, from its formation to the mature structure. The flower is the reproductive structure in a plant, and its development begins with the transition of the vegetative or inflorescence meristem into a floral meristem. [GOC:tb, ISBN:0879015322]	.
biological_process	GO:0040029	regulation of gene expression, epigenetic	681	Any process that modulates the frequency, rate or extent of gene expression; the process is mitotically or meiotically heritable, or is stably self-propagated in the cytoplasm of a resting cell, and does not entail a change in DNA sequence. [PMID:10521337, PMID:11498582]	.
biological_process	GO:0015979	photosynthesis	506	The synthesis by organisms of organic chemical compounds, especially carbohydrates, from carbon dioxide (CO2) using energy obtained from light rather than from the oxidation of chemical compounds. [ISBN:0198547684]	.
biological_process	GO:0009606	tropism	416	The movement of an organism, or part of an organism, in response to an external source of stimulus, usually toward or away from it. [GOC:curators, ISBN:0877795088]	.
biological_process	GO:0007610	behavior	410	The internally coordinated responses (actions or inactions) of animals (individuals or groups) to internal or external stimuli, via a mechanism that involves nervous system activity. [GOC:ems, GOC:jl, ISBN:0395448956, PMID:20160973]	.
biological_process	GO:0007267	cell-cell signaling	337	Any process that mediates the transfer of information from one cell to another. This process includes signal transduction in the receiving cell and, where applicable, release of a ligand and any processes that actively facilitate its transport and presentation to the receiving cell. Examples include signaling via soluble ligands, via cell adhesion molecules and via gap junctions. [GOC:dos, GOC:ma…	.
biological_process	GO:0009835	fruit ripening	111	An aging process that has as participant a fruit. Ripening causes changes in one or more characteristics of a fruit (color, aroma, flavor, texture, hardness, cell wall structure) and may make it more attractive to animals and aid in seed dispersal. [GOC:lr]	.
biological_process	GO:0000003	reproduction	96	The production of new individuals that contain some portion of genetic material inherited from one or more parent organisms. [GOC:go_curators, GOC:isa_complete, GOC:jl, ISBN:0198506732]	.
biological_process	GO:0009838	abscission	73	The controlled shedding of a body part. [ISBN:0140514031]	.
biological_process	GO:0009856	pollination	19	The cascade of biological processes occurring in plants beginning when the pollen lands on the female reproductive organs of a plant and continuing up to, but not including, fertilization, as defined by sperm-egg cell fusion. [GOC:tb, PMID:10973091]	.
biological_process	GO:0009875	pollen-pistil interaction	12	The interaction between a pollen grain and pistil. [GOC:go_curators]	.
cellular_component
cellular_component	GO:0005575	cellular_component	79769	A location, relative to cellular compartments and structures, occupied by a macromolecular machine when it carries out a molecular function. There are two ways in which the gene ontology describes locations of gene products: (1) relative to cellular structures (e.g., cytoplasmic side of plasma membrane) or compartments (e.g., mitochondrion), and (2) the stable macromolecular complexes of which th…	.
cellular_component	GO:0016020	membrane	28763	A lipid bilayer along with all the proteins and protein complexes embedded in it an attached to it. [GOC:dos, GOC:mah, ISBN:0815316194]	.
cellular_component	GO:0005634	nucleus	21922	A membrane-bounded organelle of eukaryotic cells in which chromosomes are housed and replicated. In most cells, the nucleus contains all of the cell's chromosomes except the organellar chromosomes, and is the site of RNA synthesis and processing. In some species, or in specialized cell types, RNA metabolism or DNA replication may be absent. [GOC:go_curators]	.
cellular_component	GO:0005737	cytoplasm	14320	All of the contents of a cell excluding the plasma membrane and nucleus, but including other subcellular structures. [ISBN:0198547684]	.
cellular_component	GO:0005886	plasma membrane	12998	The membrane surrounding a cell that separates the cell from its external environment. It consists of a phospholipid bilayer and associated proteins. [ISBN:0716731363]	.
cellular_component	GO:0005829	cytosol	9700	The part of the cytoplasm that does not contain organelles but which does contain other particulate matter, such as protein complexes. [GOC:hjd, GOC:jl]	.
cellular_component	GO:0009536	plastid	9126	Any member of a family of organelles found in the cytoplasm of plants and some protists, which are membrane-bounded and contain DNA. Plant plastids develop from a common type, the proplastid. [GOC:jl, ISBN:0198547684]	.
cellular_component	GO:0005739	mitochondrion	5940	A semiautonomous, self replicating organelle that occurs in varying numbers, shapes, and sizes in the cytoplasm of virtually all eukaryotic cells. It is notably the site of tissue respiration. [GOC:giardia, ISBN:0198506732]	.
cellular_component	GO:0005576	extracellular region	4285	The space external to the outermost structure of a cell. For cells without external protective or external encapsulating structures this refers to space outside of the plasma membrane. This term covers the host cell environment outside an intracellular parasite. [GOC:go_curators]	.
cellular_component	GO:0005794	Golgi apparatus	3749	A compound membranous cytoplasmic organelle of eukaryotic cells, consisting of flattened, ribosome-free vesicles arranged in a more or less regular stack. The Golgi apparatus differs from the endoplasmic reticulum in often having slightly thicker membranes, appearing in sections as a characteristic shallow semicircle so that the convex side (cis or entry face) abuts the endoplasmic reticulum, sec…	.
cellular_component	GO:0005783	endoplasmic reticulum	3301	The irregular network of unit membranes, visible only by electron microscopy, that occurs in the cytoplasm of many eukaryotic cells. The membranes form a complex meshwork of tubular channels, which are often expanded into slitlike cavities called cisternae. The ER takes two forms, rough (or granular), with ribosomes adhering to the outer surface, and smooth (with no ribosomes attached). [ISBN:019…	.
cellular_component	GO:0005730	nucleolus	2763	A small, dense body one or more of which are present in the nucleus of eukaryotic cells. It is rich in RNA and protein, is not bounded by a limiting membrane, and is not seen during mitosis. Its prime function is the transcription of the nucleolar DNA into 45S ribosomal-precursor RNA, the processing of this RNA into 5.8S, 18S, and 28S components of ribosomal RNA, and the association of these comp…	.
cellular_component	GO:0005773	vacuole	2664	A closed structure, found only in eukaryotic cells, that is completely surrounded by unit membrane and contains liquid material. Cells contain one or several vacuoles, that may have different functions from each other. Vacuoles have a diverse array of functions. They can act as a storage organelle for nutrients or waste products, as a degradative compartment, as a cost-effective way of increasing…	.
cellular_component	GO:0005618	cell wall	2459	The rigid or semi-rigid envelope lying outside the cell membrane of plant, fungal, most prokaryotic cells and some protozoan parasites, maintaining their shape and protecting them from osmotic lysis. In plants it is made of cellulose and, often, lignin; in fungi it is composed largely of polysaccharides; in bacteria it is composed of peptidoglycan; in protozoan parasites such as Giardia species, …	.
cellular_component	GO:0030312	external encapsulating structure	2459	A structure that lies outside the plasma membrane and surrounds the entire cell. This does not include the periplasmic space. [GOC:go_curators]	.
cellular_component	GO:0005654	nucleoplasm	2080	That part of the nuclear content other than the chromosomes or the nucleolus. [GOC:ma, ISBN:0124325653]	.
cellular_component	GO:0005768	endosome	1968	A vacuole to which materials ingested by endocytosis are delivered. [ISBN:0198506732, PMID:19696797]	.
cellular_component	GO:0005622	intracellular	1485	The living contents of a cell; the matter contained within (but not including) the plasma membrane, usually taken to exclude large vacuoles and masses of secretory or ingested material. In eukaryotes it includes the nucleus and cytoplasm. [ISBN:0198506732]	.
cellular_component	GO:0005840	ribosome	1336	An intracellular organelle, about 200 A in diameter, consisting of RNA and protein. It is the site of protein biosynthesis resulting from translation of messenger RNA (mRNA). It consists of two subunits, one large and one small, each containing only protein and RNA. Both the ribosome and its subunits are characterized by their sedimentation coefficients, expressed in Svedberg units (symbol: S). H…	.
cellular_component	GO:0009579	thylakoid	1108	A membranous cellular structure that bears the photosynthetic pigments in plants, algae, and cyanobacteria. In cyanobacteria thylakoids are of various shapes and are attached to, or continuous with, the plasma membrane. In eukaryotes they are flattened, membrane-bounded disk-like structures located in the chloroplasts; in the chloroplasts of higher plants the thylakoids form dense stacks called g…	.
cellular_component	GO:0005777	peroxisome	1075	A small organelle enclosed by a single membrane, and found in most eukaryotic cells. Contains peroxidases and other enzymes involved in a variety of metabolic processes including free radical detoxification, lipid catabolism and biosynthesis, and hydrogen peroxide metabolism. [GOC:pm, PMID:9302272, UniProtKB-KW:KW-0576]	.
cellular_component	GO:0005856	cytoskeleton	968	Any of the various filamentous elements that form the internal framework of cells, and typically remain after treatment of the cells with mild detergent to remove membrane constituents and soluble components of the cytoplasm. The term embraces intermediate filaments, microfilaments, microtubules, the microtrabecular lattice, and other structures characterized by a polymeric filamentous nature and…	.
cellular_component	GO:0005615	extracellular space	782	That part of a multicellular organism outside the cells proper, usually taken to be outside the plasma membranes, and occupied by fluid. [ISBN:0198547684]	.
cellular_component	GO:0031012	extracellular matrix	426	A structure lying external to one or more cells, which provides structural support for cells or tissues. [GOC:mah, NIF_Subcellular:nlx_subcell_20090513]	.
cellular_component	GO:0005635	nuclear envelope	424	The double lipid bilayer enclosing the nucleus and separating its contents from the rest of the cytoplasm; includes the intermembrane space, a gap of width 20-40 nm (also called the perinuclear space). [ISBN:0198547684]	.
cellular_component	GO:0005764	lysosome	367	A small lytic vacuole that has cell cycle-independent morphology and is found in most animal cells and that contains a variety of hydrolases, most of which have their maximal activities in the pH range 5-6. The contained enzymes display latency if properly isolated. About 40 different lysosomal hydrolases are known and lysosomes have a great variety of morphologies and functions. [GOC:mah, ISBN:0…	.
cellular_component	GO:0005623	cell	109	The basic structural and functional unit of all organisms. Includes the plasma membrane and any external encapsulating structures such as the cell wall and cell envelope. [GOC:go_curators]	.
molecular_function
molecular_function	GO:0003674	molecular_function	80321	A molecular process that can be carried out by the action of a single macromolecular machine, usually via direct physical interactions with other molecular entities. Function in this sense denotes an action, or activity, that a gene product (or a complex) performs. These actions are described from two distinct but related perspectives: (1) biochemical activity, and (2) role as a component in a la…	.
molecular_function	GO:0005488	binding	59971	The selective, non-covalent, often stoichiometric, interaction of a molecule with one or more specific sites on another molecule. [GOC:ceb, GOC:mah, ISBN:0198506732]	.
molecular_function	GO:0003824	catalytic activity	48681	Catalysis of a biochemical reaction at physiological temperatures. In biologically catalyzed reactions, the reactants are known as substrates, and the catalysts are naturally occurring macromolecular substances known as enzymes. Enzymes possess specific binding sites for substrates, and are usually composed wholly or largely of protein, but RNA that has catalytic activity (ribozyme) is often also…	.
molecular_function	GO:0003676	nucleic acid binding	20957	Interacting selectively and non-covalently with any nucleic acid. [GOC:jl]	.
molecular_function	GO:0016740	transferase activity	20534	Catalysis of the transfer of a group, e.g. a methyl group, glycosyl group, acyl group, phosphorus-containing, or other groups, from one compound (generally regarded as the donor) to another compound (generally regarded as the acceptor). Transferase is the systematic name for any enzyme of EC class 2. [ISBN:0198506732]	.
molecular_function	GO:0016787	hydrolase activity	19719	Catalysis of the hydrolysis of various bonds, e.g. C-O, C-N, C-C, phosphoric anhydride bonds, etc. Hydrolase is the systematic name for any enzyme of EC class 3. [ISBN:0198506732]	.
molecular_function	GO:0000166	nucleotide binding	19163	Interacting selectively and non-covalently with a nucleotide, any compound consisting of a nucleoside that is esterified with (ortho)phosphate or an oligophosphate at any hydroxyl group on the ribose or deoxyribose. [GOC:mah, ISBN:0198547684]	.
molecular_function	GO:0005515	protein binding	17745	Interacting selectively and non-covalently with any protein or protein complex (a complex of two or more proteins that may include other nonprotein molecules). [GOC:go_curators]	.
molecular_function	GO:0003677	DNA binding	11023	Any molecular function by which a gene product interacts selectively and non-covalently with DNA (deoxyribonucleic acid). [GOC:dph, GOC:jl, GOC:tb, GOC:vw]	.
molecular_function	GO:0003723	RNA binding	9802	Interacting selectively and non-covalently with an RNA molecule or a portion thereof. [GOC:jl, GOC:mah]	.
molecular_function	GO:0016301	kinase activity	7534	Catalysis of the transfer of a phosphate group, usually from ATP, to a substrate molecule. [ISBN:0198506732]	.
molecular_function	GO:0005215	transporter activity	6408	Enables the directed movement of substances (such as macromolecules, small molecules, ions) into, out of or within a cell, or between cells. [GOC:ai, GOC:dgf]	.
molecular_function	GO:0003700	DNA binding transcription factor activity	5216	Interacting selectively and non-covalently with a specific DNA sequence (sometimes referred to as a motif) within the regulatory region of a gene in order to modulate transcription. [GOC:curators, GOC:txnOH]	.
molecular_function	GO:0004518	nuclease activity	4235	Catalysis of the hydrolysis of ester linkages within nucleic acids. [ISBN:0198547684]	.
molecular_function	GO:0004871	signal transducer activity	2694	Conveys a signal across a cell to trigger a change in cell function or state. A signal is a physical entity or change in state that is used to transfer information in order to trigger a response. [GOC:go_curators]	.
molecular_function	GO:0005198	structural molecule activity	2204	The action of a molecule that contributes to the structural integrity of a complex or its assembly within or outside a cell. [GOC:mah, GOC:vw]	.
molecular_function	GO:0030246	carbohydrate binding	1858	Interacting selectively and non-covalently with any carbohydrate, which includes monosaccharides, oligosaccharides and polysaccharides as well as substances derived from monosaccharides by reduction of the carbonyl group (alditols), by oxidation of one or more hydroxy groups to afford the corresponding aldehydes, ketones, or carboxylic acids, or by replacement of one or more hydroxy group(s) by a…	.
molecular_function	GO:0030234	enzyme regulator activity	1660	Binds to and modulates the activity of an enzyme. [GOC:dph, GOC:mah, GOC:tb]	.
molecular_function	GO:0038023	signaling receptor activity	1620	Receiving a signal and transmitting it in the cell to initiate a change in cell activity. A signal is a physical entity or change in state that is used to transfer information in order to trigger a response. [GOC:bf, GOC:signaling]	.
molecular_function	GO:0008289	lipid binding	1530	Interacting selectively and non-covalently with a lipid. [GOC:ai]	.
molecular_function	GO:0003682	chromatin binding	1028	Interacting selectively and non-covalently with chromatin, the network of fibers of DNA, protein, and sometimes RNA, that make up the chromosomes of the eukaryotic nucleus during interphase. [GOC:jl, ISBN:0198506732, PMID:20404130]	.
molecular_function	GO:0005102	signaling receptor binding	867	Interacting selectively and non-covalently with one or more specific sites on a receptor molecule, a macromolecule that undergoes combination with a hormone, neurotransmitter, drug or intracellular messenger to initiate a change in cell function. [GOC:bf, GOC:ceb, ISBN:0198506732]	.
molecular_function	GO:0008135	translation factor activity, RNA binding	768	Functions during translation by interacting selectively and non-covalently with RNA during polypeptide synthesis at the ribosome. [GOC:ai, GOC:vw]	.
molecular_function	GO:0003774	motor activity	447	Catalysis of the generation of force resulting either in movement along a microfilament or microtubule, or in torque resulting in membrane scission, coupled to the hydrolysis of a nucleoside triphosphate. [GOC:mah, GOC:vw, ISBN:0815316194, PMID:11242086]	.
molecular_function	GO:0045182	translation regulator activity	59	Any molecular function involved in the initiation, activation, perpetuation, repression or termination of polypeptide synthesis at the ribosome. [GOC:ai]	.
molecular_function	GO:0019825	oxygen binding	32	Interacting selectively and non-covalently with oxygen (O2). [GOC:jl]	.
molecular_function	GO:0030528	obsolete transcription regulator activity	0	OBSOLETE. Plays a role in regulating transcription; may bind a promoter or enhancer DNA sequence or interact with a DNA-binding transcription factor. [GOC:mah]	.

## Sheet: Supplementary excel file 3
Supplementary excel file 3 COG/NOG classifications according to the EggNOG database for all transcripts.
1	TRINITY_DN10000_c0_g1_i1	COG1936^adenylate kinase activity
2	TRINITY_DN10000_c0_g1_i2	COG1936^adenylate kinase activity
3	TRINITY_DN10001_c0_g1_i1	COG0799^Functions as a ribosomal silencing factor. Interacts with ribosomal protein L14 (rplN), blocking formation of intersubunit bridge B8. Prevents association of the 30S and 50S ribosomal subunits and the formation of functional ribosomes, thus repressing translation (By similarity)
4	TRINITY_DN10002_c0_g1_i1	ENOG410YAYJ^glycerol-3-phosphate acyltransferase
5	TRINITY_DN10004_c0_g1_i1	COG0762^integral membrane protein
6	TRINITY_DN10004_c0_g1_i2	COG0762^integral membrane protein
7	TRINITY_DN10004_c0_g1_i3	COG0762^integral membrane protein
8	TRINITY_DN10004_c0_g1_i4	COG0762^integral membrane protein
9	TRINITY_DN10004_c0_g1_i5	COG0762^integral membrane protein
10	TRINITY_DN10005_c0_g1_i1	COG0256^This is one of the proteins that binds and probably mediates the attachment of the 5S RNA into the large ribosomal subunit, where it forms part of the central protuberance (By similarity)
11	TRINITY_DN10005_c0_g1_i2	COG0256^This is one of the proteins that binds and probably mediates the attachment of the 5S RNA into the large ribosomal subunit, where it forms part of the central protuberance (By similarity)
12	TRINITY_DN10005_c0_g2_i1	COG0098^Located at the back of the 30S subunit body where it stabilizes the conformation of the head with respect to the body (By similarity)
13	TRINITY_DN10007_c0_g1_i2	ENOG410Y58X^mitochondrial import receptor subunit TOM6 homolog
14	TRINITY_DN10009_c0_g1_i1	COG0451^Nad-dependent epimerase dehydratase
15	TRINITY_DN10010_c0_g1_i1	COG5641^Transcription factor
16	TRINITY_DN10010_c0_g1_i2	COG5641^Transcription factor
17	TRINITY_DN10015_c0_g1_i1	ENOG410XRR2^rho GTPase activating protein
18	TRINITY_DN10015_c0_g1_i2	ENOG410XRR2^rho GTPase activating protein
19	TRINITY_DN10016_c0_g1_i1	ENOG410XXHF^ring finger and CHY zinc finger
20	TRINITY_DN10017_c0_g1_i1	COG1643^helicase
21	TRINITY_DN10017_c0_g1_i2	COG1643^helicase
22	TRINITY_DN10018_c0_g1_i1	COG5111^dna-directed rna polymerase iii subunit
23	TRINITY_DN10018_c0_g1_i2	COG5111^dna-directed rna polymerase iii subunit
24	TRINITY_DN10018_c0_g1_i3	COG5111^dna-directed rna polymerase iii subunit
25	TRINITY_DN1001_c0_g1_i1	COG5240^The coatomer is a cytosolic protein complex that binds to dilysine motifs and reversibly associates with Golgi non- clathrin-coated vesicles, which further mediate biosynthetic protein transport from the ER, via the Golgi up to the trans Golgi network. Coatomer complex is required for budding from Golgi membranes, and is essential for the retrograde Golgi-to-ER transport of dilysine-tagge…
26	TRINITY_DN10023_c0_g1_i1	ENOG410Y6IC^stress enhanced protein 1
27	TRINITY_DN10024_c0_g1_i1	COG0153^Catalyzes the transfer of the gamma-phosphate of ATP to D-galactose to form alpha-D-galactose-1-phosphate (Gal-1-P) (By similarity)
28	TRINITY_DN10024_c0_g1_i2	COG0153^Catalyzes the transfer of the gamma-phosphate of ATP to D-galactose to form alpha-D-galactose-1-phosphate (Gal-1-P) (By similarity)
29	TRINITY_DN10024_c0_g1_i3	COG0153^Catalyzes the transfer of the gamma-phosphate of ATP to D-galactose to form alpha-D-galactose-1-phosphate (Gal-1-P) (By similarity)
30	TRINITY_DN10024_c0_g1_i4	COG0153^Catalyzes the transfer of the gamma-phosphate of ATP to D-galactose to form alpha-D-galactose-1-phosphate (Gal-1-P) (By similarity)
31	TRINITY_DN10024_c0_g1_i5	COG0153^Catalyzes the transfer of the gamma-phosphate of ATP to D-galactose to form alpha-D-galactose-1-phosphate (Gal-1-P) (By similarity)
32	TRINITY_DN10025_c0_g1_i1	COG1409^Hydrolyzes cAMP to 5'-AMP. Plays an important regulatory role in modulating the intracellular concentration of cAMP, thereby influencing cAMP-dependent processes (By similarity)
33	TRINITY_DN10025_c0_g1_i3	COG1409^Hydrolyzes cAMP to 5'-AMP. Plays an important regulatory role in modulating the intracellular concentration of cAMP, thereby influencing cAMP-dependent processes (By similarity)
34	TRINITY_DN10026_c0_g1_i1	COG1358^(ribosomal) protein
35	TRINITY_DN10026_c0_g1_i2	COG1358^(ribosomal) protein
36	TRINITY_DN10027_c0_g1_i1	COG4886^leucine Rich Repeat
37	TRINITY_DN10027_c0_g1_i3	COG4886^leucine Rich Repeat
38	TRINITY_DN10029_c0_g1_i1	ENOG410YMDW^WRKY transcription factor
39	TRINITY_DN10029_c0_g1_i2	ENOG410YMDW^WRKY transcription factor
40	TRINITY_DN10029_c0_g1_i3	ENOG410YMDW^WRKY transcription factor
41	TRINITY_DN10029_c0_g1_i4	ENOG410YMDW^WRKY transcription factor
42	TRINITY_DN10029_c0_g1_i5	ENOG410YMDW^WRKY transcription factor
43	TRINITY_DN10029_c0_g1_i6	ENOG410YMDW^WRKY transcription factor
44	TRINITY_DN10029_c0_g1_i7	ENOG410YMDW^WRKY transcription factor
45	TRINITY_DN10030_c0_g1_i2	COG0388^nitrilase cyanide hydratase and apolipoprotein n-acyltransferase
46	TRINITY_DN10033_c0_g1_i1	ENOG410YED8^nac domain
47	TRINITY_DN10033_c0_g1_i2	ENOG410YED8^nac domain
48	TRINITY_DN10033_c0_g1_i3	ENOG410YED8^nac domain
49	TRINITY_DN10033_c0_g1_i4	ENOG410YED8^nac domain
50	TRINITY_DN10033_c0_g1_i5	ENOG410YED8^nac domain
51	TRINITY_DN10033_c0_g1_i6	ENOG410YED8^nac domain
52	TRINITY_DN10033_c0_g1_i7	ENOG410YED8^nac domain
53	TRINITY_DN10033_c0_g1_i8	ENOG410YED8^nac domain
54	TRINITY_DN10033_c0_g1_i9	ENOG410YED8^nac domain
55	TRINITY_DN10034_c0_g1_i1	ENOG4111I4P^alpha/beta hydrolase fold
56	TRINITY_DN10034_c0_g1_i2	COG0596^Alpha beta hydrolase
57	TRINITY_DN10034_c0_g2_i1	COG0596^Alpha beta hydrolase
58	TRINITY_DN10035_c0_g1_i1	COG5126^Calcium-binding protein
59	TRINITY_DN10035_c0_g1_i2	COG5126^Calcium-binding protein
60	TRINITY_DN10036_c0_g1_i1	ENOG410YBWY^Pentatricopeptide repeat-containing protein
61	TRINITY_DN10036_c0_g1_i2	ENOG410YBWY^Pentatricopeptide repeat-containing protein
62	TRINITY_DN10037_c0_g1_i1	COG0153^Catalyzes the transfer of the gamma-phosphate of ATP to D-galactose to form alpha-D-galactose-1-phosphate (Gal-1-P) (By similarity)
63	TRINITY_DN10037_c0_g1_i2	COG0153^Catalyzes the transfer of the gamma-phosphate of ATP to D-galactose to form alpha-D-galactose-1-phosphate (Gal-1-P) (By similarity)
64	TRINITY_DN10039_c0_g1_i1	ENOG410YDAC^Noncatalytic subunit
65	TRINITY_DN10039_c0_g1_i2	ENOG410YDAC^Noncatalytic subunit
66	TRINITY_DN10042_c0_g1_i1	ENOG410Z7Z7^Pentatricopeptide repeat-containing protein
67	TRINITY_DN10042_c0_g2_i1	ENOG410Z7Z7^Pentatricopeptide repeat-containing protein
68	TRINITY_DN10042_c0_g2_i2	ENOG410Z7Z7^Pentatricopeptide repeat-containing protein
69	TRINITY_DN10042_c0_g2_i3	ENOG410Z7Z7^Pentatricopeptide repeat-containing protein
70	TRINITY_DN10042_c1_g1_i1	ENOG410Z7Z7^Pentatricopeptide repeat-containing protein
71	TRINITY_DN10042_c2_g1_i1	ENOG410Z7Z7^Pentatricopeptide repeat-containing protein
72	TRINITY_DN10043_c0_g1_i1	ENOG410XRXC^ELMO CED-12 domain containing
73	TRINITY_DN10043_c0_g1_i2	ENOG410XRXC^ELMO CED-12 domain containing
74	TRINITY_DN10043_c0_g1_i3	ENOG410XRXC^ELMO CED-12 domain containing
75	TRINITY_DN10043_c0_g1_i4	ENOG410XRXC^ELMO CED-12 domain containing
76	TRINITY_DN10043_c0_g1_i5	ENOG410XRXC^ELMO CED-12 domain containing
77	TRINITY_DN10043_c0_g1_i6	ENOG410XRXC^ELMO CED-12 domain containing
78	TRINITY_DN10043_c0_g1_i7	ENOG410XRXC^ELMO CED-12 domain containing
79	TRINITY_DN10043_c0_g1_i8	ENOG410XRXC^ELMO CED-12 domain containing
80	TRINITY_DN10043_c0_g1_i9	ENOG410XRXC^ELMO CED-12 domain containing
81	TRINITY_DN10044_c0_g1_i1	ENOG4112DCN^Fanconi anemia complementation group E
82	TRINITY_DN10045_c0_g1_i1	ENOG410Y96G^indole acetic acid carboxyl methyltransferase activity
83	TRINITY_DN10047_c0_g1_i1	ENOG41121N2^zinc ion binding
84	TRINITY_DN10047_c0_g1_i2	ENOG41121N2^zinc ion binding
85	TRINITY_DN10048_c0_g1_i1	COG0112^Catalyzes the reversible interconversion of serine and glycine with tetrahydrofolate (THF) serving as the one-carbon carrier. This reaction serves as the major source of one-carbon groups required for the biosynthesis of purines, thymidylate, methionine, and other important biomolecules. Also exhibits THF- independent aldolase activity toward beta-hydroxyamino acids, producing glycine and…
86	TRINITY_DN10048_c1_g1_i1	COG0112^Catalyzes the reversible interconversion of serine and glycine with tetrahydrofolate (THF) serving as the one-carbon carrier. This reaction serves as the major source of one-carbon groups required for the biosynthesis of purines, thymidylate, methionine, and other important biomolecules. Also exhibits THF- independent aldolase activity toward beta-hydroxyamino acids, producing glycine and…
87	TRINITY_DN10049_c0_g1_i1	ENOG410XQJ7^Tetratricopeptide repeat domain 14
88	TRINITY_DN10052_c0_g1_i1	ENOG410XSQV^ATP-dependent RNA helicase
89	TRINITY_DN10052_c0_g1_i10	ENOG410XSQV^ATP-dependent RNA helicase
90	TRINITY_DN10052_c0_g1_i11	ENOG410XSQV^ATP-dependent RNA helicase
91	TRINITY_DN10052_c0_g1_i3	ENOG410XSQV^ATP-dependent RNA helicase
92	TRINITY_DN10052_c0_g1_i4	ENOG410XSQV^ATP-dependent RNA helicase
93	TRINITY_DN10052_c0_g1_i5	ENOG410XSQV^ATP-dependent RNA helicase
94	TRINITY_DN10052_c0_g1_i6	ENOG410XSQV^ATP-dependent RNA helicase
95	TRINITY_DN10052_c0_g1_i7	ENOG410XSQV^ATP-dependent RNA helicase
96	TRINITY_DN10052_c0_g1_i9	ENOG410XSQV^ATP-dependent RNA helicase
97	TRINITY_DN10053_c0_g2_i1	ENOG410YAVA^IQ-domain
98	TRINITY_DN10053_c0_g2_i2	ENOG410YAVA^IQ-domain
99	TRINITY_DN10053_c0_g2_i3	ENOG410YAVA^IQ-domain
100	TRINITY_DN10055_c0_g2_i1	COG0762^integral membrane protein
101	TRINITY_DN10055_c0_g2_i2	COG0762^integral membrane protein
102	TRINITY_DN10056_c1_g1_i3	ENOG410XSDC^Death associated protein 3
103	TRINITY_DN10059_c0_g1_i1	COG0106^phosphoribosylformimino-5-aminoimidazole carboxamide ribotide isomerase
104	TRINITY_DN10059_c0_g1_i2	COG0106^phosphoribosylformimino-5-aminoimidazole carboxamide ribotide isomerase
105	TRINITY_DN10059_c0_g1_i3	COG0106^phosphoribosylformimino-5-aminoimidazole carboxamide ribotide isomerase
106	TRINITY_DN10059_c0_g1_i4	COG0106^phosphoribosylformimino-5-aminoimidazole carboxamide ribotide isomerase
107	TRINITY_DN10060_c0_g1_i1	COG1958^small nuclear ribonucleoprotein
108	TRINITY_DN10060_c0_g1_i1	COG0265^Serine protease
109	TRINITY_DN10060_c0_g1_i2	COG1958^small nuclear ribonucleoprotein
110	TRINITY_DN10060_c0_g1_i2	COG0265^Serine protease
111	TRINITY_DN10061_c0_g1_i1	COG0225^Has an important function as a repair enzyme for proteins that have been inactivated by oxidation. Catalyzes the reversible oxidation-reduction of methionine sulfoxide in proteins to methionine (By similarity)
112	TRINITY_DN10062_c0_g1_i2	COG2163^(ribosomal) protein
113	TRINITY_DN10062_c0_g2_i1	COG2163^(ribosomal) protein
114	TRINITY_DN10062_c0_g2_i2	COG2163^(ribosomal) protein
115	TRINITY_DN10065_c0_g1_i1	COG3240^GDSL esterase lipase
116	TRINITY_DN10065_c0_g1_i2	COG3240^GDSL esterase lipase
117	TRINITY_DN10066_c0_g1_i1	ENOG410ZDDK^Targeting protein for Xklp2 (TPX2)
118	TRINITY_DN10067_c0_g1_i1	ENOG410YKBZ^CASP-like protein
119	TRINITY_DN10067_c0_g2_i1	ENOG410YKBZ^CASP-like protein
120	TRINITY_DN10068_c0_g1_i1	COG5030^Adaptor-related protein complex
121	TRINITY_DN10071_c0_g1_i13	ENOG4112C8X^s-layer domain protein
122	TRINITY_DN10071_c0_g1_i8	ENOG4112C8X^s-layer domain protein
123	TRINITY_DN10075_c0_g1_i1	ENOG410YMPH^transcription, DNA-dependent
124	TRINITY_DN10075_c0_g1_i2	ENOG410YMPH^transcription, DNA-dependent
125	TRINITY_DN10078_c0_g1_i1	COG1215^Glycosyl transferase, family 2
126	TRINITY_DN10078_c0_g2_i1	COG1215^Glycosyl transferase, family 2
127	TRINITY_DN10079_c0_g1_i1	COG0657^alpha beta hydrolase fold-3 domain protein
128	TRINITY_DN10081_c0_g1_i1	ENOG410YBT9^F-box Kelch-repeat protein
129	TRINITY_DN10083_c0_g1_i1	ENOG410YWR9^B3 domain-containing protein
130	TRINITY_DN10083_c0_g1_i2	ENOG410YWR9^B3 domain-containing protein
131	TRINITY_DN10083_c0_g1_i4	ENOG410YWR9^B3 domain-containing protein
132	TRINITY_DN10086_c0_g1_i1	COG0703^Catalyzes the specific phosphorylation of the 3-hydroxyl group of shikimic acid using ATP as a cosubstrate (By similarity)
133	TRINITY_DN10086_c0_g1_i2	COG0703^Catalyzes the specific phosphorylation of the 3-hydroxyl group of shikimic acid using ATP as a cosubstrate (By similarity)
134	TRINITY_DN10086_c0_g1_i3	COG0703^Catalyzes the specific phosphorylation of the 3-hydroxyl group of shikimic acid using ATP as a cosubstrate (By similarity)
135	TRINITY_DN10086_c0_g1_i4	COG0703^Catalyzes the specific phosphorylation of the 3-hydroxyl group of shikimic acid using ATP as a cosubstrate (By similarity)
136	TRINITY_DN10086_c0_g1_i5	COG0703^Catalyzes the specific phosphorylation of the 3-hydroxyl group of shikimic acid using ATP as a cosubstrate (By similarity)
137	TRINITY_DN10086_c0_g1_i7	COG0703^Catalyzes the specific phosphorylation of the 3-hydroxyl group of shikimic acid using ATP as a cosubstrate (By similarity)
138	TRINITY_DN10086_c0_g1_i8	COG0703^Catalyzes the specific phosphorylation of the 3-hydroxyl group of shikimic acid using ATP as a cosubstrate (By similarity)
139	TRINITY_DN10088_c0_g2_i1	ENOG410XQ0C^serine threonine-protein kinase
140	TRINITY_DN10088_c0_g2_i2	ENOG410XQ0C^serine threonine-protein kinase
141	TRINITY_DN10092_c0_g1_i1	COG1132^(ABC) transporter
142	TRINITY_DN10092_c0_g1_i2	COG1132^(ABC) transporter
143	TRINITY_DN10092_c0_g1_i3	COG1132^(ABC) transporter
144	TRINITY_DN10094_c0_g1_i1	COG0470^DNA polymerase III subunit delta'
145	TRINITY_DN10094_c0_g1_i2	COG0470^DNA polymerase III subunit delta'
146	TRINITY_DN10094_c0_g1_i3	COG0470^DNA polymerase III subunit delta'
147	TRINITY_DN10095_c0_g1_i1	ENOG410ZSE4^Component of the eukaryotic translation initiation factor 3 (eIF-3) complex, which is involved in protein synthesis and, together with other initiation factors, stimulates binding of mRNA and methionyl-tRNAi to the 40S ribosome (By similarity)
148	TRINITY_DN10095_c0_g1_i2	ENOG410ZSE4^Component of the eukaryotic translation initiation factor 3 (eIF-3) complex, which is involved in protein synthesis and, together with other initiation factors, stimulates binding of mRNA and methionyl-tRNAi to the 40S ribosome (By similarity)
149	TRINITY_DN10096_c0_g1_i1	ENOG410XPUN^annexin A7
150	TRINITY_DN10096_c0_g1_i2	ENOG410XPUN^annexin A7
151	TRINITY_DN10098_c0_g1_i1	COG1132^(ABC) transporter
152	TRINITY_DN1009_c0_g1_i1	ENOG410Z7Z7^Pentatricopeptide repeat-containing protein
153	TRINITY_DN10100_c0_g1_i1	ENOG410XPC9^hydrolase family
154	TRINITY_DN10100_c1_g1_i1	ENOG410XPC9^hydrolase family
155	TRINITY_DN10100_c2_g1_i1	ENOG410XPC9^hydrolase family
156	TRINITY_DN10103_c0_g2_i1	ENOG41115TD^zinc finger
157	TRINITY_DN10103_c0_g2_i2	ENOG41115TD^zinc finger
158	TRINITY_DN10103_c0_g2_i3	ENOG41115TD^zinc finger
159	TRINITY_DN10104_c0_g1_i1	COG2332^Heme chaperone required for the biogenesis of c-type cytochromes. Transiently binds heme delivered by CcmC and transfers the heme to apo-cytochromes in a process facilitated by CcmF and CcmH (By similarity)
160	TRINITY_DN10104_c0_g1_i2	COG2332^Heme chaperone required for the biogenesis of c-type cytochromes. Transiently binds heme delivered by CcmC and transfers the heme to apo-cytochromes in a process facilitated by CcmF and CcmH (By similarity)
161	TRINITY_DN10104_c0_g1_i3	COG2332^Heme chaperone required for the biogenesis of c-type cytochromes. Transiently binds heme delivered by CcmC and transfers the heme to apo-cytochromes in a process facilitated by CcmF and CcmH (By similarity)
162	TRINITY_DN10104_c0_g1_i4	COG2332^Heme chaperone required for the biogenesis of c-type cytochromes. Transiently binds heme delivered by CcmC and transfers the heme to apo-cytochromes in a process facilitated by CcmF and CcmH (By similarity)
163	TRINITY_DN10109_c0_g1_i1	COG1028^Dehydrogenase reductase
164	TRINITY_DN10109_c0_g1_i2	COG1028^Dehydrogenase reductase
165	TRINITY_DN10109_c0_g1_i3	COG1028^Dehydrogenase reductase
166	TRINITY_DN10109_c0_g1_i4	COG1028^Dehydrogenase reductase
167	TRINITY_DN10109_c0_g1_i5	COG1028^Dehydrogenase reductase
168	TRINITY_DN10110_c0_g1_i1	COG0451^Nad-dependent epimerase dehydratase
169	TRINITY_DN10110_c0_g1_i10	COG0451^Nad-dependent epimerase dehydratase
170	TRINITY_DN10110_c0_g1_i11	COG0451^Nad-dependent epimerase dehydratase
171	TRINITY_DN10110_c0_g1_i2	COG0451^Nad-dependent epimerase dehydratase
172	TRINITY_DN10110_c0_g1_i3	COG0451^Nad-dependent epimerase dehydratase
173	TRINITY_DN10110_c0_g1_i4	COG0451^Nad-dependent epimerase dehydratase
174	TRINITY_DN10110_c0_g1_i5	COG0451^Nad-dependent epimerase dehydratase
175	TRINITY_DN10110_c0_g1_i6	COG0451^Nad-dependent epimerase dehydratase
176	TRINITY_DN10110_c0_g1_i7	COG0451^Nad-dependent epimerase dehydratase
177	TRINITY_DN10110_c0_g1_i8	COG0451^Nad-dependent epimerase dehydratase
178	TRINITY_DN10110_c0_g1_i9	COG0451^Nad-dependent epimerase dehydratase
179	TRINITY_DN10111_c0_g1_i1	ENOG410Z7Z7^Pentatricopeptide repeat-containing protein
180	TRINITY_DN10113_c0_g1_i1	ENOG41128HA^synovial sarcoma translocation gene on chromosome 18-like
181	TRINITY_DN10113_c0_g1_i3	ENOG41128HA^synovial sarcoma translocation gene on chromosome 18-like
182	TRINITY_DN10114_c0_g1_i1	COG2608^heavy metal transport detoxification protein
183	TRINITY_DN10114_c0_g1_i2	COG2608^heavy metal transport detoxification protein
184	TRINITY_DN10115_c0_g1_i1	ENOG410Y9TZ^NA
185	TRINITY_DN10115_c1_g1_i1	ENOG410Y9TZ^NA
186	TRINITY_DN10116_c0_g1_i1	ENOG410YK80^F-box protein
187	TRINITY_DN10116_c0_g1_i2	ENOG410YK80^F-box protein
188	TRINITY_DN10120_c0_g1_i1	ENOG410YE21^interactor of constitutive active rops
189	TRINITY_DN10123_c0_g1_i1	ENOG4111PSF^signal recognition particle
190	TRINITY_DN10123_c0_g1_i2	ENOG4111PSF^signal recognition particle
191	TRINITY_DN10124_c0_g1_i1	ENOG410ZRF1^Solute carrier family 25
192	TRINITY_DN10124_c0_g1_i2	ENOG410ZRF1^Solute carrier family 25
193	TRINITY_DN10125_c0_g2_i1	ENOG410Y94E^HOX
194	TRINITY_DN10126_c0_g1_i2	ENOG41116TT^NA
195	TRINITY_DN10126_c0_g1_i5	ENOG41116TT^NA
196	TRINITY_DN10126_c0_g1_i6	ENOG41116TT^NA
197	TRINITY_DN10126_c0_g1_i8	ENOG41116TT^NA
198	TRINITY_DN10127_c0_g1_i2	ENOG410XQQK^alveolar soft part sarcoma chromosome region, candidate 1
199	TRINITY_DN10127_c0_g1_i3	ENOG410XQQK^alveolar soft part sarcoma chromosome region, candidate 1
200	TRINITY_DN10127_c0_g1_i4	ENOG410XQQK^alveolar soft part sarcoma chromosome region, candidate 1
201	TRINITY_DN10127_c0_g1_i4	ENOG4111HH6^UBX domain protein
202	TRINITY_DN10128_c0_g1_i1	ENOG410Y37V^transposon protein
203	TRINITY_DN10128_c0_g1_i2	ENOG410Y37V^transposon protein
204	TRINITY_DN10128_c0_g1_i3	ENOG410Y37V^transposon protein
205	TRINITY_DN10128_c0_g1_i4	ENOG410Y37V^transposon protein
206	TRINITY_DN10128_c0_g1_i5	ENOG410Y37V^transposon protein
207	TRINITY_DN10128_c0_g1_i6	ENOG410Y37V^transposon protein
208	TRINITY_DN10128_c0_g2_i1	ENOG410Y37V^transposon protein
209	TRINITY_DN10129_c0_g1_i1	ENOG410YDVV^Pentatricopeptide repeat-containing protein
210	TRINITY_DN10130_c0_g1_i1	ENOG410XPYK^Phospholipid-transporting atpase
211	TRINITY_DN10131_c0_g1_i1	ENOG410XPSE^Potassium voltage-gated channel, subfamily H (Eag-related), member
212	TRINITY_DN10131_c0_g1_i2	ENOG410XPSE^Potassium voltage-gated channel, subfamily H (Eag-related), member
213	TRINITY_DN10131_c0_g1_i3	ENOG410XPSE^Potassium voltage-gated channel, subfamily H (Eag-related), member
214	TRINITY_DN10133_c0_g1_i1	COG0681^Signal peptidase i
215	TRINITY_DN10133_c0_g1_i2	COG0681^Signal peptidase i
216	TRINITY_DN10134_c0_g1_i1	ENOG4110CPJ^NA
217	TRINITY_DN10134_c0_g1_i2	ENOG4110CPJ^NA
218	TRINITY_DN10135_c0_g1_i1	COG5059^Kinesin family member
219	TRINITY_DN10136_c0_g1_i1	ENOG410XSWS^ste20-related kinase adaptor
220	TRINITY_DN10137_c0_g1_i1	COG5124^meiotic nuclear divisions 1 homolog (S. cerevisiae)
221	TRINITY_DN10140_c0_g1_i1	COG2608^heavy metal transport detoxification protein
222	TRINITY_DN10140_c0_g1_i3	COG2608^heavy metal transport detoxification protein
223	TRINITY_DN10140_c0_g1_i4	COG2608^heavy metal transport detoxification protein
224	TRINITY_DN10141_c0_g1_i1	ENOG4111Y30^crt homolog 1-like
225	TRINITY_DN10141_c0_g1_i2	ENOG4111Y30^crt homolog 1-like
226	TRINITY_DN10142_c0_g1_i1	ENOG4111CQF^F-box kelch-repeat protein
227	TRINITY_DN10142_c0_g1_i2	ENOG4111CQF^F-box kelch-repeat protein
228	TRINITY_DN10142_c0_g1_i3	ENOG4111CQF^F-box kelch-repeat protein
229	TRINITY_DN10142_c0_g1_i4	ENOG4111CQF^F-box kelch-repeat protein
230	TRINITY_DN10142_c0_g1_i5	ENOG4111CQF^F-box kelch-repeat protein
231	TRINITY_DN10142_c0_g1_i6	ENOG4111CQF^F-box kelch-repeat protein
232	TRINITY_DN10142_c0_g1_i7	ENOG4111CQF^F-box kelch-repeat protein
233	TRINITY_DN10143_c0_g1_i1	COG5274^cytochrome b5
234	TRINITY_DN10143_c0_g1_i2	COG5274^cytochrome b5
235	TRINITY_DN10143_c0_g1_i3	COG5274^cytochrome b5
236	TRINITY_DN10144_c0_g1_i1	ENOG410Z7Z7^Pentatricopeptide repeat-containing protein
237	TRINITY_DN10144_c0_g1_i1	COG0231^Involved in peptide bond synthesis. Stimulates efficient translation and peptide-bond synthesis on native or reconstituted 70S ribosomes in vitro. Probably functions indirectly by altering the affinity of the ribosome for aminoacyl-tRNA, thus increasing their reactivity as acceptors for peptidyl transferase (By similarity)
238	TRINITY_DN10144_c0_g1_i2	COG0231^Involved in peptide bond synthesis. Stimulates efficient translation and peptide-bond synthesis on native or reconstituted 70S ribosomes in vitro. Probably functions indirectly by altering the affinity of the ribosome for aminoacyl-tRNA, thus increasing their reactivity as acceptors for peptidyl transferase (By similarity)
239	TRINITY_DN10144_c0_g1_i3	ENOG410Z7Z7^Pentatricopeptide repeat-containing protein
240	TRINITY_DN10144_c0_g1_i3	COG0231^Involved in peptide bond synthesis. Stimulates efficient translation and peptide-bond synthesis on native or reconstituted 70S ribosomes in vitro. Probably functions indirectly by altering the affinity of the ribosome for aminoacyl-tRNA, thus increasing their reactivity as acceptors for peptidyl transferase (By similarity)
241	TRINITY_DN10144_c0_g1_i4	COG0231^Involved in peptide bond synthesis. Stimulates efficient translation and peptide-bond synthesis on native or reconstituted 70S ribosomes in vitro. Probably functions indirectly by altering the affinity of the ribosome for aminoacyl-tRNA, thus increasing their reactivity as acceptors for peptidyl transferase (By similarity)
242	TRINITY_DN10144_c0_g1_i5	COG0231^Involved in peptide bond synthesis. Stimulates efficient translation and peptide-bond synthesis on native or reconstituted 70S ribosomes in vitro. Probably functions indirectly by altering the affinity of the ribosome for aminoacyl-tRNA, thus increasing their reactivity as acceptors for peptidyl transferase (By similarity)
243	TRINITY_DN10144_c0_g1_i6	ENOG410Z7Z7^Pentatricopeptide repeat-containing protein
244	TRINITY_DN10144_c0_g1_i6	COG0231^Involved in peptide bond synthesis. Stimulates efficient translation and peptide-bond synthesis on native or reconstituted 70S ribosomes in vitro. Probably functions indirectly by altering the affinity of the ribosome for aminoacyl-tRNA, thus increasing their reactivity as acceptors for peptidyl transferase (By similarity)
245	TRINITY_DN10145_c0_g1_i1	COG0111^Dehydrogenase
246	TRINITY_DN10145_c0_g1_i2	COG0111^Dehydrogenase
247	TRINITY_DN10145_c0_g1_i3	COG0111^Dehydrogenase
248	TRINITY_DN10145_c0_g1_i4	COG0111^Dehydrogenase
249	TRINITY_DN10147_c0_g1_i1	COG0814^amino acid transport
250	TRINITY_DN10147_c0_g1_i2	COG0814^amino acid transport
251	TRINITY_DN10147_c0_g1_i3	COG0814^amino acid transport
252	TRINITY_DN10148_c0_g1_i1	ENOG41123ER^Chromosome 1 open reading frame 35
253	TRINITY_DN10148_c0_g1_i2	ENOG41123ER^Chromosome 1 open reading frame 35
254	TRINITY_DN10149_c0_g1_i1	COG0607^Rhodanese domain protein
255	TRINITY_DN10149_c0_g1_i2	COG0607^Rhodanese domain protein
256	TRINITY_DN10149_c0_g1_i3	COG0607^Rhodanese domain protein
257	TRINITY_DN10152_c0_g1_i1	ENOG410Z7Z7^Pentatricopeptide repeat-containing protein
258	TRINITY_DN10152_c0_g1_i2	ENOG410Z7Z7^Pentatricopeptide repeat-containing protein
259	TRINITY_DN10153_c0_g1_i1	ENOG41105EG^NA
260	TRINITY_DN10155_c0_g1_i1	COG5120^golgi transport
261	TRINITY_DN10155_c0_g1_i2	COG5120^golgi transport
262	TRINITY_DN10156_c0_g1_i1	ENOG410XTGP^molybdate ion transmembrane transporter activity
263	TRINITY_DN10156_c0_g1_i2	ENOG410XTGP^molybdate ion transmembrane transporter activity
264	TRINITY_DN10156_c0_g2_i1	ENOG410XTGP^molybdate ion transmembrane transporter activity
265	TRINITY_DN10156_c0_g2_i2	ENOG410XTGP^molybdate ion transmembrane transporter activity
266	TRINITY_DN10156_c0_g2_i3	ENOG410XTGP^molybdate ion transmembrane transporter activity
267	TRINITY_DN10156_c0_g2_i4	ENOG410XTGP^molybdate ion transmembrane transporter activity
268	TRINITY_DN10157_c0_g2_i1	COG5249^RER1 retention in endoplasmic reticulum 1 homolog (S. cerevisiae)
269	TRINITY_DN10157_c0_g2_i2	COG5249^RER1 retention in endoplasmic reticulum 1 homolog (S. cerevisiae)
270	TRINITY_DN10160_c0_g1_i1	ENOG410XS4K^WD repeat containing, antisense to TP53
271	TRINITY_DN10162_c0_g1_i1	ENOG410YCB5^cysteine-rich repeat secretory protein
272	TRINITY_DN10163_c0_g1_i1	ENOG410YVBU^F-box protein
273	TRINITY_DN10166_c0_g1_i1	ENOG410XNZ0^U3 small nucleolar
274	TRINITY_DN10166_c0_g1_i2	ENOG410XNZ0^U3 small nucleolar
275	TRINITY_DN10167_c0_g1_i1	ENOG4110611^Protein of unknown function, DUF538
276	TRINITY_DN10169_c0_g1_i1	COG1394^Produces ATP from ADP in the presence of a proton gradient across the membrane (By similarity)
277	TRINITY_DN10169_c0_g1_i2	COG1394^Produces ATP from ADP in the presence of a proton gradient across the membrane (By similarity)
278	TRINITY_DN10169_c0_g1_i3	COG1394^Produces ATP from ADP in the presence of a proton gradient across the membrane (By similarity)
279	TRINITY_DN10169_c0_g1_i4	COG1394^Produces ATP from ADP in the presence of a proton gradient across the membrane (By similarity)
280	TRINITY_DN10169_c0_g1_i5	COG1394^Produces ATP from ADP in the presence of a proton gradient across the membrane (By similarity)
281	TRINITY_DN10171_c0_g1_i1	COG0006^peptidase M24
282	TRINITY_DN10171_c0_g1_i2	COG0006^peptidase M24
283	TRINITY_DN10171_c0_g1_i3	COG0006^peptidase M24
284	TRINITY_DN10172_c0_g1_i2	COG2214^DNAj domain protein
285	TRINITY_DN10172_c0_g1_i3	COG2214^DNAj domain protein
286	TRINITY_DN10172_c0_g1_i4	COG2214^DNAj domain protein
287	TRINITY_DN10172_c0_g1_i5	COG2214^DNAj domain protein
288	TRINITY_DN10172_c0_g1_i6	COG2214^DNAj domain protein
289	TRINITY_DN10174_c0_g1_i1	COG5194^protein ubiquitination
290	TRINITY_DN10174_c0_g1_i10	COG5194^protein ubiquitination
291	TRINITY_DN10174_c0_g1_i11	COG5194^protein ubiquitination
292	TRINITY_DN10174_c0_g1_i12	COG5194^protein ubiquitination
293	TRINITY_DN10174_c0_g1_i2	COG5194^protein ubiquitination
294	TRINITY_DN10174_c0_g1_i3	COG5194^protein ubiquitination
295	TRINITY_DN10174_c0_g1_i4	COG5194^protein ubiquitination
296	TRINITY_DN10174_c0_g1_i5	COG5194^protein ubiquitination
297	TRINITY_DN10174_c0_g1_i6	COG5194^protein ubiquitination
298	TRINITY_DN10174_c0_g1_i7	COG5194^protein ubiquitination
299	TRINITY_DN10174_c0_g1_i8	COG5194^protein ubiquitination
300	TRINITY_DN10174_c0_g1_i9	COG5194^protein ubiquitination
301	TRINITY_DN10175_c0_g1_i1	COG0515^Serine Threonine protein kinase
302	TRINITY_DN10175_c0_g2_i1	COG0515^Serine Threonine protein kinase
303	TRINITY_DN10176_c0_g1_i1	ENOG4111JD4^RNA polymerase I subunit
304	TRINITY_DN10176_c0_g1_i2	ENOG4111JD4^RNA polymerase I subunit
305	TRINITY_DN10178_c0_g1_i1	ENOG410Z7Z7^Pentatricopeptide repeat-containing protein
306	TRINITY_DN10178_c0_g1_i2	ENOG410Z7Z7^Pentatricopeptide repeat-containing protein
307	TRINITY_DN10178_c0_g1_i3	ENOG410Z7Z7^Pentatricopeptide repeat-containing protein
308	TRINITY_DN10179_c0_g1_i1	COG0724^Rna-binding protein
309	TRINITY_DN10179_c0_g1_i2	COG0724^Rna-binding protein
310	TRINITY_DN10182_c0_g2_i1	ENOG4111FJ7^Mago nashi
311	TRINITY_DN10184_c0_g1_i1	ENOG4111KEV^thaumatin-like protein
312	TRINITY_DN10184_c0_g1_i2	ENOG4111KEV^thaumatin-like protein
313	TRINITY_DN10185_c0_g1_i2	COG0484^ATP binding to DnaK triggers the release of the substrate protein, thus completing the reaction cycle. Several rounds of ATP-dependent interactions between DnaJ, DnaK and GrpE are required for fully efficient folding. Also involved, together with DnaK and GrpE, in the DNA replication of plasmids through activation of initiation proteins (By similarity)
314	TRINITY_DN10187_c0_g1_i1	ENOG410Z7Z7^Pentatricopeptide repeat-containing protein
315	TRINITY_DN10188_c0_g1_i1	ENOG410Z7Z7^Pentatricopeptide repeat-containing protein
316	TRINITY_DN10188_c1_g1_i1	ENOG410Z7Z7^Pentatricopeptide repeat-containing protein
317	TRINITY_DN10188_c1_g1_i2	ENOG410Z7Z7^Pentatricopeptide repeat-containing protein
318	TRINITY_DN10190_c0_g1_i1	COG5054^thiol oxidase activity
319	TRINITY_DN10190_c0_g1_i2	COG5054^thiol oxidase activity
320	TRINITY_DN10191_c0_g1_i1	COG0515^Serine Threonine protein kinase`COG4886^leucine Rich Repeat
321	TRINITY_DN10191_c0_g2_i1	COG0515^Serine Threonine protein kinase`COG4886^leucine Rich Repeat
322	TRINITY_DN10193_c0_g1_i1	ENOG41121RT^Prostaglandin E synthase 3 (Cytosolic)
323	TRINITY_DN10193_c0_g1_i4	ENOG41121RT^Prostaglandin E synthase 3 (Cytosolic)
324	TRINITY_DN10193_c0_g1_i6	ENOG41121RT^Prostaglandin E synthase 3 (Cytosolic)
325	TRINITY_DN10194_c0_g1_i1	ENOG410Z7Z7^Pentatricopeptide repeat-containing protein
326	TRINITY_DN10196_c0_g1_i1	ENOG41128EW^PHD-finger
327	TRINITY_DN10196_c0_g1_i2	ENOG41128EW^PHD-finger
328	TRINITY_DN10196_c0_g2_i1	ENOG41128EW^PHD-finger
329	TRINITY_DN10198_c0_g1_i1	ENOG410Z7Z7^Pentatricopeptide repeat-containing protein
330	TRINITY_DN10198_c0_g1_i3	ENOG410Z7Z7^Pentatricopeptide repeat-containing protein
331	TRINITY_DN10199_c0_g1_i1	ENOG410Z7Z7^Pentatricopeptide repeat-containing protein
332	TRINITY_DN10199_c0_g1_i2	ENOG410Z7Z7^Pentatricopeptide repeat-containing protein
333	TRINITY_DN10199_c0_g1_i3	COG1435^THymidine Kinase
334	TRINITY_DN10199_c0_g1_i4	COG1435^THymidine Kinase
335	TRINITY_DN10199_c0_g1_i5	ENOG410Z7Z7^Pentatricopeptide repeat-containing protein
336	TRINITY_DN10200_c0_g1_i1	ENOG410YFZJ^ABSCISIC ACID-INSENSITIVE 5-like protein
337	TRINITY_DN10200_c0_g1_i2	ENOG410YFZJ^ABSCISIC ACID-INSENSITIVE 5-like protein
338	TRINITY_DN10203_c0_g1_i1	ENOG410XQVB^DiacylGlycerol Kinase
339	TRINITY_DN10206_c0_g1_i4	COG0071^response to heat
340	TRINITY_DN10207_c0_g1_i1	ENOG410XNQK^Transporter
341	TRINITY_DN10207_c0_g1_i2	ENOG410XNQK^Transporter
342	TRINITY_DN10207_c0_g1_i3	ENOG410XNQK^Transporter
343	TRINITY_DN10208_c0_g1_i2	COG3491^2OGFe(II) oxygenase
344	TRINITY_DN10208_c0_g1_i3	COG3491^2OGFe(II) oxygenase
345	TRINITY_DN10208_c0_g1_i4	COG3491^2OGFe(II) oxygenase
346	TRINITY_DN10209_c0_g1_i1	ENOG411078A^at3g23260 (e
347	TRINITY_DN10209_c0_g1_i2	ENOG411078A^at3g23260 (e
348	TRINITY_DN10210_c0_g1_i1	ENOG410ZDCM^Microtubule-associated protein
349	TRINITY_DN10210_c0_g1_i4	ENOG41104MM^microtubule-associated proteins 70-4
350	TRINITY_DN10210_c0_g1_i5	ENOG410ZDCM^Microtubule-associated protein
351	TRINITY_DN10211_c0_g1_i1	ENOG410Y5UH^protein FAR1-RELATED SEQUENCE
352	TRINITY_DN10213_c0_g1_i1	ENOG410YTYC^One helix protein
353	TRINITY_DN10213_c0_g1_i2	ENOG410YTYC^One helix protein
354	TRINITY_DN10214_c0_g1_i1	COG0526^Thioredoxin
355	TRINITY_DN10214_c0_g1_i2	COG0526^Thioredoxin
356	TRINITY_DN10214_c0_g2_i1	COG0526^Thioredoxin
357	TRINITY_DN10216_c0_g1_i1	ENOG410XQC0^serine threonine-protein kinase
358	TRINITY_DN10216_c0_g1_i2	ENOG410XQC0^serine threonine-protein kinase
359	TRINITY_DN10218_c1_g1_i1	COG5059^Kinesin family member
360	TRINITY_DN10218_c1_g1_i2	COG5059^Kinesin family member
361	TRINITY_DN10218_c1_g1_i3	COG5059^Kinesin family member
362	TRINITY_DN10218_c1_g1_i4	COG5059^Kinesin family member
363	TRINITY_DN10218_c1_g1_i5	COG5059^Kinesin family member
364	TRINITY_DN10219_c0_g1_i1	COG0724^Rna-binding protein
365	TRINITY_DN10219_c0_g1_i2	COG0724^Rna-binding protein
366	TRINITY_DN10220_c0_g1_i1	COG5076^bromodomain
367	TRINITY_DN10220_c0_g1_i2	COG5076^bromodomain
368	TRINITY_DN10220_c0_g2_i1	COG5076^bromodomain
369	TRINITY_DN10222_c0_g1_i1	ENOG410Z7Z7^Pentatricopeptide repeat-containing protein
370	TRINITY_DN10223_c0_g1_i1	COG1094^Required for 40S ribosome biogenesis. Involved in nucleolar processing of pre-18S ribosomal RNA and ribosome assembly (By similarity)
371	TRINITY_DN10223_c1_g1_i1	COG1094^Required for 40S ribosome biogenesis. Involved in nucleolar processing of pre-18S ribosomal RNA and ribosome assembly (By similarity)
372	TRINITY_DN10223_c1_g1_i2	COG1094^Required for 40S ribosome biogenesis. Involved in nucleolar processing of pre-18S ribosomal RNA and ribosome assembly (By similarity)
373	TRINITY_DN10225_c0_g1_i2	COG0655^Nadph-dependent fmn reductase
374	TRINITY_DN10225_c0_g1_i3	COG0655^Nadph-dependent fmn reductase
375	TRINITY_DN10225_c0_g1_i4	COG0655^Nadph-dependent fmn reductase
376	TRINITY_DN10226_c0_g1_i1	ENOG4111MCN^Tp53rk binding protein
377	TRINITY_DN10226_c0_g1_i2	ENOG4111MCN^Tp53rk binding protein
378	TRINITY_DN10227_c0_g1_i1	ENOG41100EE^NA
379	TRINITY_DN10227_c0_g1_i2	ENOG41100EE^NA
380	TRINITY_DN10227_c0_g1_i3	ENOG41100EE^NA
381	TRINITY_DN10228_c0_g1_i1	COG0633^Ferredoxin
382	TRINITY_DN10228_c0_g1_i2	COG0633^Ferredoxin
383	TRINITY_DN10229_c0_g1_i1	COG0631^Phosphatase
384	TRINITY_DN10230_c0_g1_i1	ENOG410XQKD^pectinacetylesterase
385	TRINITY_DN10231_c0_g1_i1	ENOG4111SYH^Peroxisomal membrane protein
386	TRINITY_DN10231_c0_g1_i2	ENOG4111SYH^Peroxisomal membrane protein
387	TRINITY_DN10232_c0_g1_i1	COG1717^(ribosomal) protein
388	TRINITY_DN10232_c0_g1_i2	COG1717^(ribosomal) protein
389	TRINITY_DN10233_c0_g1_i1	ENOG410Y3YU^Coiled-coil domain containing 109B
390	TRINITY_DN10233_c0_g2_i1	ENOG410Y3YU^Coiled-coil domain containing 109B
391	TRINITY_DN10234_c0_g1_i1	ENOG4111KSN^jacalin lectin family protein
392	TRINITY_DN10234_c0_g1_i2	ENOG4111KSN^jacalin lectin family protein
393	TRINITY_DN10235_c0_g1_i1	COG2223^Transporter
394	TRINITY_DN10235_c0_g1_i2	COG2223^Transporter
395	TRINITY_DN10235_c0_g1_i3	COG2223^Transporter
396	TRINITY_DN10235_c0_g1_i4	COG2223^Transporter
397	TRINITY_DN10235_c0_g2_i1	COG2223^Transporter
398	TRINITY_DN10236_c0_g1_i1	ENOG410XNV7^aspartic
399	TRINITY_DN10237_c0_g1_i1	ENOG4111WNH^BCL-2-associated athanogene
400	TRINITY_DN10238_c0_g1_i2	ENOG41121M0^ATPase, H transporting, lysosomal 9kDa, V0 subunit e1
401	TRINITY_DN10238_c0_g1_i3	ENOG41121M0^ATPase, H transporting, lysosomal 9kDa, V0 subunit e1
402	TRINITY_DN10239_c0_g1_i1	COG0234^Binds to cpn60 in the presence of Mg-ATP and suppresses the ATPase activity of the latter (By similarity)
403	TRINITY_DN10239_c0_g1_i2	COG0234^Binds to cpn60 in the presence of Mg-ATP and suppresses the ATPase activity of the latter (By similarity)
404	TRINITY_DN10239_c0_g1_i3	COG0234^Binds to cpn60 in the presence of Mg-ATP and suppresses the ATPase activity of the latter (By similarity)
405	TRINITY_DN10239_c0_g1_i4	COG0234^Binds to cpn60 in the presence of Mg-ATP and suppresses the ATPase activity of the latter (By similarity)
406	TRINITY_DN10239_c0_g1_i6	COG0234^Binds to cpn60 in the presence of Mg-ATP and suppresses the ATPase activity of the latter (By similarity)
407	TRINITY_DN10239_c0_g1_i7	COG0234^Binds to cpn60 in the presence of Mg-ATP and suppresses the ATPase activity of the latter (By similarity)
408	TRINITY_DN10240_c0_g1_i1	COG1383^Ribosomal protein
409	TRINITY_DN10240_c0_g1_i2	COG1383^Ribosomal protein
410	TRINITY_DN10242_c0_g1_i1	ENOG410XQB4^peptidylprolyl isomerase domain and WD
411	TRINITY_DN10242_c0_g1_i2	ENOG410XQB4^peptidylprolyl isomerase domain and WD
412	TRINITY_DN10242_c0_g1_i3	ENOG410XQB4^peptidylprolyl isomerase domain and WD
413	TRINITY_DN10242_c0_g1_i4	ENOG410XQB4^peptidylprolyl isomerase domain and WD
414	TRINITY_DN10242_c0_g1_i5	ENOG410XQB4^peptidylprolyl isomerase domain and WD
415	TRINITY_DN10244_c0_g1_i1	ENOG410YBHA^Transcription factor
416	TRINITY_DN10244_c0_g1_i2	ENOG410YBHA^Transcription factor
417	TRINITY_DN10245_c0_g1_i1	COG0697^membrane
418	TRINITY_DN10245_c0_g1_i2	COG0697^membrane
419	TRINITY_DN10245_c0_g1_i3	COG0697^membrane
420	TRINITY_DN10245_c0_g1_i4	COG0697^membrane
421	TRINITY_DN10246_c0_g1_i1	ENOG410XNZC^oligo-peptide transporter
422	TRINITY_DN10246_c0_g1_i2	ENOG410XNZC^oligo-peptide transporter
423	TRINITY_DN10247_c0_g1_i1	ENOG410Y0W7^PHD
424	TRINITY_DN10247_c0_g1_i2	ENOG410Y0W7^PHD
425	TRINITY_DN10251_c0_g1_i1	COG0694^metallo-sulfur cluster assembly
426	TRINITY_DN10253_c0_g1_i2	ENOG410ZCTQ^bon association protein
427	TRINITY_DN10254_c0_g1_i1	ENOG410XS5J^prolyl 4-hydroxylase
428	TRINITY_DN10254_c0_g1_i2	ENOG410XS5J^prolyl 4-hydroxylase
429	TRINITY_DN10254_c0_g1_i3	ENOG410XS5J^prolyl 4-hydroxylase
430	TRINITY_DN10254_c0_g1_i4	ENOG410XS5J^prolyl 4-hydroxylase
431	TRINITY_DN10254_c0_g2_i1	ENOG410XS5J^prolyl 4-hydroxylase
432	TRINITY_DN10257_c0_g1_i1	COG1028^Dehydrogenase reductase
433	TRINITY_DN10257_c0_g1_i2	COG1028^Dehydrogenase reductase
434	TRINITY_DN10257_c0_g1_i3	COG1028^Dehydrogenase reductase
435	TRINITY_DN10257_c0_g1_i4	COG1028^Dehydrogenase reductase
436	TRINITY_DN10259_c0_g1_i2	ENOG410XVD6^Chlorophyll A-B binding protein
437	TRINITY_DN10259_c1_g1_i2	COG4802^ferredoxin thioredoxin reductase
438	TRINITY_DN10259_c1_g1_i3	COG4802^ferredoxin thioredoxin reductase
439	TRINITY_DN10259_c1_g1_i4	COG4802^ferredoxin thioredoxin reductase
440	TRINITY_DN10261_c0_g1_i1	ENOG4111D88^Lipid-binding protein
441	TRINITY_DN10261_c0_g1_i2	ENOG4111D88^Lipid-binding protein
442	TRINITY_DN10261_c0_g1_i3	ENOG4111D88^Lipid-binding protein
443	TRINITY_DN10262_c0_g1_i1	COG3491^2OGFe(II) oxygenase
444	TRINITY_DN10263_c0_g1_i1	COG0190^Catalyzes the oxidation of 5,10- methylenetetrahydrofolate to 5,10-methenyltetrahydrofolate and then the hydrolysis of 5,10-methenyltetrahydrofolate to 10- formyltetrahydrofolate (By similarity)
445	TRINITY_DN10263_c0_g1_i2	COG0190^Catalyzes the oxidation of 5,10- methylenetetrahydrofolate to 5,10-methenyltetrahydrofolate and then the hydrolysis of 5,10-methenyltetrahydrofolate to 10- formyltetrahydrofolate (By similarity)
446	TRINITY_DN10263_c0_g1_i3	COG0190^Catalyzes the oxidation of 5,10- methylenetetrahydrofolate to 5,10-methenyltetrahydrofolate and then the hydrolysis of 5,10-methenyltetrahydrofolate to 10- formyltetrahydrofolate (By similarity)
447	TRINITY_DN10263_c0_g1_i4	COG0190^Catalyzes the oxidation of 5,10- methylenetetrahydrofolate to 5,10-methenyltetrahydrofolate and then the hydrolysis of 5,10-methenyltetrahydrofolate to 10- formyltetrahydrofolate (By similarity)
448	TRINITY_DN10263_c0_g2_i1	ENOG410YK0V^kinase interacting family protein
449	TRINITY_DN10263_c0_g2_i2	ENOG410YK0V^kinase interacting family protein
450	TRINITY_DN10263_c0_g2_i3	ENOG410YK0V^kinase interacting family protein
451	TRINITY_DN10263_c0_g2_i4	ENOG410YK0V^kinase interacting family protein
452	TRINITY_DN10264_c0_g1_i1	ENOG410YR1C^RNA recognition motif. (a.k.a. RRM, RBD, or RNP domain)
453	TRINITY_DN10264_c0_g1_i2	ENOG410YR1C^RNA recognition motif. (a.k.a. RRM, RBD, or RNP domain)
454	TRINITY_DN10264_c0_g1_i3	ENOG410YR1C^RNA recognition motif. (a.k.a. RRM, RBD, or RNP domain)
455	TRINITY_DN10267_c0_g1_i1	COG0515^Serine Threonine protein kinase
456	TRINITY_DN10268_c0_g1_i3	COG1404^peptidase (S8 and S53, subtilisin, kexin, sedolisin
457	TRINITY_DN10269_c0_g1_i1	ENOG410XTIJ^DCN1, defective in cullin neddylation 1, domain containing
458	TRINITY_DN10269_c0_g1_i2	ENOG410XTIJ^DCN1, defective in cullin neddylation 1, domain containing
459	TRINITY_DN10270_c0_g1_i1	ENOG410YDNH^Cbl proto-oncogene, E3 ubiquitin protein ligase
460	TRINITY_DN10271_c0_g1_i1	ENOG410Z61E^TIFY 5A-like
461	TRINITY_DN10271_c0_g1_i2	ENOG410Z61E^TIFY 5A-like
462	TRINITY_DN10271_c0_g1_i4	ENOG410Z61E^TIFY 5A-like
463	TRINITY_DN10271_c0_g1_i5	ENOG410Z61E^TIFY 5A-like
464	TRINITY_DN10271_c0_g1_i6	ENOG410Z61E^TIFY 5A-like
465	TRINITY_DN10272_c0_g1_i1	COG0580^Channel that permits osmotically driven movement of water in both directions. It is involved in the osmoregulation and in the maintenance of cell turgor during volume expansion in rapidly growing cells. It mediates rapid entry or exit of water in response to abrupt changes in osmolarity (By similarity)
466	TRINITY_DN10272_c0_g1_i2	COG0580^Channel that permits osmotically driven movement of water in both directions. It is involved in the osmoregulation and in the maintenance of cell turgor during volume expansion in rapidly growing cells. It mediates rapid entry or exit of water in response to abrupt changes in osmolarity (By similarity)
467	TRINITY_DN10273_c1_g1_i4	ENOG410ZH16^NA
468	TRINITY_DN10273_c1_g1_i6	ENOG410ZH16^NA
469	TRINITY_DN10273_c1_g1_i8	ENOG410ZH16^NA
470	TRINITY_DN10273_c1_g2_i1	ENOG410ZH16^NA
471	TRINITY_DN10274_c0_g1_i1	ENOG410XP1S^solute carrier family 35 member
472	TRINITY_DN10274_c0_g1_i2	ENOG410XP1S^solute carrier family 35 member
473	TRINITY_DN10274_c0_g1_i3	ENOG410XP1S^solute carrier family 35 member
474	TRINITY_DN10276_c0_g1_i2	ENOG410XXHF^ring finger and CHY zinc finger
475	TRINITY_DN10276_c0_g1_i3	ENOG410XXHF^ring finger and CHY zinc finger
476	TRINITY_DN10279_c0_g1_i1	ENOG410XNMZ^MMS19 nucleotide excision repair homolog (S. cerevisiae)
477	TRINITY_DN10279_c0_g1_i2	ENOG410XNMZ^MMS19 nucleotide excision repair homolog (S. cerevisiae)
478	TRINITY_DN10279_c0_g1_i3	ENOG410XNMZ^MMS19 nucleotide excision repair homolog (S. cerevisiae)
479	TRINITY_DN10280_c0_g1_i1	ENOG410YA1S^glucan endo-1-3-beta-glucosidase
480	TRINITY_DN10284_c0_g1_i1	ENOG4111M67^BTB/POZ domain
481	TRINITY_DN10284_c0_g1_i11	ENOG4111M67^BTB/POZ domain
482	TRINITY_DN10284_c0_g1_i12	ENOG4111M67^BTB/POZ domain
483	TRINITY_DN10284_c0_g1_i13	ENOG4111M67^BTB/POZ domain
484	TRINITY_DN10284_c0_g1_i2	ENOG4111M67^BTB/POZ domain
485	TRINITY_DN10284_c0_g1_i3	ENOG4111M67^BTB/POZ domain
486	TRINITY_DN10284_c0_g1_i4	ENOG4111M67^BTB/POZ domain
487	TRINITY_DN10284_c0_g1_i5	ENOG4111M67^BTB/POZ domain
488	TRINITY_DN10284_c0_g1_i6	ENOG4111M67^BTB/POZ domain
489	TRINITY_DN10284_c0_g1_i8	ENOG4111M67^BTB/POZ domain
490	TRINITY_DN10284_c0_g1_i9	ENOG4111M67^BTB/POZ domain
491	TRINITY_DN10284_c0_g2_i1	ENOG4111M67^BTB/POZ domain
492	TRINITY_DN10284_c1_g1_i1	ENOG4111M67^BTB/POZ domain
493	TRINITY_DN10286_c0_g1_i1	ENOG4111TWA^Transmembrane protein 230
494	TRINITY_DN10287_c0_g1_i1	COG0637^HAD-superfamily hydrolase subfamily IA variant 3
495	TRINITY_DN10287_c0_g1_i2	COG0637^HAD-superfamily hydrolase subfamily IA variant 3
496	TRINITY_DN10287_c0_g1_i3	COG0637^HAD-superfamily hydrolase subfamily IA variant 3
497	TRINITY_DN10288_c0_g2_i1	COG0202^DNA-dependent RNA polymerase catalyzes the transcription of DNA into RNA using the four ribonucleoside triphosphates as substrates (By similarity)
498	TRINITY_DN10290_c0_g1_i1	COG0071^response to heat
499	TRINITY_DN10291_c0_g1_i1	ENOG411183B^FAR1-related sequence
500	TRINITY_DN10291_c0_g1_i10	ENOG410ZJSX^protein FAR1-RELATED SEQUENCE 5-like
501	TRINITY_DN10291_c0_g1_i11	ENOG411183B^FAR1-related sequence
502	TRINITY_DN10291_c0_g1_i12	ENOG411183B^FAR1-related sequence
503	TRINITY_DN10291_c0_g1_i2	ENOG410ZJSX^protein FAR1-RELATED SEQUENCE 5-like
504	TRINITY_DN10291_c0_g1_i4	ENOG410ZJSX^protein FAR1-RELATED SEQUENCE 5-like
505	TRINITY_DN10291_c0_g1_i8	ENOG411183B^FAR1-related sequence
506	TRINITY_DN10293_c0_g2_i1	ENOG410XQDR^Domain-Containing protein
507	TRINITY_DN10293_c0_g2_i5	ENOG410XQDR^Domain-Containing protein
508	TRINITY_DN10295_c0_g1_i1	COG2453^dual specificity phosphatase
509	TRINITY_DN10295_c0_g1_i2	COG2453^dual specificity phosphatase
510	TRINITY_DN10296_c0_g1_i1	ENOG4111IKT^DNA-binding protein-related
511	TRINITY_DN10297_c0_g1_i1	COG4886^leucine Rich Repeat
512	TRINITY_DN10298_c0_g1_i1	ENOG410YHCU^Fasciclin-like arabinogalactan protein
513	TRINITY_DN10298_c0_g1_i2	ENOG410YHCU^Fasciclin-like arabinogalactan protein
514	TRINITY_DN10299_c0_g1_i1	COG4886^leucine Rich Repeat
515	TRINITY_DN10299_c0_g1_i2	COG4886^leucine Rich Repeat
516	TRINITY_DN10299_c1_g3_i5	COG4886^leucine Rich Repeat
517	TRINITY_DN10299_c1_g6_i1	COG4886^leucine Rich Repeat
518	TRINITY_DN102_c0_g1_i1	ENOG410XQUX^guanine nucleotide binding protein (G protein), beta
519	TRINITY_DN10300_c0_g1_i1	ENOG410Y5WM^Kelch domain containing
520	TRINITY_DN10301_c0_g1_i1	ENOG410Y3P9^Ubox domain-containing protein
521	TRINITY_DN10304_c0_g1_i1	COG0414^Catalyzes the condensation of pantoate with beta-alanine in an ATP-dependent reaction via a pantoyl-adenylate intermediate (By similarity)
522	TRINITY_DN10305_c0_g1_i1	ENOG410YZVA^30S ribosomal protein S31
523	TRINITY_DN10305_c0_g1_i2	ENOG410YZVA^30S ribosomal protein S31
524	TRINITY_DN10306_c0_g1_i1	ENOG4111M9E^expressed protein
525	TRINITY_DN10308_c0_g1_i1	COG1485^AFG1 family ATPase
526	TRINITY_DN10308_c0_g1_i3	COG1485^AFG1 family ATPase
527	TRINITY_DN10310_c0_g1_i1	COG0277^FAD linked oxidase domain protein
528	TRINITY_DN10310_c0_g1_i2	COG0277^FAD linked oxidase domain protein
529	TRINITY_DN10311_c0_g2_i1	COG2890^Methylates the class 1 translation termination release factors RF1 PrfA and RF2 PrfB on the glutamine residue of the universally conserved GGQ motif (By similarity)
530	TRINITY_DN10311_c0_g2_i2	COG2890^Methylates the class 1 translation termination release factors RF1 PrfA and RF2 PrfB on the glutamine residue of the universally conserved GGQ motif (By similarity)
531	TRINITY_DN10312_c0_g1_i1	ENOG410YGHF^XH XS domain-containing protein
532	TRINITY_DN10312_c0_g1_i2	ENOG410YGHF^XH XS domain-containing protein
533	TRINITY_DN10313_c0_g2_i1	ENOG4111MH5^LSD1 zinc finger domain containing protein, expressed
534	TRINITY_DN10313_c0_g2_i2	ENOG4111MH5^LSD1 zinc finger domain containing protein, expressed
535	TRINITY_DN10313_c0_g2_i4	ENOG4111MH5^LSD1 zinc finger domain containing protein, expressed
536	TRINITY_DN10314_c0_g1_i1	ENOG4111FF7^repeat protein
537	TRINITY_DN10314_c0_g1_i2	ENOG4111FF7^repeat protein
538	TRINITY_DN10314_c0_g1_i3	ENOG4111FF7^repeat protein
539	TRINITY_DN10314_c0_g1_i4	ENOG4111FF7^repeat protein
540	TRINITY_DN10314_c0_g1_i5	ENOG4111FF7^repeat protein
541	TRINITY_DN10314_c0_g1_i6	ENOG4111FF7^repeat protein
542	TRINITY_DN10315_c0_g1_i1	ENOG410XQYV^exostoses (multiple)-like 2
543	TRINITY_DN10315_c0_g1_i2	ENOG410XQYV^exostoses (multiple)-like 2
544	TRINITY_DN10316_c0_g1_i1	COG5641^Transcription factor
545	TRINITY_DN10316_c0_g1_i2	COG5641^Transcription factor
546	TRINITY_DN10317_c0_g1_i1	ENOG410YDJI^Transcription factor
547	TRINITY_DN10318_c0_g1_i1	COG5159^cop9 signalosome complex subunit
548	TRINITY_DN10318_c0_g1_i2	COG5159^cop9 signalosome complex subunit
549	TRINITY_DN10318_c0_g1_i3	COG5159^cop9 signalosome complex subunit
550	TRINITY_DN10320_c0_g1_i2	ENOG410XRSQ^Transfer protein
551	TRINITY_DN10320_c0_g1_i4	ENOG410XRSQ^Transfer protein
552	TRINITY_DN10322_c0_g1_i1	ENOG410XTBQ^vesicle-mediated transport
553	TRINITY_DN10324_c0_g1_i1	COG5102^SFT2 domain containing
554	TRINITY_DN10324_c0_g1_i2	COG5102^SFT2 domain containing
555	TRINITY_DN10324_c0_g1_i3	COG5102^SFT2 domain containing
556	TRINITY_DN10325_c0_g1_i1	ENOG410YBNS^filament-like plant protein
557	TRINITY_DN10325_c0_g1_i2	ENOG410YBNS^filament-like plant protein
558	TRINITY_DN10325_c0_g1_i3	ENOG410YBNS^filament-like plant protein
559	TRINITY_DN10325_c0_g2_i1	ENOG410YBNS^filament-like plant protein
560	TRINITY_DN10326_c2_g2_i1	COG2801^Retrotransposon protein
561	TRINITY_DN10327_c0_g1_i1	ENOG410YC7U^zinc finger CCCH domain-containing protein
562	TRINITY_DN10328_c0_g1_i1	ENOG410Z7Z7^Pentatricopeptide repeat-containing protein
563	TRINITY_DN10328_c0_g2_i1	ENOG410Z7Z7^Pentatricopeptide repeat-containing protein
564	TRINITY_DN10328_c0_g2_i2	ENOG410Z7Z7^Pentatricopeptide repeat-containing protein
565	TRINITY_DN10328_c0_g2_i3	ENOG410Z7Z7^Pentatricopeptide repeat-containing protein
566	TRINITY_DN10329_c0_g1_i1	ENOG410YA4N^glucan endo-1-3-beta-glucosidase
567	TRINITY_DN10329_c0_g1_i2	ENOG410YA4N^glucan endo-1-3-beta-glucosidase
568	TRINITY_DN1032_c0_g1_i1	COG0464^Aaa atpase
569	TRINITY_DN10332_c0_g1_i1	COG2273^hydrolase family 16
570	TRINITY_DN10332_c0_g1_i2	COG2273^hydrolase family 16
571	TRINITY_DN10332_c0_g1_i3	COG2273^hydrolase family 16
572	TRINITY_DN10333_c0_g1_i1	ENOG41121W4^CytoChrome c oxidase assembly
573	TRINITY_DN10333_c0_g1_i3	ENOG41121W4^CytoChrome c oxidase assembly
574	TRINITY_DN10333_c0_g1_i4	ENOG41121W4^CytoChrome c oxidase assembly
575	TRINITY_DN10334_c0_g1_i1	COG0524^pfkb domain protein
576	TRINITY_DN10336_c0_g1_i2	ENOG4111NBN^Chromosome 1 open reading frame 52
577	TRINITY_DN10337_c0_g1_i1	ENOG4111HGM^u11 U12 small nuclear ribonucleoprotein 25 kDa
578	TRINITY_DN10338_c0_g1_i1	ENOG4111YDY^targeting protein for Xklp2
579	TRINITY_DN10338_c0_g1_i2	ENOG4111YDY^targeting protein for Xklp2
580	TRINITY_DN10340_c0_g1_i1	COG0193^The natural substrate for this enzyme may be peptidyl- tRNAs which drop off the ribosome during protein synthesis (By similarity)
581	TRINITY_DN10340_c0_g1_i2	COG0193^The natural substrate for this enzyme may be peptidyl- tRNAs which drop off the ribosome during protein synthesis (By similarity)
582	TRINITY_DN10340_c0_g1_i3	COG0193^The natural substrate for this enzyme may be peptidyl- tRNAs which drop off the ribosome during protein synthesis (By similarity)
583	TRINITY_DN10340_c0_g1_i4	COG0193^The natural substrate for this enzyme may be peptidyl- tRNAs which drop off the ribosome during protein synthesis (By similarity)
584	TRINITY_DN10341_c0_g1_i1	COG0494^Nudix hydrolase
585	TRINITY_DN10341_c0_g1_i2	COG0494^Nudix hydrolase
586	TRINITY_DN10341_c0_g1_i3	COG0494^Nudix hydrolase
587	TRINITY_DN10341_c0_g1_i4	COG0494^Nudix hydrolase
588	TRINITY_DN10341_c0_g1_i5	COG0494^Nudix hydrolase
589	TRINITY_DN10343_c0_g2_i1	COG5068^Transcription factor
590	TRINITY_DN10344_c0_g1_i1	ENOG410XQMQ^rna polymerase
591	TRINITY_DN10344_c0_g1_i3	ENOG410XQMQ^rna polymerase
592	TRINITY_DN10344_c0_g1_i4	ENOG410XQMQ^rna polymerase
593	TRINITY_DN10345_c0_g1_i1	ENOG4110611^Protein of unknown function, DUF538
594	TRINITY_DN10345_c0_g1_i2	ENOG4110611^Protein of unknown function, DUF538
595	TRINITY_DN10345_c0_g1_i3	ENOG4110611^Protein of unknown function, DUF538
596	TRINITY_DN10345_c0_g1_i4	ENOG4110611^Protein of unknown function, DUF538
597	TRINITY_DN10345_c0_g1_i5	ENOG4110611^Protein of unknown function, DUF538
598	TRINITY_DN10345_c0_g2_i1	ENOG4110611^Protein of unknown function, DUF538
599	TRINITY_DN10345_c0_g2_i2	ENOG4110611^Protein of unknown function, DUF538
600	TRINITY_DN10346_c0_g1_i1	ENOG410XRWR^ubiquitin-conjugating enzyme
601	TRINITY_DN10346_c0_g1_i2	ENOG410XRWR^ubiquitin-conjugating enzyme
602	TRINITY_DN10347_c0_g1_i1	ENOG4111FTZ^NA
603	TRINITY_DN10347_c0_g1_i2	ENOG4111FTZ^NA
604	TRINITY_DN10347_c0_g1_i3	ENOG4111FTZ^NA
605	TRINITY_DN10347_c0_g1_i4	ENOG4111FTZ^NA
606	TRINITY_DN10348_c0_g1_i1	COG0515^Serine Threonine protein kinase
607	TRINITY_DN10348_c0_g1_i2	COG0515^Serine Threonine protein kinase
608	TRINITY_DN10348_c0_g1_i3	ENOG410Y38A^Lysosomal Pro-X
609	TRINITY_DN10349_c0_g1_i2	COG5136^Component of the U1 snRNP, which is essential for recognition of the pre-mRNA 5' splice-site and the subsequent assembly of the spliceosome. U1-C is directly involved in initial 5' splice-site recognition for both constitutive and regulated alternative splicing. The interaction with the 5' splice-site seems to precede base-pairing between the pre-mRNA and the U1 snRNA
610	TRINITY_DN1034_c0_g1_i1	ENOG410XTAA^lysine (K)-specific demethylase
611	TRINITY_DN10350_c0_g1_i1	ENOG410YZUA^Disease resistance response protein
612	TRINITY_DN10350_c0_g1_i2	ENOG410YZUA^Disease resistance response protein
613	TRINITY_DN10351_c0_g1_i1	COG0515^Serine Threonine protein kinase
614	TRINITY_DN10351_c0_g3_i1	COG0515^Serine Threonine protein kinase
615	TRINITY_DN10352_c0_g1_i1	ENOG41117UH^NA
616	TRINITY_DN10352_c0_g1_i2	ENOG41117UH^NA
617	TRINITY_DN10352_c0_g1_i3	ENOG41117UH^NA
618	TRINITY_DN10352_c0_g1_i4	ENOG41117UH^NA
619	TRINITY_DN10352_c0_g1_i5	ENOG41117UH^NA
620	TRINITY_DN10352_c0_g1_i6	ENOG41117UH^NA
621	TRINITY_DN10353_c0_g1_i1	ENOG410XP1S^solute carrier family 35 member
622	TRINITY_DN10353_c0_g1_i2	ENOG410XP1S^solute carrier family 35 member
623	TRINITY_DN10357_c0_g1_i1	COG5291^Derlin 1
624	TRINITY_DN10357_c0_g1_i2	COG5291^Derlin 1
625	TRINITY_DN10360_c0_g1_i1	ENOG410YM5M^WRKY
626	TRINITY_DN10360_c0_g1_i2	ENOG410YM5M^WRKY
627	TRINITY_DN10360_c0_g1_i3	ENOG410YM5M^WRKY
628	TRINITY_DN10362_c0_g1_i1	COG0076^decarboxylase
629	TRINITY_DN10362_c0_g1_i2	COG0076^decarboxylase
630	TRINITY_DN10362_c0_g1_i3	COG0076^decarboxylase
631	TRINITY_DN10362_c0_g1_i4	COG0076^decarboxylase
632	TRINITY_DN10362_c0_g1_i5	COG0076^decarboxylase
633	TRINITY_DN10362_c0_g1_i6	COG0076^decarboxylase
634	TRINITY_DN10363_c0_g1_i2	ENOG410Z3NP^Non-specific lipid-transfer protein-like protein
635	TRINITY_DN10366_c0_g1_i2	COG2233^permease
636	TRINITY_DN10366_c0_g1_i3	COG2233^permease
637	TRINITY_DN10366_c0_g1_i4	COG2233^permease
638	TRINITY_DN10367_c0_g1_i1	ENOG4111J9X^Chromosome 14 open reading frame 1
639	TRINITY_DN10367_c0_g1_i2	ENOG4111J9X^Chromosome 14 open reading frame 1
640	TRINITY_DN10368_c0_g1_i1	COG5250^polymerase (RNA) II (DNA directed) polypeptide D
641	TRINITY_DN10368_c0_g1_i2	COG5250^polymerase (RNA) II (DNA directed) polypeptide D
642	TRINITY_DN10368_c0_g1_i3	COG5250^polymerase (RNA) II (DNA directed) polypeptide D
643	TRINITY_DN10368_c0_g1_i4	COG5250^polymerase (RNA) II (DNA directed) polypeptide D
644	TRINITY_DN10369_c0_g1_i1	ENOG410XSX3^trafficking protein particle complex
645	TRINITY_DN10370_c0_g1_i1	COG0571^Digests double-stranded RNA. Involved in the processing of primary rRNA transcript to yield the immediate precursors to the large and small rRNAs (23S and 16S). Also processes some mRNAs, and tRNAs when they are encoded in the rRNA operon (By similarity)
646	TRINITY_DN10370_c0_g1_i2	COG0571^Digests double-stranded RNA. Involved in the processing of primary rRNA transcript to yield the immediate precursors to the large and small rRNAs (23S and 16S). Also processes some mRNAs, and tRNAs when they are encoded in the rRNA operon (By similarity)
647	TRINITY_DN10370_c0_g1_i3	COG0571^Digests double-stranded RNA. Involved in the processing of primary rRNA transcript to yield the immediate precursors to the large and small rRNAs (23S and 16S). Also processes some mRNAs, and tRNAs when they are encoded in the rRNA operon (By similarity)
648	TRINITY_DN10370_c0_g1_i4	COG0571^Digests double-stranded RNA. Involved in the processing of primary rRNA transcript to yield the immediate precursors to the large and small rRNAs (23S and 16S). Also processes some mRNAs, and tRNAs when they are encoded in the rRNA operon (By similarity)
649	TRINITY_DN10372_c0_g1_i1	COG1825^This is one of the proteins that binds to the 5S RNA in the ribosome where it forms part of the central protuberance (By similarity)
650	TRINITY_DN10372_c0_g1_i2	COG1825^This is one of the proteins that binds to the 5S RNA in the ribosome where it forms part of the central protuberance (By similarity)
651	TRINITY_DN10373_c0_g1_i1	ENOG410Y3Q0^CRAL TRIO domain protein
652	TRINITY_DN10373_c0_g1_i2	ENOG410Y3Q0^CRAL TRIO domain protein
653	TRINITY_DN10373_c0_g2_i1	COG5193^La ribonucleoprotein domain family member
654	TRINITY_DN10375_c0_g1_i1	COG5063^zinc finger
655	TRINITY_DN10375_c0_g1_i2	COG5063^zinc finger
656	TRINITY_DN10376_c0_g1_i1	COG0389^Poorly processive error-prone DNA polymerase involved in untargeted mutagenesis. Copies undamaged DNA at stalled replication forks which arise in vivo from mismatched or misaligned primer ends. These misaligned primers can be extended by polIV. Exhibits no 3-5 exonuclease (proofreading) activity. May be involved in translesional synthesis in conjunction with the beta clamp from polIII (By…
657	TRINITY_DN10376_c0_g1_i2	COG0389^Poorly processive error-prone DNA polymerase involved in untargeted mutagenesis. Copies undamaged DNA at stalled replication forks which arise in vivo from mismatched or misaligned primer ends. These misaligned primers can be extended by polIV. Exhibits no 3-5 exonuclease (proofreading) activity. May be involved in translesional synthesis in conjunction with the beta clamp from polIII (By…
658	TRINITY_DN10378_c0_g1_i1	COG0661^Required, probably indirectly, for the hydroxylation of 2-octaprenylphenol to 2-octaprenyl-6-hydroxy-phenol, the fourth step in ubiquinone biosynthesis (By similarity)
659	TRINITY_DN10378_c0_g1_i2	COG0661^Required, probably indirectly, for the hydroxylation of 2-octaprenylphenol to 2-octaprenyl-6-hydroxy-phenol, the fourth step in ubiquinone biosynthesis (By similarity)
660	TRINITY_DN10378_c0_g1_i3	COG0661^Required, probably indirectly, for the hydroxylation of 2-octaprenylphenol to 2-octaprenyl-6-hydroxy-phenol, the fourth step in ubiquinone biosynthesis (By similarity)
661	TRINITY_DN10378_c0_g1_i4	COG0661^Required, probably indirectly, for the hydroxylation of 2-octaprenylphenol to 2-octaprenyl-6-hydroxy-phenol, the fourth step in ubiquinone biosynthesis (By similarity)
662	TRINITY_DN10378_c1_g1_i1	COG0661^Required, probably indirectly, for the hydroxylation of 2-octaprenylphenol to 2-octaprenyl-6-hydroxy-phenol, the fourth step in ubiquinone biosynthesis (By similarity)
663	TRINITY_DN10381_c0_g1_i2	ENOG410Z7Z7^Pentatricopeptide repeat-containing protein
664	TRINITY_DN10381_c0_g1_i3	ENOG410Z7Z7^Pentatricopeptide repeat-containing protein
665	TRINITY_DN10382_c0_g2_i3	ENOG410YFTC^Late embryogenesis abundant protein
666	TRINITY_DN10382_c0_g2_i4	ENOG410YFTC^Late embryogenesis abundant protein
667	TRINITY_DN10382_c0_g3_i1	ENOG410YFTC^Late embryogenesis abundant protein
668	TRINITY_DN10383_c0_g1_i1	ENOG4112AYJ^NA
669	TRINITY_DN10383_c0_g2_i1	ENOG4112AYJ^NA
670	TRINITY_DN10385_c0_g1_i1	ENOG410XPH1^clathrin heavy chain
671	TRINITY_DN10386_c0_g1_i1	COG0412^dienelactone hydrolase
672	TRINITY_DN10386_c0_g1_i2	COG0412^dienelactone hydrolase
673	TRINITY_DN10386_c0_g1_i3	COG0412^dienelactone hydrolase
674	TRINITY_DN10386_c0_g1_i4	COG0412^dienelactone hydrolase
675	TRINITY_DN10387_c0_g1_i1	ENOG4111NTV^Splicing factor 3b subunit
676	TRINITY_DN10387_c0_g1_i2	ENOG4111NTV^Splicing factor 3b subunit
677	TRINITY_DN10387_c0_g1_i4	ENOG4111NTV^Splicing factor 3b subunit
678	TRINITY_DN10387_c0_g1_i5	ENOG4111NTV^Splicing factor 3b subunit
679	TRINITY_DN10388_c0_g1_i1	COG0566^Methyltransferase
680	TRINITY_DN10388_c0_g1_i2	COG0566^Methyltransferase
681	TRINITY_DN10389_c0_g1_i1	COG5049^5'-3' exoribonuclease
682	TRINITY_DN10389_c0_g1_i2	COG5049^5'-3' exoribonuclease
683	TRINITY_DN10389_c0_g1_i3	COG5049^5'-3' exoribonuclease
684	TRINITY_DN10389_c0_g1_i4	COG5049^5'-3' exoribonuclease
685	TRINITY_DN10389_c0_g1_i5	COG5049^5'-3' exoribonuclease
686	TRINITY_DN10389_c0_g1_i6	COG5049^5'-3' exoribonuclease
687	TRINITY_DN10389_c0_g1_i8	COG5049^5'-3' exoribonuclease
688	TRINITY_DN10390_c0_g1_i1	ENOG4111W68^zinc finger CCCH domain-containing protein
689	TRINITY_DN10390_c0_g1_i4	ENOG4111W68^zinc finger CCCH domain-containing protein
690	TRINITY_DN10390_c0_g1_i5	ENOG4111W68^zinc finger CCCH domain-containing protein
691	TRINITY_DN10391_c0_g1_i1	COG0814^amino acid transport
692	TRINITY_DN10391_c0_g1_i2	COG0814^amino acid transport
693	TRINITY_DN10391_c0_g1_i3	COG0814^amino acid transport
694	TRINITY_DN10391_c0_g1_i4	COG0814^amino acid transport
695	TRINITY_DN10396_c1_g1_i1	COG3346^Surfeit locus 1 family protein
696	TRINITY_DN10396_c1_g1_i2	COG3346^Surfeit locus 1 family protein
697	TRINITY_DN10396_c1_g1_i3	COG3346^Surfeit locus 1 family protein
698	TRINITY_DN10396_c1_g1_i4	COG3346^Surfeit locus 1 family protein
699	TRINITY_DN10396_c1_g1_i5	COG3346^Surfeit locus 1 family protein
700	TRINITY_DN10397_c0_g1_i1	COG0529^Catalyzes the synthesis of activated sulfate (By similarity)
701	TRINITY_DN10397_c0_g1_i10	COG0529^Catalyzes the synthesis of activated sulfate (By similarity)
702	TRINITY_DN10397_c0_g1_i2	COG0529^Catalyzes the synthesis of activated sulfate (By similarity)
703	TRINITY_DN10397_c0_g1_i3	COG0529^Catalyzes the synthesis of activated sulfate (By similarity)
704	TRINITY_DN10397_c0_g1_i4	COG0529^Catalyzes the synthesis of activated sulfate (By similarity)
705	TRINITY_DN10397_c0_g1_i5	COG0529^Catalyzes the synthesis of activated sulfate (By similarity)
706	TRINITY_DN10397_c0_g1_i6	COG0529^Catalyzes the synthesis of activated sulfate (By similarity)
707	TRINITY_DN10397_c0_g1_i7	COG0529^Catalyzes the synthesis of activated sulfate (By similarity)
708	TRINITY_DN10397_c0_g1_i8	COG0529^Catalyzes the synthesis of activated sulfate (By similarity)
709	TRINITY_DN10397_c0_g1_i9	COG0529^Catalyzes the synthesis of activated sulfate (By similarity)
710	TRINITY_DN10399_c0_g1_i1	COG5641^Transcription factor
711	TRINITY_DN10399_c0_g1_i10	COG5641^Transcription factor
712	TRINITY_DN10399_c0_g1_i11	COG5641^Transcription factor
713	TRINITY_DN10399_c0_g1_i12	COG5641^Transcription factor
714	TRINITY_DN10399_c0_g1_i2	COG5641^Transcription factor
715	TRINITY_DN10399_c0_g1_i5	COG5641^Transcription factor
716	TRINITY_DN10399_c0_g1_i6	COG5641^Transcription factor
717	TRINITY_DN10399_c0_g1_i7	COG5641^Transcription factor
718	TRINITY_DN10400_c0_g1_i1	COG2124^Cytochrome p450
719	TRINITY_DN10400_c0_g1_i2	COG2124^Cytochrome p450
720	TRINITY_DN10401_c0_g1_i1	COG0218^Necessary for normal cell division and for the maintenance of normal septation (By similarity)
721	TRINITY_DN10402_c0_g1_i1	ENOG41114QY^membrane-associated kinase regulator
722	TRINITY_DN10402_c0_g1_i2	ENOG41114QY^membrane-associated kinase regulator
723	TRINITY_DN10403_c0_g1_i1	ENOG4111J90^vesicle transport through interaction with t-SNAREs
724	TRINITY_DN10403_c0_g1_i2	ENOG4111J90^vesicle transport through interaction with t-SNAREs
725	TRINITY_DN10403_c0_g1_i3	ENOG4111J90^vesicle transport through interaction with t-SNAREs
726	TRINITY_DN10405_c0_g1_i1	COG1252^Nadh dehydrogenase
727	TRINITY_DN10405_c0_g1_i2	COG1252^Nadh dehydrogenase
728	TRINITY_DN10405_c0_g1_i3	COG1252^Nadh dehydrogenase
729	TRINITY_DN10405_c0_g1_i4	COG1252^Nadh dehydrogenase
730	TRINITY_DN10408_c0_g1_i1	COG5273^Zinc finger, DHHC-type containing
731	TRINITY_DN10408_c0_g1_i2	COG5273^Zinc finger, DHHC-type containing
732	TRINITY_DN10409_c0_g1_i2	ENOG410XTCJ^tetratricopeptide repeat domain
733	TRINITY_DN10410_c0_g2_i1	ENOG410XNW1^)-reductase
734	TRINITY_DN10412_c0_g1_i1	ENOG410YFD3^AT hook motif domain containing protein, expressed
735	TRINITY_DN10412_c0_g1_i2	ENOG410YFD3^AT hook motif domain containing protein, expressed
736	TRINITY_DN10413_c0_g1_i1	COG0089^One of the early assembly proteins it binds 23S rRNA. One of the proteins that surrounds the polypeptide exit tunnel on the outside of the ribosome. Forms the main docking site for trigger factor binding to the ribosome (By similarity)
737	TRINITY_DN10414_c0_g1_i1	ENOG410Z7Z7^Pentatricopeptide repeat-containing protein
738	TRINITY_DN10415_c0_g1_i1	ENOG410YEUH^WD domain, G-beta repeat
739	TRINITY_DN10415_c0_g1_i2	ENOG410YEUH^WD domain, G-beta repeat
740	TRINITY_DN10415_c0_g1_i3	ENOG410YEUH^WD domain, G-beta repeat
741	TRINITY_DN10416_c0_g1_i2	COG0596^Alpha beta hydrolase
742	TRINITY_DN10417_c0_g1_i1	ENOG4110A1U^Receptor
743	TRINITY_DN10417_c0_g1_i2	ENOG4110A1U^Receptor
744	TRINITY_DN10418_c0_g1_i1	ENOG4111KEV^thaumatin-like protein
745	TRINITY_DN10419_c0_g1_i1	COG0480^Catalyzes the GTP-dependent ribosomal translocation step during translation elongation. During this step, the ribosome changes from the pre-translocational (PRE) to the post- translocational (POST) state as the newly formed A-site-bound peptidyl-tRNA and P-site-bound deacylated tRNA move to the P and E sites, respectively. Catalyzes the coordinated movement of the two tRNA molecules, the …
746	TRINITY_DN10419_c0_g2_i1	COG0480^Catalyzes the GTP-dependent ribosomal translocation step during translation elongation. During this step, the ribosome changes from the pre-translocational (PRE) to the post- translocational (POST) state as the newly formed A-site-bound peptidyl-tRNA and P-site-bound deacylated tRNA move to the P and E sites, respectively. Catalyzes the coordinated movement of the two tRNA molecules, the …
747	TRINITY_DN10419_c0_g2_i2	COG0480^Catalyzes the GTP-dependent ribosomal translocation step during translation elongation. During this step, the ribosome changes from the pre-translocational (PRE) to the post- translocational (POST) state as the newly formed A-site-bound peptidyl-tRNA and P-site-bound deacylated tRNA move to the P and E sites, respectively. Catalyzes the coordinated movement of the two tRNA molecules, the …
748	TRINITY_DN10420_c0_g1_i1	COG2124^Cytochrome p450
749	TRINITY_DN10420_c0_g1_i2	COG2124^Cytochrome p450
750	TRINITY_DN10420_c0_g1_i3	COG2124^Cytochrome p450
751	TRINITY_DN10421_c0_g1_i1	ENOG410Z7Z7^Pentatricopeptide repeat-containing protein
752	TRINITY_DN10421_c1_g2_i1	ENOG410Z7Z7^Pentatricopeptide repeat-containing protein
753	TRINITY_DN10421_c1_g2_i2	ENOG410Z7Z7^Pentatricopeptide repeat-containing protein
754	TRINITY_DN10421_c1_g2_i3	ENOG410Z7Z7^Pentatricopeptide repeat-containing protein
755	TRINITY_DN10421_c1_g2_i4	ENOG410Z7Z7^Pentatricopeptide repeat-containing protein
756	TRINITY_DN10421_c1_g2_i5	ENOG410Z7Z7^Pentatricopeptide repeat-containing protein
757	TRINITY_DN10422_c0_g1_i1	ENOG410YV5M^DUF623 domain containing protein, expressed
758	TRINITY_DN10422_c0_g1_i3	ENOG410YV5M^DUF623 domain containing protein, expressed
759	TRINITY_DN10422_c0_g2_i1	ENOG410YV5M^DUF623 domain containing protein, expressed
760	TRINITY_DN10424_c0_g1_i1	COG0515^Serine Threonine protein kinase`COG4886^leucine Rich Repeat
761	TRINITY_DN10424_c1_g1_i1	COG0515^Serine Threonine protein kinase`COG4886^leucine Rich Repeat
762	TRINITY_DN10424_c2_g1_i1	COG0515^Serine Threonine protein kinase`COG4886^leucine Rich Repeat
763	TRINITY_DN10424_c2_g2_i1	COG0515^Serine Threonine protein kinase`COG4886^leucine Rich Repeat
764	TRINITY_DN10424_c2_g2_i2	COG0515^Serine Threonine protein kinase`COG4886^leucine Rich Repeat
765	TRINITY_DN10424_c2_g2_i3	COG0515^Serine Threonine protein kinase`COG4886^leucine Rich Repeat
766	TRINITY_DN10424_c2_g3_i1	COG4886^leucine Rich Repeat
767	TRINITY_DN10426_c0_g1_i1	ENOG4110PA9^OBERON-like protein-like
768	TRINITY_DN10426_c0_g1_i2	ENOG4110PA9^OBERON-like protein-like
769	TRINITY_DN10426_c0_g1_i3	ENOG4110PA9^OBERON-like protein-like
770	TRINITY_DN10426_c0_g1_i4	ENOG4110PA9^OBERON-like protein-like
771	TRINITY_DN10426_c0_g1_i5	ENOG4110PA9^OBERON-like protein-like
772	TRINITY_DN10426_c0_g1_i6	ENOG4110PA9^OBERON-like protein-like
773	TRINITY_DN10427_c0_g1_i1	COG0073^Is required not only for elongation of protein synthesis but also for the initiation of all mRNA translation through initiator tRNA(fMet) aminoacylation (By similarity)
774	TRINITY_DN10427_c0_g2_i1	COG0073^Is required not only for elongation of protein synthesis but also for the initiation of all mRNA translation through initiator tRNA(fMet) aminoacylation (By similarity)
775	TRINITY_DN10427_c0_g2_i3	COG0073^Is required not only for elongation of protein synthesis but also for the initiation of all mRNA translation through initiator tRNA(fMet) aminoacylation (By similarity)`COG0143^Is required not only for elongation of protein synthesis but also for the initiation of all mRNA translation through initiator tRNA(fMet) aminoacylation (By similarity)
776	TRINITY_DN10427_c0_g3_i1	COG5022^myosin heavy chain
777	TRINITY_DN10427_c0_g3_i2	COG5022^myosin heavy chain
778	TRINITY_DN10428_c0_g1_i1	ENOG410Z7Z7^Pentatricopeptide repeat-containing protein
779	TRINITY_DN10428_c0_g1_i2	ENOG410Z7Z7^Pentatricopeptide repeat-containing protein
780	TRINITY_DN10428_c0_g1_i3	ENOG410Z7Z7^Pentatricopeptide repeat-containing protein
781	TRINITY_DN10428_c0_g1_i4	ENOG410Z7Z7^Pentatricopeptide repeat-containing protein
782	TRINITY_DN10428_c0_g1_i5	ENOG410Z7Z7^Pentatricopeptide repeat-containing protein
783	TRINITY_DN10428_c0_g1_i6	ENOG410Z7Z7^Pentatricopeptide repeat-containing protein
784	TRINITY_DN10428_c0_g1_i7	ENOG410Z7Z7^Pentatricopeptide repeat-containing protein
785	TRINITY_DN10428_c0_g1_i8	ENOG410Z7Z7^Pentatricopeptide repeat-containing protein
786	TRINITY_DN10428_c0_g2_i1	ENOG410Z7Z7^Pentatricopeptide repeat-containing protein
787	TRINITY_DN10429_c0_g1_i1	ENOG41121N2^zinc ion binding
788	TRINITY_DN10431_c0_g1_i1	ENOG411206Y^transposon protein
789	TRINITY_DN10431_c0_g1_i2	ENOG411206Y^transposon protein
790	TRINITY_DN10431_c0_g1_i3	ENOG411206Y^transposon protein
791	TRINITY_DN10432_c0_g1_i1	ENOG410Y7JF^NIMA-related kinase
792	TRINITY_DN10432_c0_g1_i2	ENOG410Y7JF^NIMA-related kinase
793	TRINITY_DN10432_c0_g1_i3	ENOG410Y7JF^NIMA-related kinase
794	TRINITY_DN10433_c0_g1_i1	ENOG410YYXY^Transcription factor
795	TRINITY_DN10434_c0_g1_i1	ENOG410XSEY^ATPdependent RNA helicase
796	TRINITY_DN10434_c0_g1_i3	ENOG410XSEY^ATPdependent RNA helicase
797	TRINITY_DN10434_c0_g1_i4	ENOG410XSEY^ATPdependent RNA helicase
798	TRINITY_DN10435_c0_g1_i1	ENOG41122SR^Septum formation topological specificity factor MinE
799	TRINITY_DN10435_c0_g1_i2	ENOG41122SR^Septum formation topological specificity factor MinE
800	TRINITY_DN10436_c0_g1_i1	ENOG411040N^NA
801	TRINITY_DN10436_c0_g1_i2	ENOG411040N^NA
802	TRINITY_DN10436_c0_g1_i3	ENOG411040N^NA
803	TRINITY_DN1043_c0_g1_i1	COG0265^Serine protease
804	TRINITY_DN10440_c0_g1_i1	COG5147^Myblike DNAbinding domain containing protein
805	TRINITY_DN10440_c0_g1_i2	COG5147^Myblike DNAbinding domain containing protein
806	TRINITY_DN10440_c0_g2_i1	COG5147^Myblike DNAbinding domain containing protein
807	TRINITY_DN10440_c0_g2_i2	COG5147^Myblike DNAbinding domain containing protein
808	TRINITY_DN10442_c0_g1_i1	ENOG410YBEW^Nucleotide-diphospho-sugar transferase
809	TRINITY_DN10442_c0_g1_i2	ENOG410YBEW^Nucleotide-diphospho-sugar transferase
810	TRINITY_DN10444_c0_g2_i1	ENOG410XPA4^F-box and leucine-rich repeat protein 13
811	TRINITY_DN10444_c0_g2_i2	ENOG410XPA4^F-box and leucine-rich repeat protein 13
812	TRINITY_DN10446_c0_g1_i1	COG1087^udp-glucose 4-epimerase
813	TRINITY_DN10446_c0_g1_i2	COG1087^udp-glucose 4-epimerase
814	TRINITY_DN10446_c0_g1_i3	COG1087^udp-glucose 4-epimerase
815	TRINITY_DN10446_c0_g1_i4	COG1087^udp-glucose 4-epimerase
816	TRINITY_DN10446_c0_g1_i5	COG1087^udp-glucose 4-epimerase
817	TRINITY_DN10446_c0_g1_i6	COG1087^udp-glucose 4-epimerase
818	TRINITY_DN10446_c0_g1_i7	COG1087^udp-glucose 4-epimerase
819	TRINITY_DN10446_c0_g1_i8	COG1087^udp-glucose 4-epimerase
820	TRINITY_DN10448_c0_g1_i1	COG1643^helicase
821	TRINITY_DN10448_c0_g1_i2	COG1643^helicase
822	TRINITY_DN10449_c0_g1_i1	ENOG410XTFH^Exostosin
823	TRINITY_DN10449_c0_g1_i2	ENOG410XTFH^Exostosin
824	TRINITY_DN10450_c0_g1_i1	ENOG410XU9Y^U-box domain-containing protein 4-like
825	TRINITY_DN10452_c0_g1_i1	COG5106^ribosome production factor 2 homolog
826	TRINITY_DN10452_c0_g1_i2	COG5106^ribosome production factor 2 homolog
827	TRINITY_DN10453_c0_g1_i1	COG5225^ribosome biogenesis regulatory protein
828	TRINITY_DN10453_c0_g1_i2	COG5225^ribosome biogenesis regulatory protein
829	TRINITY_DN10453_c0_g1_i3	COG5225^ribosome biogenesis regulatory protein
830	TRINITY_DN10453_c0_g1_i4	COG5225^ribosome biogenesis regulatory protein
831	TRINITY_DN10457_c0_g1_i1	COG1117^Part of the ABC transporter complex PstSACB involved in phosphate import. Responsible for energy coupling to the transport system (By similarity)
832	TRINITY_DN10457_c0_g1_i2	COG1117^Part of the ABC transporter complex PstSACB involved in phosphate import. Responsible for energy coupling to the transport system (By similarity)
833	TRINITY_DN10461_c0_g1_i1	COG0300^Dehydrogenase
834	TRINITY_DN10461_c0_g1_i2	COG0300^Dehydrogenase
835	TRINITY_DN10461_c0_g1_i4	COG0300^Dehydrogenase
836	TRINITY_DN10461_c0_g1_i5	COG0300^Dehydrogenase
837	TRINITY_DN10461_c0_g1_i6	COG0300^Dehydrogenase
838	TRINITY_DN10461_c0_g1_i7	COG0300^Dehydrogenase
839	TRINITY_DN10461_c0_g1_i8	COG0300^Dehydrogenase
840	TRINITY_DN10464_c0_g1_i1	ENOG410XV9J^signal peptidase
841	TRINITY_DN10464_c0_g1_i2	ENOG410XV9J^signal peptidase
842	TRINITY_DN10464_c0_g1_i3	ENOG410XV9J^signal peptidase
843	TRINITY_DN10464_c0_g1_i4	ENOG410XV9J^signal peptidase
844	TRINITY_DN10465_c0_g1_i1	ENOG410YAVH^xyloglucan endotransglucosylase hydrolase protein
845	TRINITY_DN10465_c0_g1_i2	ENOG410YAVH^xyloglucan endotransglucosylase hydrolase protein
846	TRINITY_DN10466_c0_g1_i1	ENOG41105IF^calcium ion binding
847	TRINITY_DN10466_c0_g1_i3	ENOG41105IF^calcium ion binding
848	TRINITY_DN10467_c0_g1_i1	ENOG410XPZI^Small nuclear ribonucleoprotein
849	TRINITY_DN10467_c0_g1_i2	ENOG410XPZI^Small nuclear ribonucleoprotein
850	TRINITY_DN10467_c0_g1_i3	ENOG410XPZI^Small nuclear ribonucleoprotein
851	TRINITY_DN10467_c0_g1_i4	ENOG410XPZI^Small nuclear ribonucleoprotein
852	TRINITY_DN10467_c0_g1_i5	ENOG410XPZI^Small nuclear ribonucleoprotein
853	TRINITY_DN10469_c0_g1_i1	ENOG4111M4R^sugar transporter
854	TRINITY_DN10469_c0_g1_i2	ENOG4111M4R^sugar transporter
855	TRINITY_DN10470_c0_g1_i1	ENOG410YACB^Protein of unknown function (DUF632)
856	TRINITY_DN10471_c0_g1_i1	ENOG4111CH5^Transcription factor
857	TRINITY_DN10471_c0_g1_i2	ENOG4111CH5^Transcription factor
858	TRINITY_DN10472_c0_g1_i2	COG4677^pectinesterase
859	TRINITY_DN10472_c0_g1_i3	COG4677^pectinesterase
860	TRINITY_DN10472_c0_g2_i1	COG4677^pectinesterase
861	TRINITY_DN10473_c0_g1_i1	COG0451^Nad-dependent epimerase dehydratase
862	TRINITY_DN10475_c0_g1_i1	COG0515^Serine Threonine protein kinase`COG4886^leucine Rich Repeat
863	TRINITY_DN10475_c0_g1_i2	COG0515^Serine Threonine protein kinase`COG4886^leucine Rich Repeat
864	TRINITY_DN10476_c0_g1_i1	ENOG410YP3Q^glutamine dumper
865	TRINITY_DN10476_c1_g1_i1	ENOG410YP3Q^glutamine dumper
866	TRINITY_DN10477_c0_g1_i2	ENOG410XPKH^Reticulon
867	TRINITY_DN10478_c0_g1_i1	ENOG411266C^structure-specific endonuclease that resolves DNA secondary structures generated during DNA repair and recombination. Has endonuclease activity towards branched DNA substrates, introducing single-strand cuts in duplex DNA close to junctions with ss-DNA
868	TRINITY_DN10478_c0_g1_i2	ENOG411266C^structure-specific endonuclease that resolves DNA secondary structures generated during DNA repair and recombination. Has endonuclease activity towards branched DNA substrates, introducing single-strand cuts in duplex DNA close to junctions with ss-DNA
869	TRINITY_DN10478_c0_g1_i3	ENOG411266C^structure-specific endonuclease that resolves DNA secondary structures generated during DNA repair and recombination. Has endonuclease activity towards branched DNA substrates, introducing single-strand cuts in duplex DNA close to junctions with ss-DNA
870	TRINITY_DN10479_c0_g1_i1	ENOG410YV1B^NA
871	TRINITY_DN10479_c0_g1_i2	ENOG410YV1B^NA
872	TRINITY_DN10479_c0_g1_i4	ENOG410YV1B^NA
873	TRINITY_DN10479_c0_g1_i7	ENOG410YV1B^NA
874	TRINITY_DN10479_c0_g1_i8	ENOG410YV1B^NA
875	TRINITY_DN10479_c0_g1_i9	ENOG410YV1B^NA
876	TRINITY_DN10479_c0_g2_i3	ENOG410YV1B^NA
877	TRINITY_DN10480_c0_g1_i1	COG1813^Factor 1
878	TRINITY_DN10480_c0_g1_i2	COG1813^Factor 1
879	TRINITY_DN10480_c0_g1_i3	COG1813^Factor 1
880	TRINITY_DN10480_c0_g1_i4	COG1813^Factor 1
881	TRINITY_DN10480_c0_g1_i5	COG1813^Factor 1
882	TRINITY_DN10480_c0_g1_i6	COG1813^Factor 1
883	TRINITY_DN10480_c0_g1_i7	COG1813^Factor 1
884	TRINITY_DN10480_c0_g2_i3	COG1813^Factor 1
885	TRINITY_DN10481_c0_g1_i1	ENOG410YAFM^DAG protein
886	TRINITY_DN10481_c0_g2_i1	ENOG410YAFM^DAG protein
887	TRINITY_DN10482_c0_g1_i1	ENOG4111IID^Exonuclease
888	TRINITY_DN10482_c0_g1_i2	ENOG4111IID^Exonuclease
889	TRINITY_DN10483_c0_g1_i1	ENOG410YBHH^Acid phosphatase
890	TRINITY_DN10483_c0_g1_i2	ENOG410YBHH^Acid phosphatase
891	TRINITY_DN10483_c0_g1_i3	ENOG410YBHH^Acid phosphatase
892	TRINITY_DN10483_c0_g1_i4	ENOG410YBHH^Acid phosphatase
893	TRINITY_DN10484_c0_g2_i1	ENOG410ZP2I^single myb histone
894	TRINITY_DN10484_c0_g2_i2	ENOG410ZP2I^single myb histone
895	TRINITY_DN10485_c0_g1_i1	ENOG410YP6W^GDSL esterase lipase
896	TRINITY_DN10485_c0_g1_i2	ENOG410YP6W^GDSL esterase lipase
897	TRINITY_DN10488_c0_g1_i1	ENOG410XRSH^Scarecrow-like protein
898	TRINITY_DN10488_c0_g1_i1	ENOG410YGJA^Disease resistance response protein
899	TRINITY_DN10488_c0_g1_i2	ENOG410XRSH^Scarecrow-like protein
900	TRINITY_DN10489_c0_g1_i1	ENOG410XV5H^Beta-1,3-galactosyltransferase
901	TRINITY_DN10489_c0_g1_i2	ENOG410XV5H^Beta-1,3-galactosyltransferase
902	TRINITY_DN10489_c0_g1_i3	ENOG410XV5H^Beta-1,3-galactosyltransferase
903	TRINITY_DN10490_c0_g1_i1	COG1564^thiamine diphosphokinase activity
904	TRINITY_DN10490_c0_g1_i2	COG1564^thiamine diphosphokinase activity
905	TRINITY_DN10490_c0_g1_i3	COG1564^thiamine diphosphokinase activity
906	TRINITY_DN10490_c0_g1_i4	COG1564^thiamine diphosphokinase activity
907	TRINITY_DN10490_c0_g1_i5	COG1564^thiamine diphosphokinase activity
908	TRINITY_DN10492_c0_g2_i1	ENOG4111XVR^NADH dehydrogenase (ubiquinone) activity
909	TRINITY_DN10492_c0_g3_i1	ENOG4111XVR^NADH dehydrogenase (ubiquinone) activity
910	TRINITY_DN10493_c0_g1_i1	COG0077^Prephenate dehydratase
911	TRINITY_DN10493_c0_g1_i2	COG0077^Prephenate dehydratase
912	TRINITY_DN10497_c0_g2_i1	COG0451^Nad-dependent epimerase dehydratase
913	TRINITY_DN10498_c0_g1_i1	ENOG410XRMA^Essential component of the cytosolic iron-sulfur (Fe S) protein assembly machinery. Required for the maturation of extramitochondrial Fe S proteins (By similarity)
914	TRINITY_DN10498_c0_g2_i1	ENOG410XRMA^Essential component of the cytosolic iron-sulfur (Fe S) protein assembly machinery. Required for the maturation of extramitochondrial Fe S proteins (By similarity)
915	TRINITY_DN10498_c0_g2_i2	ENOG410XRMA^Essential component of the cytosolic iron-sulfur (Fe S) protein assembly machinery. Required for the maturation of extramitochondrial Fe S proteins (By similarity)
916	TRINITY_DN10498_c0_g2_i3	ENOG410XRMA^Essential component of the cytosolic iron-sulfur (Fe S) protein assembly machinery. Required for the maturation of extramitochondrial Fe S proteins (By similarity)
917	TRINITY_DN10498_c0_g2_i4	ENOG410XRMA^Essential component of the cytosolic iron-sulfur (Fe S) protein assembly machinery. Required for the maturation of extramitochondrial Fe S proteins (By similarity)
918	TRINITY_DN10498_c0_g2_i5	ENOG410XRMA^Essential component of the cytosolic iron-sulfur (Fe S) protein assembly machinery. Required for the maturation of extramitochondrial Fe S proteins (By similarity)
919	TRINITY_DN10498_c0_g2_i6	ENOG410XRMA^Essential component of the cytosolic iron-sulfur (Fe S) protein assembly machinery. Required for the maturation of extramitochondrial Fe S proteins (By similarity)
920	TRINITY_DN10498_c0_g3_i1	COG4638^rieske 2fe-2S domain-containing protein
921	TRINITY_DN10499_c0_g1_i1	COG0012^gtp-binding protein
922	TRINITY_DN104_c0_g1_i1	ENOG410XSXK^WW and C2 domain containing
923	TRINITY_DN10500_c0_g1_i1	ENOG410Z7Z7^Pentatricopeptide repeat-containing protein
924	TRINITY_DN10500_c0_g1_i2	ENOG410Z7Z7^Pentatricopeptide repeat-containing protein
925	TRINITY_DN10501_c0_g1_i2	COG5190^CTD (Carboxy-terminal domain, RNA polymerase II, polypeptide A)
926	TRINITY_DN10501_c1_g1_i1	COG0633^Ferredoxin
927	TRINITY_DN10501_c1_g1_i2	COG0633^Ferredoxin
928	TRINITY_DN10501_c1_g1_i3	COG0633^Ferredoxin
929	TRINITY_DN10501_c1_g1_i4	COG0633^Ferredoxin
930	TRINITY_DN10502_c0_g1_i1	ENOG4111J7E^NA
931	TRINITY_DN10502_c0_g1_i2	ENOG4111J7E^NA
932	TRINITY_DN10504_c0_g1_i1	ENOG410Y048^novel plant snare
933	TRINITY_DN10505_c0_g1_i1	COG0090^One of the primary rRNA binding proteins. Required for association of the 30S and 50S subunits to form the 70S ribosome, for tRNA binding and peptide bond formation. It has been suggested to have peptidyltransferase activity
934	TRINITY_DN10506_c0_g1_i1	ENOG410YGK0^Protein of unknown function (DUF3223)
935	TRINITY_DN10506_c0_g1_i2	ENOG410YGK0^Protein of unknown function (DUF3223)
936	TRINITY_DN10506_c0_g1_i3	ENOG410YGK0^Protein of unknown function (DUF3223)
937	TRINITY_DN10507_c0_g1_i1	COG5094^RNA polymerase II, TATA box binding protein (TBP)-associated factor
938	TRINITY_DN10507_c0_g1_i2	COG5094^RNA polymerase II, TATA box binding protein (TBP)-associated factor
939	TRINITY_DN10508_c0_g1_i1	COG0500^Methyltransferase`COG3145^Alkylated DNA repair protein
940	TRINITY_DN10509_c0_g1_i4	ENOG410XNZZ^methyltransferase like 13
941	TRINITY_DN10509_c0_g1_i6	ENOG410XNZZ^methyltransferase like 13
942	TRINITY_DN1050_c0_g1_i1	COG5434^Glycoside hydrolase family 28
943	TRINITY_DN10510_c1_g1_i1	ENOG410Z7Z7^Pentatricopeptide repeat-containing protein
944	TRINITY_DN10511_c0_g1_i3	ENOG41123UD^EG45-like domain containing
945	TRINITY_DN10511_c1_g1_i1	COG3040^Outer membrane lipoprotein
946	TRINITY_DN10511_c1_g1_i2	COG3040^Outer membrane lipoprotein
947	TRINITY_DN10511_c1_g1_i3	COG3040^Outer membrane lipoprotein
948	TRINITY_DN10511_c1_g1_i4	COG3040^Outer membrane lipoprotein
949	TRINITY_DN10511_c1_g1_i5	COG3040^Outer membrane lipoprotein
950	TRINITY_DN10511_c1_g1_i6	COG3040^Outer membrane lipoprotein
951	TRINITY_DN10511_c1_g1_i7	COG3040^Outer membrane lipoprotein
952	TRINITY_DN10512_c0_g1_i1	ENOG4111QF2^Zinc finger, HIT-type containing 6
953	TRINITY_DN10513_c0_g2_i1	ENOG410Y65V^Retrotransposon protein
954	TRINITY_DN10514_c0_g1_i1	COG0526^Thioredoxin
955	TRINITY_DN10514_c0_g1_i2	COG0526^Thioredoxin
956	TRINITY_DN10514_c0_g1_i3	COG0526^Thioredoxin
957	TRINITY_DN10514_c0_g1_i5	COG0526^Thioredoxin
958	TRINITY_DN10516_c0_g1_i1	COG5074^SYNtaxin
959	TRINITY_DN10516_c0_g1_i5	COG5074^SYNtaxin
960	TRINITY_DN10516_c0_g1_i6	COG5074^SYNtaxin
961	TRINITY_DN10516_c0_g1_i7	COG1916^traB family
962	TRINITY_DN10516_c0_g1_i8	COG5074^SYNtaxin
963	TRINITY_DN10516_c0_g2_i1	COG5074^SYNtaxin
964	TRINITY_DN10516_c0_g2_i2	COG5074^SYNtaxin
965	TRINITY_DN10518_c0_g1_i1	COG5597^Glycosyl Transferase
966	TRINITY_DN10518_c0_g1_i2	COG5597^Glycosyl Transferase
967	TRINITY_DN10518_c0_g1_i3	COG5597^Glycosyl Transferase
968	TRINITY_DN10518_c0_g1_i4	COG5597^Glycosyl Transferase
969	TRINITY_DN10520_c0_g1_i1	COG5137^ASF1 anti-silencing function 1 homolog
970	TRINITY_DN10520_c0_g1_i2	COG5137^ASF1 anti-silencing function 1 homolog
971	TRINITY_DN10521_c0_g1_i1	COG1621^Hydrolase
972	TRINITY_DN10521_c0_g1_i2	COG1621^Hydrolase
973	TRINITY_DN10522_c0_g1_i2	ENOG4111GTR^zinc finger protein
974	TRINITY_DN10522_c0_g1_i3	ENOG4111GTR^zinc finger protein
975	TRINITY_DN10524_c0_g1_i1	ENOG410Z7Z7^Pentatricopeptide repeat-containing protein
976	TRINITY_DN10524_c0_g1_i2	ENOG410Z7Z7^Pentatricopeptide repeat-containing protein
977	TRINITY_DN10524_c0_g1_i3	ENOG410Z7Z7^Pentatricopeptide repeat-containing protein
978	TRINITY_DN10527_c1_g1_i1	ENOG410XT49^mitochondrial transcription termination
979	TRINITY_DN10527_c1_g1_i4	ENOG410XT49^mitochondrial transcription termination
980	TRINITY_DN10527_c1_g6_i1	ENOG410XT49^mitochondrial transcription termination
981	TRINITY_DN10530_c0_g1_i1	COG0376^Bifunctional enzyme with both catalase and broad- spectrum peroxidase activity (By similarity)
982	TRINITY_DN10530_c0_g1_i2	COG0376^Bifunctional enzyme with both catalase and broad- spectrum peroxidase activity (By similarity)
983	TRINITY_DN10530_c0_g1_i3	COG0376^Bifunctional enzyme with both catalase and broad- spectrum peroxidase activity (By similarity)
984	TRINITY_DN10531_c0_g1_i1	ENOG410Y3Y0^Synaptosomal-associated protein
985	TRINITY_DN10531_c0_g1_i2	ENOG410Y3Y0^Synaptosomal-associated protein
986	TRINITY_DN10531_c0_g1_i3	ENOG410Y3Y0^Synaptosomal-associated protein
987	TRINITY_DN10531_c0_g1_i4	ENOG410Y3Y0^Synaptosomal-associated protein
988	TRINITY_DN10532_c0_g1_i1	COG5434^Glycoside hydrolase family 28
989	TRINITY_DN10532_c0_g1_i2	COG5434^Glycoside hydrolase family 28
990	TRINITY_DN10532_c0_g1_i3	COG5434^Glycoside hydrolase family 28
991	TRINITY_DN10532_c0_g1_i4	COG5434^Glycoside hydrolase family 28
992	TRINITY_DN10532_c0_g1_i5	COG5434^Glycoside hydrolase family 28
993	TRINITY_DN10532_c0_g1_i6	COG5434^Glycoside hydrolase family 28
994	TRINITY_DN10532_c0_g3_i1	COG5434^Glycoside hydrolase family 28
995	TRINITY_DN10533_c0_g1_i1	COG0515^Serine Threonine protein kinase
996	TRINITY_DN10533_c0_g1_i10	COG0515^Serine Threonine protein kinase
997	TRINITY_DN10533_c0_g1_i11	COG0515^Serine Threonine protein kinase
998	TRINITY_DN10533_c0_g1_i12	COG0515^Serine Threonine protein kinase
999	TRINITY_DN10533_c0_g1_i13	COG0515^Serine Threonine protein kinase
1000	TRINITY_DN10533_c0_g1_i14	COG0515^Serine Threonine protein kinase
1001	TRINITY_DN10533_c0_g1_i15	COG0515^Serine Threonine protein kinase
1002	TRINITY_DN10533_c0_g1_i2	COG0515^Serine Threonine protein kinase
1003	TRINITY_DN10533_c0_g1_i3	COG0515^Serine Threonine protein kinase
1004	TRINITY_DN10533_c0_g1_i4	COG0515^Serine Threonine protein kinase
1005	TRINITY_DN10533_c0_g1_i5	COG0515^Serine Threonine protein kinase
1006	TRINITY_DN10533_c0_g1_i7	COG0515^Serine Threonine protein kinase
1007	TRINITY_DN10533_c0_g1_i8	COG0515^Serine Threonine protein kinase
1008	TRINITY_DN10533_c0_g1_i9	COG0515^Serine Threonine protein kinase
1009	TRINITY_DN10534_c0_g1_i1	ENOG410XYGB^EH-domain containing
1010	TRINITY_DN10534_c0_g1_i2	ENOG410XYGB^EH-domain containing
1011	TRINITY_DN10534_c0_g1_i3	ENOG410XYGB^EH-domain containing
1012	TRINITY_DN10534_c0_g1_i4	ENOG410XYGB^EH-domain containing
1013	TRINITY_DN10534_c0_g1_i5	ENOG410XYGB^EH-domain containing
1014	TRINITY_DN10534_c0_g1_i6	ENOG410XYGB^EH-domain containing
1015	TRINITY_DN10534_c0_g1_i7	ENOG410XYGB^EH-domain containing
1016	TRINITY_DN10536_c0_g1_i1	COG0003^ATPase required for the post-translational delivery of tail-anchored (TA) proteins to the endoplasmic reticulum. Recognizes and selectively binds the transmembrane domain of TA proteins in the cytosol. This complex then targets to the endoplasmic reticulum by membrane-bound receptors, where the tail- anchored protein is released for insertion. This process is regulated by ATP binding and …
1017	TRINITY_DN10536_c0_g1_i3	COG0003^ATPase required for the post-translational delivery of tail-anchored (TA) proteins to the endoplasmic reticulum. Recognizes and selectively binds the transmembrane domain of TA proteins in the cytosol. This complex then targets to the endoplasmic reticulum by membrane-bound receptors, where the tail- anchored protein is released for insertion. This process is regulated by ATP binding and …
1018	TRINITY_DN10536_c0_g1_i4	COG0003^ATPase required for the post-translational delivery of tail-anchored (TA) proteins to the endoplasmic reticulum. Recognizes and selectively binds the transmembrane domain of TA proteins in the cytosol. This complex then targets to the endoplasmic reticulum by membrane-bound receptors, where the tail- anchored protein is released for insertion. This process is regulated by ATP binding and …
1019	TRINITY_DN10536_c0_g1_i5	COG0003^ATPase required for the post-translational delivery of tail-anchored (TA) proteins to the endoplasmic reticulum. Recognizes and selectively binds the transmembrane domain of TA proteins in the cytosol. This complex then targets to the endoplasmic reticulum by membrane-bound receptors, where the tail- anchored protein is released for insertion. This process is regulated by ATP binding and …
1020	TRINITY_DN10536_c0_g1_i6	COG0003^ATPase required for the post-translational delivery of tail-anchored (TA) proteins to the endoplasmic reticulum. Recognizes and selectively binds the transmembrane domain of TA proteins in the cytosol. This complex then targets to the endoplasmic reticulum by membrane-bound receptors, where the tail- anchored protein is released for insertion. This process is regulated by ATP binding and …
1021	TRINITY_DN10536_c0_g1_i8	COG0003^ATPase required for the post-translational delivery of tail-anchored (TA) proteins to the endoplasmic reticulum. Recognizes and selectively binds the transmembrane domain of TA proteins in the cytosol. This complex then targets to the endoplasmic reticulum by membrane-bound receptors, where the tail- anchored protein is released for insertion. This process is regulated by ATP binding and …
1022	TRINITY_DN10537_c0_g1_i1	ENOG410ZU5V^DnaJ (Hsp40) homolog, subfamily C, member 28
1023	TRINITY_DN10537_c0_g1_i2	ENOG410ZU5V^DnaJ (Hsp40) homolog, subfamily C, member 28
1024	TRINITY_DN10537_c0_g1_i3	ENOG410ZU5V^DnaJ (Hsp40) homolog, subfamily C, member 28
1025	TRINITY_DN10537_c0_g1_i4	ENOG410ZU5V^DnaJ (Hsp40) homolog, subfamily C, member 28
1026	TRINITY_DN10537_c0_g1_i5	ENOG410ZU5V^DnaJ (Hsp40) homolog, subfamily C, member 28
1027	TRINITY_DN10538_c0_g1_i2	ENOG4111TU9^Brain protein 44-like
1028	TRINITY_DN10538_c0_g1_i3	ENOG4111TU9^Brain protein 44-like
1029	TRINITY_DN10538_c0_g1_i4	ENOG4111TU9^Brain protein 44-like
1030	TRINITY_DN10539_c0_g1_i1	COG0270^Cytosine-specific methyltransferase
1031	TRINITY_DN10539_c0_g1_i3	COG0270^Cytosine-specific methyltransferase
1032	TRINITY_DN10539_c0_g1_i4	COG0270^Cytosine-specific methyltransferase
1033	TRINITY_DN10539_c0_g1_i5	COG0270^Cytosine-specific methyltransferase
1034	TRINITY_DN10541_c0_g1_i1	ENOG410XNQC^beige BEACH domain containing protein
1035	TRINITY_DN10542_c0_g1_i1	ENOG410XT49^mitochondrial transcription termination
1036	TRINITY_DN10542_c1_g1_i1	ENOG410XT49^mitochondrial transcription termination
1037	TRINITY_DN10542_c1_g2_i1	ENOG410XT49^mitochondrial transcription termination
1038	TRINITY_DN10542_c1_g2_i2	ENOG410XT49^mitochondrial transcription termination
1039	TRINITY_DN10544_c0_g1_i1	ENOG410XT1W^origin recognition complex subunit
1040	TRINITY_DN10544_c0_g1_i2	ENOG410XT1W^origin recognition complex subunit
1041	TRINITY_DN10544_c0_g1_i3	ENOG410XT1W^origin recognition complex subunit
1042	TRINITY_DN10544_c0_g1_i4	ENOG410XT1W^origin recognition complex subunit
1043	TRINITY_DN10545_c0_g1_i1	ENOG410XV5H^Beta-1,3-galactosyltransferase
1044	TRINITY_DN10545_c0_g1_i2	ENOG410XV5H^Beta-1,3-galactosyltransferase
1045	TRINITY_DN10545_c0_g1_i3	ENOG410XV5H^Beta-1,3-galactosyltransferase
1046	TRINITY_DN10545_c0_g1_i4	ENOG410XV5H^Beta-1,3-galactosyltransferase
1047	TRINITY_DN10545_c0_g1_i5	ENOG410XV5H^Beta-1,3-galactosyltransferase
1048	TRINITY_DN10547_c0_g1_i2	ENOG4111GAN^Family with sequence similarity 18, member
1049	TRINITY_DN10547_c0_g1_i4	ENOG4111GAN^Family with sequence similarity 18, member
1050	TRINITY_DN10547_c0_g1_i5	ENOG4111GAN^Family with sequence similarity 18, member
1051	TRINITY_DN10547_c0_g1_i6	ENOG4111GAN^Family with sequence similarity 18, member
1052	TRINITY_DN10547_c0_g1_i7	ENOG4111GAN^Family with sequence similarity 18, member
1053	TRINITY_DN10547_c0_g1_i8	ENOG4111GAN^Family with sequence similarity 18, member
1054	TRINITY_DN10548_c1_g2_i3	ENOG410Z3NP^Non-specific lipid-transfer protein-like protein
1055	TRINITY_DN10549_c0_g1_i1	ENOG410ZZA3^syntaxin
1056	TRINITY_DN10549_c0_g1_i2	ENOG410ZZA3^syntaxin
1057	TRINITY_DN10549_c0_g1_i3	ENOG410ZZA3^syntaxin
1058	TRINITY_DN10549_c0_g1_i4	ENOG410ZZA3^syntaxin
1059	TRINITY_DN10550_c0_g1_i1	COG1444^Catalyzes the formation of N(4)-acetylcytidine (ac(4)C) at the wobble position of tRNA(Met), by using acetyl-CoA as an acetyl donor and ATP (or GTP) (By similarity)
1060	TRINITY_DN10551_c1_g1_i2	ENOG410XTFS^Ring finger protein
1061	TRINITY_DN10553_c0_g1_i2	ENOG410XQ09^Tetratricopeptide repeat
1062	TRINITY_DN10554_c0_g1_i1	ENOG41121N2^zinc ion binding
1063	TRINITY_DN10554_c0_g2_i2	ENOG41121N2^zinc ion binding
1064	TRINITY_DN10554_c0_g2_i3	ENOG41121N2^zinc ion binding
1065	TRINITY_DN10555_c0_g1_i1	ENOG410YACB^Protein of unknown function (DUF632)
1066	TRINITY_DN10557_c0_g1_i1	COG1100^GTP-binding Protein
1067	TRINITY_DN10557_c0_g1_i2	COG1100^GTP-binding Protein
1068	TRINITY_DN10557_c0_g1_i3	COG1100^GTP-binding Protein
1069	TRINITY_DN10558_c0_g1_i1	COG5333^Component of the Mediator complex, a coactivator involved in regulated gene transcription of nearly all RNA polymerase II-dependent genes. Mediator functions as a bridge to convey information from gene-specific regulatory proteins to the basal RNA polymerase II transcription machinery. Mediator is recruited to promoters by direct interactions with regulatory proteins and serves as a scaff…
1070	TRINITY_DN10558_c0_g1_i2	COG5333^Component of the Mediator complex, a coactivator involved in regulated gene transcription of nearly all RNA polymerase II-dependent genes. Mediator functions as a bridge to convey information from gene-specific regulatory proteins to the basal RNA polymerase II transcription machinery. Mediator is recruited to promoters by direct interactions with regulatory proteins and serves as a scaff…
1071	TRINITY_DN10558_c0_g1_i3	COG5333^Component of the Mediator complex, a coactivator involved in regulated gene transcription of nearly all RNA polymerase II-dependent genes. Mediator functions as a bridge to convey information from gene-specific regulatory proteins to the basal RNA polymerase II transcription machinery. Mediator is recruited to promoters by direct interactions with regulatory proteins and serves as a scaff…
1072	TRINITY_DN10558_c0_g1_i4	COG5333^Component of the Mediator complex, a coactivator involved in regulated gene transcription of nearly all RNA polymerase II-dependent genes. Mediator functions as a bridge to convey information from gene-specific regulatory proteins to the basal RNA polymerase II transcription machinery. Mediator is recruited to promoters by direct interactions with regulatory proteins and serves as a scaff…
1073	TRINITY_DN10558_c0_g1_i5	ENOG410ZAZC^NA
1074	TRINITY_DN10558_c0_g1_i7	COG5333^Component of the Mediator complex, a coactivator involved in regulated gene transcription of nearly all RNA polymerase II-dependent genes. Mediator functions as a bridge to convey information from gene-specific regulatory proteins to the basal RNA polymerase II transcription machinery. Mediator is recruited to promoters by direct interactions with regulatory proteins and serves as a scaff…
1075	TRINITY_DN10558_c0_g1_i8	COG5333^Component of the Mediator complex, a coactivator involved in regulated gene transcription of nearly all RNA polymerase II-dependent genes. Mediator functions as a bridge to convey information from gene-specific regulatory proteins to the basal RNA polymerase II transcription machinery. Mediator is recruited to promoters by direct interactions with regulatory proteins and serves as a scaff…
1076	TRINITY_DN10559_c0_g1_i1	COG0545^Peptidyl-prolyl cis-trans isomerase
1077	TRINITY_DN10559_c0_g1_i2	COG0545^Peptidyl-prolyl cis-trans isomerase
1078	TRINITY_DN10561_c0_g1_i1	ENOG410ZJSX^protein FAR1-RELATED SEQUENCE 5-like
1079	TRINITY_DN10561_c0_g1_i10	ENOG410ZJSX^protein FAR1-RELATED SEQUENCE 5-like
1080	TRINITY_DN10561_c0_g1_i11	ENOG411183V^protein FAR1-RELATED SEQUENCE
1081	TRINITY_DN10561_c0_g1_i12	ENOG410ZJSX^protein FAR1-RELATED SEQUENCE 5-like
1082	TRINITY_DN10561_c0_g1_i13	ENOG410ZJSX^protein FAR1-RELATED SEQUENCE 5-like
1083	TRINITY_DN10561_c0_g1_i14	ENOG4111EGR^protein FAR1-RELATED SEQUENCE
1084	TRINITY_DN10561_c0_g1_i3	ENOG411183V^protein FAR1-RELATED SEQUENCE
1085	TRINITY_DN10561_c0_g1_i4	ENOG410ZJSX^protein FAR1-RELATED SEQUENCE 5-like
1086	TRINITY_DN10561_c0_g1_i5	ENOG410YB4A^Protein FAR-RED IMPAIRED RESPONSE
1087	TRINITY_DN10561_c0_g1_i6	ENOG410ZJSX^protein FAR1-RELATED SEQUENCE 5-like
1088	TRINITY_DN10561_c0_g1_i7	ENOG410ZJSX^protein FAR1-RELATED SEQUENCE 5-like
1089	TRINITY_DN10561_c0_g1_i9	ENOG4111EGR^protein FAR1-RELATED SEQUENCE
1090	TRINITY_DN10561_c0_g2_i1	ENOG410ZPZY^protein FAR1-RELATED SEQUENCE 3-like
1091	TRINITY_DN10561_c0_g2_i2	ENOG410ZPZY^protein FAR1-RELATED SEQUENCE 3-like
1092	TRINITY_DN10562_c0_g1_i1	ENOG410XQGS^mitogen-activated protein kinase kinase kinase
1093	TRINITY_DN10562_c0_g1_i2	ENOG410XQGS^mitogen-activated protein kinase kinase kinase
1094	TRINITY_DN10563_c0_g1_i1	ENOG410YFAS^male sterility MS5 family protein
1095	TRINITY_DN10563_c0_g1_i2	ENOG410YFAS^male sterility MS5 family protein
1096	TRINITY_DN10563_c0_g1_i4	ENOG410YFAS^male sterility MS5 family protein
1097	TRINITY_DN10563_c0_g1_i5	ENOG410YFAS^male sterility MS5 family protein
1098	TRINITY_DN10563_c0_g1_i7	ENOG410YFAS^male sterility MS5 family protein
1099	TRINITY_DN10563_c0_g1_i8	ENOG410YFAS^male sterility MS5 family protein
1100	TRINITY_DN10564_c0_g1_i1	COG5122^trafficking protein particle complex
1101	TRINITY_DN10564_c0_g1_i2	COG5122^trafficking protein particle complex
1102	TRINITY_DN10564_c0_g1_i3	COG5122^trafficking protein particle complex
1103	TRINITY_DN10564_c0_g1_i4	COG5122^trafficking protein particle complex
1104	TRINITY_DN10564_c0_g1_i5	COG5122^trafficking protein particle complex
1105	TRINITY_DN10566_c0_g1_i1	ENOG410YBFY^DELLA protein
1106	TRINITY_DN10566_c0_g1_i2	ENOG410YBFY^DELLA protein
1107	TRINITY_DN10566_c0_g1_i3	ENOG410YBFY^DELLA protein
1108	TRINITY_DN10566_c0_g1_i5	ENOG410YBFY^DELLA protein
1109	TRINITY_DN10566_c0_g1_i6	ENOG410YBFY^DELLA protein
1110	TRINITY_DN10566_c0_g1_i8	ENOG410YBFY^DELLA protein
1111	TRINITY_DN10566_c0_g2_i1	ENOG410YBFY^DELLA protein
1112	TRINITY_DN10567_c0_g1_i1	COG0814^amino acid transport
1113	TRINITY_DN10567_c0_g1_i2	COG0814^amino acid transport
1114	TRINITY_DN10567_c0_g2_i1	COG0814^amino acid transport
1115	TRINITY_DN10567_c0_g2_i2	COG0814^amino acid transport
1116	TRINITY_DN10567_c0_g2_i3	COG0814^amino acid transport
1117	TRINITY_DN10567_c0_g2_i4	COG0814^amino acid transport
1118	TRINITY_DN10567_c0_g2_i5	COG0814^amino acid transport
1119	TRINITY_DN10568_c0_g1_i1	COG1590^tRNA-yW synthesizing protein 3 homolog (S. cerevisiae)`COG2520^Specifically methylates the N1 position of guanosine-37 in various cytoplasmic and mitochondrial tRNAs. Methylation is not dependent on the nature of the nucleoside 5' of the target nucleoside. This is the first step in the biosynthesis of wybutosine (yW), a modified base adjacent to the anticodon of tRNAs and required for acc…
1120	TRINITY_DN10569_c0_g1_i1	ENOG410XY5M^Thylakoid lumenal 16.5 kDa protein
1121	TRINITY_DN10569_c0_g1_i2	ENOG410XY5M^Thylakoid lumenal 16.5 kDa protein
1122	TRINITY_DN1056_c0_g1_i1	COG0724^Rna-binding protein
1123	TRINITY_DN10570_c0_g1_i1	COG0369^Component of the sulfite reductase complex that catalyzes the 6-electron reduction of sulfite to sulfide. This is one of several activities required for the biosynthesis of L- cysteine from sulfate. The flavoprotein component catalyzes the electron flow from NADPH - FAD - FMN to the hemoprotein component (By similarity)
1124	TRINITY_DN10570_c0_g1_i2	COG0369^Component of the sulfite reductase complex that catalyzes the 6-electron reduction of sulfite to sulfide. This is one of several activities required for the biosynthesis of L- cysteine from sulfate. The flavoprotein component catalyzes the electron flow from NADPH - FAD - FMN to the hemoprotein component (By similarity)
1125	TRINITY_DN10574_c1_g1_i1	ENOG4111SYH^Peroxisomal membrane protein
1126	TRINITY_DN10574_c1_g1_i2	ENOG4111SYH^Peroxisomal membrane protein
1127	TRINITY_DN10574_c1_g1_i3	ENOG4111SYH^Peroxisomal membrane protein
1128	TRINITY_DN10576_c1_g1_i1	ENOG410Y90A^Transcription factor
1129	TRINITY_DN10576_c1_g1_i2	ENOG410Y90A^Transcription factor
1130	TRINITY_DN10577_c0_g1_i1	ENOG410YQM8^HMG-Y-related protein
1131	TRINITY_DN10577_c0_g1_i2	ENOG410YQM8^HMG-Y-related protein
1132	TRINITY_DN10577_c0_g1_i3	ENOG410YQM8^HMG-Y-related protein
1133	TRINITY_DN10577_c0_g1_i4	ENOG410YQM8^HMG-Y-related protein
1134	TRINITY_DN10577_c0_g3_i1	ENOG410YQM8^HMG-Y-related protein
1135	TRINITY_DN10578_c0_g1_i1	ENOG410YN73^Transcription factor
1136	TRINITY_DN10579_c0_g1_i1	COG0684^Globally modulates RNA abundance by binding to RNase E (Rne) and regulating its endonucleolytic activity. Can modulate Rne action in a substrate-dependent manner by altering the composition of the degradosome. Modulates RNA-binding and helicase activities of the degradosome (By similarity)
1137	TRINITY_DN10579_c0_g1_i3	COG0684^Globally modulates RNA abundance by binding to RNase E (Rne) and regulating its endonucleolytic activity. Can modulate Rne action in a substrate-dependent manner by altering the composition of the degradosome. Modulates RNA-binding and helicase activities of the degradosome (By similarity)
1138	TRINITY_DN10579_c0_g1_i4	COG0684^Globally modulates RNA abundance by binding to RNase E (Rne) and regulating its endonucleolytic activity. Can modulate Rne action in a substrate-dependent manner by altering the composition of the degradosome. Modulates RNA-binding and helicase activities of the degradosome (By similarity)
1139	TRINITY_DN10579_c0_g1_i5	COG0684^Globally modulates RNA abundance by binding to RNase E (Rne) and regulating its endonucleolytic activity. Can modulate Rne action in a substrate-dependent manner by altering the composition of the degradosome. Modulates RNA-binding and helicase activities of the degradosome (By similarity)
1140	TRINITY_DN10582_c0_g1_i1	COG0515^Serine Threonine protein kinase
1141	TRINITY_DN10582_c0_g1_i2	COG0515^Serine Threonine protein kinase
1142	TRINITY_DN10582_c0_g1_i3	COG0515^Serine Threonine protein kinase
1143	TRINITY_DN10582_c0_g1_i4	COG0515^Serine Threonine protein kinase
1144	TRINITY_DN10584_c0_g1_i1	ENOG410YQM8^HMG-Y-related protein
1145	TRINITY_DN10584_c0_g1_i2	ENOG410YQM8^HMG-Y-related protein
1146	TRINITY_DN10586_c0_g1_i1	ENOG410Z0VC^Transcription factor
1147	TRINITY_DN10586_c0_g1_i2	ENOG410Z0VC^Transcription factor
1148	TRINITY_DN10588_c0_g1_i1	ENOG410Z7Z7^Pentatricopeptide repeat-containing protein
1149	TRINITY_DN10588_c0_g1_i2	ENOG410Z7Z7^Pentatricopeptide repeat-containing protein
1150	TRINITY_DN10589_c0_g2_i1	COG5052^receptor accessory protein
1151	TRINITY_DN10589_c0_g2_i2	COG5052^receptor accessory protein
1152	TRINITY_DN10590_c0_g1_i1	ENOG410Y2MB^Syntaxin 5
1153	TRINITY_DN10591_c0_g1_i1	COG0546^had-superfamily hydrolase, subfamily ia, variant
1154	TRINITY_DN10591_c0_g1_i2	COG0546^had-superfamily hydrolase, subfamily ia, variant
1155	TRINITY_DN10591_c0_g1_i3	COG0546^had-superfamily hydrolase, subfamily ia, variant
1156	TRINITY_DN10591_c0_g1_i4	COG0546^had-superfamily hydrolase, subfamily ia, variant
1157	TRINITY_DN10591_c0_g1_i5	COG0546^had-superfamily hydrolase, subfamily ia, variant
1158	TRINITY_DN10591_c0_g1_i6	COG0546^had-superfamily hydrolase, subfamily ia, variant
1159	TRINITY_DN10592_c0_g1_i1	ENOG410XQMT^Transmembrane protein 19
1160	TRINITY_DN10592_c0_g1_i2	ENOG410XQMT^Transmembrane protein 19
1161	TRINITY_DN10594_c0_g1_i2	ENOG410ZJSX^protein FAR1-RELATED SEQUENCE 5-like
1162	TRINITY_DN10594_c0_g1_i2	ENOG4111ADB^protein FAR1-RELATED SEQUENCE
1163	TRINITY_DN10594_c0_g1_i2	ENOG410YB4A^Protein FAR-RED IMPAIRED RESPONSE
1164	TRINITY_DN10594_c0_g1_i3	ENOG4111ADB^protein FAR1-RELATED SEQUENCE
1165	TRINITY_DN10594_c0_g1_i3	ENOG410YB4A^Protein FAR-RED IMPAIRED RESPONSE
1166	TRINITY_DN10594_c0_g1_i3	ENOG410ZJSX^protein FAR1-RELATED SEQUENCE 5-like
1167	TRINITY_DN10595_c0_g1_i1	COG0071^response to heat
1168	TRINITY_DN10595_c0_g1_i3	COG0071^response to heat
1169	TRINITY_DN10596_c0_g1_i1	ENOG4111V2K^NA
1170	TRINITY_DN10596_c0_g1_i2	ENOG4111V2K^NA
1171	TRINITY_DN10596_c0_g1_i3	ENOG4111V2K^NA
1172	TRINITY_DN10596_c0_g1_i4	ENOG4111V2K^NA
1173	TRINITY_DN10596_c0_g1_i5	ENOG4111V2K^NA
1174	TRINITY_DN10596_c0_g2_i1	ENOG4111V2K^NA
1175	TRINITY_DN10597_c0_g2_i1	COG0681^Signal peptidase i
1176	TRINITY_DN10597_c0_g2_i2	COG0681^Signal peptidase i
1177	TRINITY_DN10598_c0_g1_i1	COG0340^Biotin- acetyl-CoA-carboxylase ligase
1178	TRINITY_DN10598_c0_g1_i2	COG0340^Biotin- acetyl-CoA-carboxylase ligase
1179	TRINITY_DN10598_c0_g1_i3	COG0340^Biotin- acetyl-CoA-carboxylase ligase
1180	TRINITY_DN10598_c0_g1_i4	COG0340^Biotin- acetyl-CoA-carboxylase ligase
1181	TRINITY_DN10598_c0_g1_i5	COG0340^Biotin- acetyl-CoA-carboxylase ligase
1182	TRINITY_DN10598_c0_g1_i6	COG0340^Biotin- acetyl-CoA-carboxylase ligase
1183	TRINITY_DN10598_c0_g1_i7	COG0340^Biotin- acetyl-CoA-carboxylase ligase
1184	TRINITY_DN10598_c0_g1_i8	COG0340^Biotin- acetyl-CoA-carboxylase ligase
1185	TRINITY_DN10598_c0_g1_i9	COG0340^Biotin- acetyl-CoA-carboxylase ligase
1186	TRINITY_DN10599_c0_g1_i1	COG0702^epimerase dehydratase`COG5024^g2 mitotic-specific`ENOG410XUI5^Proteasome maturation protein
1187	TRINITY_DN10599_c0_g1_i2	COG0702^epimerase dehydratase`COG5024^g2 mitotic-specific`ENOG410XUI5^Proteasome maturation protein
1188	TRINITY_DN10599_c0_g1_i3	COG0702^epimerase dehydratase`COG5024^g2 mitotic-specific`ENOG410XUI5^Proteasome maturation protein
1189	TRINITY_DN105_c0_g1_i1	ENOG4111M67^BTB/POZ domain
1190	TRINITY_DN10600_c0_g1_i2	ENOG410YNQ1^NA
1191	TRINITY_DN10600_c0_g1_i3	ENOG410YNQ1^NA
1192	TRINITY_DN10600_c0_g1_i4	ENOG410YNQ1^NA
1193	TRINITY_DN10600_c0_g1_i5	ENOG410YNQ1^NA
1194	TRINITY_DN10600_c0_g1_i6	ENOG410YNQ1^NA
1195	TRINITY_DN10600_c0_g1_i7	ENOG410YNQ1^NA
1196	TRINITY_DN10600_c0_g1_i9	ENOG411043H^Shugoshin C terminus
1197	TRINITY_DN10600_c1_g1_i1	COG0652^peptidyl-prolyl cis-trans isomerase activity`COG0724^Rna-binding protein
1198	TRINITY_DN10600_c1_g1_i4	COG0652^peptidyl-prolyl cis-trans isomerase activity`COG0724^Rna-binding protein
1199	TRINITY_DN10601_c0_g1_i1	COG0050^This protein promotes the GTP-dependent binding of aminoacyl-tRNA to the A-site of ribosomes during protein biosynthesis (By similarity)
1200	TRINITY_DN10601_c0_g1_i2	COG0050^This protein promotes the GTP-dependent binding of aminoacyl-tRNA to the A-site of ribosomes during protein biosynthesis (By similarity)
1201	TRINITY_DN10601_c0_g2_i1	COG0050^This protein promotes the GTP-dependent binding of aminoacyl-tRNA to the A-site of ribosomes during protein biosynthesis (By similarity)
1202	TRINITY_DN10602_c0_g1_i1	COG4886^leucine Rich Repeat
1203	TRINITY_DN10603_c0_g1_i2	COG0086^DNA-dependent RNA polymerase catalyzes the transcription of DNA into RNA using the four ribonucleoside triphosphates as substrates (By similarity)
1204	TRINITY_DN10603_c0_g1_i3	COG0086^DNA-dependent RNA polymerase catalyzes the transcription of DNA into RNA using the four ribonucleoside triphosphates as substrates (By similarity)
1205	TRINITY_DN10603_c0_g1_i4	COG0086^DNA-dependent RNA polymerase catalyzes the transcription of DNA into RNA using the four ribonucleoside triphosphates as substrates (By similarity)
1206	TRINITY_DN10603_c0_g1_i5	COG0086^DNA-dependent RNA polymerase catalyzes the transcription of DNA into RNA using the four ribonucleoside triphosphates as substrates (By similarity)
1207	TRINITY_DN10604_c0_g1_i2	COG2608^heavy metal transport detoxification protein
1208	TRINITY_DN10604_c0_g1_i3	COG2608^heavy metal transport detoxification protein
1209	TRINITY_DN10604_c0_g1_i4	COG2608^heavy metal transport detoxification protein
1210	TRINITY_DN10604_c0_g1_i5	COG2608^heavy metal transport detoxification protein
1211	TRINITY_DN10606_c0_g1_i1	COG1819^Transferase
1212	TRINITY_DN10606_c0_g1_i2	COG1819^Transferase
1213	TRINITY_DN10606_c0_g1_i3	COG1819^Transferase
1214	TRINITY_DN10606_c0_g2_i1	COG1819^Transferase
1215	TRINITY_DN10607_c0_g1_i1	ENOG4111V0I^mitochondrial intermembrane space import and assembly protein
1216	TRINITY_DN10607_c0_g1_i2	ENOG4111V0I^mitochondrial intermembrane space import and assembly protein
1217	TRINITY_DN10607_c0_g1_i3	ENOG4111V0I^mitochondrial intermembrane space import and assembly protein
1218	TRINITY_DN10607_c0_g1_i5	ENOG4111V0I^mitochondrial intermembrane space import and assembly protein
1219	TRINITY_DN10608_c0_g1_i1	COG0457^repeat-containing protein
1220	TRINITY_DN10608_c0_g1_i2	COG0457^repeat-containing protein
1221	TRINITY_DN10608_c0_g1_i3	COG0457^repeat-containing protein
1222	TRINITY_DN10608_c0_g1_i4	COG0457^repeat-containing protein
1223	TRINITY_DN10609_c0_g1_i1	ENOG4111K86^Protein of unknown function (DUF3353)
1224	TRINITY_DN10610_c0_g1_i1	COG0514^atp-dependent dna helicase
1225	TRINITY_DN10610_c0_g1_i2	COG0514^atp-dependent dna helicase
1226	TRINITY_DN10610_c0_g1_i3	COG0514^atp-dependent dna helicase
1227	TRINITY_DN10611_c0_g1_i1	ENOG410XS2U^Translocase of outer mitochondrial membrane 40 homolog
1228	TRINITY_DN10611_c0_g2_i1	ENOG410XS2U^Translocase of outer mitochondrial membrane 40 homolog
1229	TRINITY_DN10612_c0_g1_i1	COG1131^(ABC) transporter
1230	TRINITY_DN10612_c0_g1_i2	COG1131^(ABC) transporter
1231	TRINITY_DN10612_c0_g1_i3	COG1131^(ABC) transporter
1232	TRINITY_DN10612_c0_g1_i4	COG1131^(ABC) transporter
1233	TRINITY_DN10614_c0_g1_i1	COG0459^Prevents misfolding and promotes the refolding and proper assembly of unfolded polypeptides generated under stress conditions (By similarity)
1234	TRINITY_DN10614_c0_g1_i2	COG0459^Prevents misfolding and promotes the refolding and proper assembly of unfolded polypeptides generated under stress conditions (By similarity)
1235	TRINITY_DN10614_c0_g1_i3	COG0459^Prevents misfolding and promotes the refolding and proper assembly of unfolded polypeptides generated under stress conditions (By similarity)
1236	TRINITY_DN10614_c0_g1_i4	COG0459^Prevents misfolding and promotes the refolding and proper assembly of unfolded polypeptides generated under stress conditions (By similarity)
1237	TRINITY_DN10614_c0_g1_i5	COG0459^Prevents misfolding and promotes the refolding and proper assembly of unfolded polypeptides generated under stress conditions (By similarity)
1238	TRINITY_DN10614_c0_g1_i6	COG0459^Prevents misfolding and promotes the refolding and proper assembly of unfolded polypeptides generated under stress conditions (By similarity)
1239	TRINITY_DN10614_c0_g1_i7	COG0459^Prevents misfolding and promotes the refolding and proper assembly of unfolded polypeptides generated under stress conditions (By similarity)
1240	TRINITY_DN10614_c0_g1_i8	COG0459^Prevents misfolding and promotes the refolding and proper assembly of unfolded polypeptides generated under stress conditions (By similarity)
1241	TRINITY_DN10615_c0_g1_i1	COG5040^Tyrosine 3-monooxygenase tryptophan 5-monooxygenase activation protein
1242	TRINITY_DN10615_c0_g1_i2	COG5040^Tyrosine 3-monooxygenase tryptophan 5-monooxygenase activation protein
1243	TRINITY_DN10616_c0_g1_i1	ENOG410Y9EY^DUF593 domain containing protein, expressed
1244	TRINITY_DN10619_c0_g1_i1	ENOG410XQYD^capping protein
1245	TRINITY_DN10619_c0_g1_i2	ENOG410XQYD^capping protein
1246	TRINITY_DN10619_c0_g1_i3	ENOG410XQYD^capping protein
1247	TRINITY_DN1061_c0_g2_i1	COG5021^ubiquitin protein ligase
1248	TRINITY_DN10620_c0_g1_i1	COG0227^50s ribosomal protein L28
1249	TRINITY_DN10622_c0_g1_i1	ENOG410Z7Z7^Pentatricopeptide repeat-containing protein
1250	TRINITY_DN10623_c0_g1_i1	ENOG410YCSG^transmembrane protein 50A
1251	TRINITY_DN10623_c0_g1_i4	ENOG410YCSG^transmembrane protein 50A
1252	TRINITY_DN10626_c0_g1_i1	COG0762^integral membrane protein
1253	TRINITY_DN10626_c0_g1_i2	COG0762^integral membrane protein
1254	TRINITY_DN10626_c0_g1_i3	COG0762^integral membrane protein
1255	TRINITY_DN10626_c0_g1_i4	COG0762^integral membrane protein
1256	TRINITY_DN10626_c0_g1_i6	COG0762^integral membrane protein
1257	TRINITY_DN10626_c0_g1_i7	COG0762^integral membrane protein
1258	TRINITY_DN10627_c0_g1_i1	COG0515^Serine Threonine protein kinase
1259	TRINITY_DN10627_c0_g1_i2	COG0515^Serine Threonine protein kinase
1260	TRINITY_DN10627_c0_g2_i1	ENOG410YAQD^LRR receptor-like serine threonine-protein kinase
1261	TRINITY_DN10629_c0_g1_i5	COG2264^Methylates ribosomal protein L11 (By similarity)
1262	TRINITY_DN10631_c0_g1_i1	COG0605^Destroys radicals which are normally produced within the cells and which are toxic to biological systems (By similarity)
1263	TRINITY_DN10631_c0_g1_i2	COG0605^Destroys radicals which are normally produced within the cells and which are toxic to biological systems (By similarity)
1264	TRINITY_DN10631_c0_g1_i3	COG0605^Destroys radicals which are normally produced within the cells and which are toxic to biological systems (By similarity)
1265	TRINITY_DN10631_c0_g1_i4	COG0605^Destroys radicals which are normally produced within the cells and which are toxic to biological systems (By similarity)
1266	TRINITY_DN10631_c0_g1_i5	COG0605^Destroys radicals which are normally produced within the cells and which are toxic to biological systems (By similarity)
1267	TRINITY_DN10631_c0_g1_i6	COG0605^Destroys radicals which are normally produced within the cells and which are toxic to biological systems (By similarity)
1268	TRINITY_DN10633_c0_g1_i1	ENOG410XQIA^glutathione binding
1269	TRINITY_DN10633_c0_g1_i2	ENOG410XQIA^glutathione binding
1270	TRINITY_DN10634_c0_g1_i1	COG2124^Cytochrome p450
1271	TRINITY_DN10635_c0_g1_i1	ENOG410YD5Y^thaumatin-like protein
1272	TRINITY_DN10635_c0_g1_i2	ENOG410YD5Y^thaumatin-like protein
1273	TRINITY_DN10636_c0_g1_i1	ENOG410ZNXM^NA
1274	TRINITY_DN10636_c0_g1_i2	ENOG410ZNXM^NA
1275	TRINITY_DN10637_c0_g1_i2	ENOG410XP6A^Chromosome 12 open reading frame 44
1276	TRINITY_DN10637_c0_g1_i3	ENOG410XP6A^Chromosome 12 open reading frame 44
1277	TRINITY_DN10637_c0_g1_i4	ENOG410XP6A^Chromosome 12 open reading frame 44
1278	TRINITY_DN10637_c0_g1_i5	ENOG410XP6A^Chromosome 12 open reading frame 44
1279	TRINITY_DN10638_c0_g1_i1	COG0452^Phosphopantothenoylcysteine decarboxylase
1280	TRINITY_DN10638_c0_g1_i2	COG0452^Phosphopantothenoylcysteine decarboxylase
1281	TRINITY_DN10638_c0_g1_i3	COG0452^Phosphopantothenoylcysteine decarboxylase
1282	TRINITY_DN10638_c0_g1_i4	COG0452^Phosphopantothenoylcysteine decarboxylase
1283	TRINITY_DN10639_c0_g1_i1	COG1132^(ABC) transporter
1284	TRINITY_DN1063_c0_g1_i1	COG0515^Serine Threonine protein kinase
1285	TRINITY_DN10640_c0_g1_i1	ENOG4110MUE^integral membrane transporter family protein
1286	TRINITY_DN10641_c0_g1_i1	COG0468^Can catalyze the hydrolysis of ATP in the presence of single-stranded DNA, the ATP-dependent uptake of single-stranded DNA by duplex DNA, and the ATP-dependent hybridization of homologous single-stranded DNAs. It interacts with LexA causing its activation and leading to its autocatalytic cleavage (By similarity)
1287	TRINITY_DN10641_c0_g1_i2	COG0468^Can catalyze the hydrolysis of ATP in the presence of single-stranded DNA, the ATP-dependent uptake of single-stranded DNA by duplex DNA, and the ATP-dependent hybridization of homologous single-stranded DNAs. It interacts with LexA causing its activation and leading to its autocatalytic cleavage (By similarity)
1288	TRINITY_DN10642_c0_g1_i1	COG1874^beta-galactosidase
1289	TRINITY_DN10642_c0_g1_i2	COG1874^beta-galactosidase
1290	TRINITY_DN10642_c0_g1_i3	COG1874^beta-galactosidase
1291	TRINITY_DN10642_c0_g1_i4	COG1874^beta-galactosidase
1292	TRINITY_DN10642_c0_g1_i5	COG1874^beta-galactosidase
1293	TRINITY_DN10642_c0_g1_i6	COG1874^beta-galactosidase
1294	TRINITY_DN10642_c0_g1_i7	COG1874^beta-galactosidase
1295	TRINITY_DN10642_c0_g1_i8	COG1874^beta-galactosidase
1296	TRINITY_DN10642_c0_g2_i1	COG1874^beta-galactosidase
1297	TRINITY_DN10643_c0_g1_i1	ENOG410YFEH^alternative oxidase
1298	TRINITY_DN10643_c0_g2_i1	ENOG410YFEH^alternative oxidase
1299	TRINITY_DN10645_c0_g1_i1	COG1122^ATPase activity
1300	TRINITY_DN10645_c0_g1_i2	COG1122^ATPase activity
1301	TRINITY_DN10645_c0_g1_i3	COG1122^ATPase activity
1302	TRINITY_DN10645_c0_g1_i4	COG1122^ATPase activity
1303	TRINITY_DN10647_c0_g1_i1	ENOG410XT49^mitochondrial transcription termination
1304	TRINITY_DN10650_c0_g1_i1	COG2227^Non-specific O-methyltransferase that catalyzes the 2 O- methylation steps in the ubiquinone biosynthetic pathway (By similarity)
1305	TRINITY_DN10650_c0_g1_i11	COG2227^Non-specific O-methyltransferase that catalyzes the 2 O- methylation steps in the ubiquinone biosynthetic pathway (By similarity)
1306	TRINITY_DN10650_c0_g1_i12	COG2227^Non-specific O-methyltransferase that catalyzes the 2 O- methylation steps in the ubiquinone biosynthetic pathway (By similarity)
1307	TRINITY_DN10650_c0_g1_i13	COG2227^Non-specific O-methyltransferase that catalyzes the 2 O- methylation steps in the ubiquinone biosynthetic pathway (By similarity)
1308	TRINITY_DN10650_c0_g1_i14	COG2227^Non-specific O-methyltransferase that catalyzes the 2 O- methylation steps in the ubiquinone biosynthetic pathway (By similarity)
1309	TRINITY_DN10650_c0_g1_i17	COG2227^Non-specific O-methyltransferase that catalyzes the 2 O- methylation steps in the ubiquinone biosynthetic pathway (By similarity)
1310	TRINITY_DN10650_c0_g1_i18	COG2227^Non-specific O-methyltransferase that catalyzes the 2 O- methylation steps in the ubiquinone biosynthetic pathway (By similarity)
1311	TRINITY_DN10650_c0_g1_i19	COG2227^Non-specific O-methyltransferase that catalyzes the 2 O- methylation steps in the ubiquinone biosynthetic pathway (By similarity)
1312	TRINITY_DN10650_c0_g1_i2	COG2227^Non-specific O-methyltransferase that catalyzes the 2 O- methylation steps in the ubiquinone biosynthetic pathway (By similarity)
1313	TRINITY_DN10650_c0_g1_i3	COG2227^Non-specific O-methyltransferase that catalyzes the 2 O- methylation steps in the ubiquinone biosynthetic pathway (By similarity)
1314	TRINITY_DN10650_c0_g1_i4	COG2227^Non-specific O-methyltransferase that catalyzes the 2 O- methylation steps in the ubiquinone biosynthetic pathway (By similarity)
1315	TRINITY_DN10650_c0_g1_i5	COG2227^Non-specific O-methyltransferase that catalyzes the 2 O- methylation steps in the ubiquinone biosynthetic pathway (By similarity)
1316	TRINITY_DN10650_c0_g1_i6	COG2227^Non-specific O-methyltransferase that catalyzes the 2 O- methylation steps in the ubiquinone biosynthetic pathway (By similarity)
1317	TRINITY_DN10650_c0_g1_i7	COG2227^Non-specific O-methyltransferase that catalyzes the 2 O- methylation steps in the ubiquinone biosynthetic pathway (By similarity)
1318	TRINITY_DN10650_c0_g1_i8	COG2227^Non-specific O-methyltransferase that catalyzes the 2 O- methylation steps in the ubiquinone biosynthetic pathway (By similarity)
1319	TRINITY_DN10650_c0_g1_i9	COG2227^Non-specific O-methyltransferase that catalyzes the 2 O- methylation steps in the ubiquinone biosynthetic pathway (By similarity)
1320	TRINITY_DN10652_c0_g1_i1	COG1161^Required for a late step of 50S ribosomal subunit assembly. Has GTPase activity (By similarity)
1321	TRINITY_DN10653_c0_g1_i1	ENOG410XNQK^Transporter
1322	TRINITY_DN10654_c0_g1_i1	ENOG410Z2UE^homeobox-leucine zipper protein
1323	TRINITY_DN10654_c0_g1_i2	ENOG410Z2UE^homeobox-leucine zipper protein
1324	TRINITY_DN10654_c0_g1_i3	ENOG410Z2UE^homeobox-leucine zipper protein
1325	TRINITY_DN10655_c0_g1_i1	ENOG410XNTI^purine NTP-dependent helicase activity
1326	TRINITY_DN10655_c0_g1_i2	COG5183^(Membrane-Associated Ring finger (C3HC4))
1327	TRINITY_DN10655_c0_g1_i5	COG5183^(Membrane-Associated Ring finger (C3HC4))
1328	TRINITY_DN10657_c0_g1_i1	ENOG410YAWV^Methyltransferase
1329	TRINITY_DN10658_c0_g2_i1	COG2124^Cytochrome p450
1330	TRINITY_DN10658_c0_g2_i2	COG2124^Cytochrome p450
1331	TRINITY_DN10659_c0_g1_i1	COG0025^Sodium hydrogen exchanger
1332	TRINITY_DN10659_c0_g1_i2	COG0025^Sodium hydrogen exchanger
1333	TRINITY_DN10659_c0_g1_i4	COG0025^Sodium hydrogen exchanger
1334	TRINITY_DN1065_c0_g1_i1	ENOG41122Q1^Small nuclear ribonucleoprotein
1335	TRINITY_DN10660_c2_g2_i3	ENOG4111ZNW^Keratinocyte associated protein 2
1336	TRINITY_DN10660_c2_g2_i5	ENOG4111ZNW^Keratinocyte associated protein 2
1337	TRINITY_DN10661_c0_g1_i1	ENOG4111KW0^RNA binding motif protein X-linked 2
1338	TRINITY_DN10661_c0_g1_i2	ENOG4111KW0^RNA binding motif protein X-linked 2
1339	TRINITY_DN10661_c0_g1_i3	ENOG4111KW0^RNA binding motif protein X-linked 2
1340	TRINITY_DN10661_c0_g1_i4	ENOG4111KW0^RNA binding motif protein X-linked 2
1341	TRINITY_DN10662_c0_g1_i1	ENOG410XQYH^Protein arginine n-methyltransferase
1342	TRINITY_DN10662_c0_g1_i2	ENOG410XQYH^Protein arginine n-methyltransferase
1343	TRINITY_DN10664_c0_g1_i3	COG0681^Signal peptidase i
1344	TRINITY_DN10664_c0_g1_i4	COG0681^Signal peptidase i
1345	TRINITY_DN10665_c0_g1_i2	COG0136^Catalyzes the NADPH-dependent formation of L-aspartate- semialdehyde (L-ASA) by the reductive dephosphorylation of L- aspartyl-4-phosphate (By similarity)
1346	TRINITY_DN10665_c0_g1_i4	COG0136^Catalyzes the NADPH-dependent formation of L-aspartate- semialdehyde (L-ASA) by the reductive dephosphorylation of L- aspartyl-4-phosphate (By similarity)
1347	TRINITY_DN10666_c0_g1_i1	ENOG410XRSH^Scarecrow-like protein
1348	TRINITY_DN10666_c0_g1_i2	ENOG410XRSH^Scarecrow-like protein
1349	TRINITY_DN10666_c0_g1_i3	ENOG410XRSH^Scarecrow-like protein
1350	TRINITY_DN10669_c0_g1_i1	ENOG410XNZZ^methyltransferase like 13
1351	TRINITY_DN10669_c0_g1_i10	ENOG410XNZZ^methyltransferase like 13
1352	TRINITY_DN10669_c0_g1_i11	ENOG410XNZZ^methyltransferase like 13
1353	TRINITY_DN10669_c0_g1_i12	ENOG410XNZZ^methyltransferase like 13
1354	TRINITY_DN10669_c0_g1_i2	ENOG410XNZZ^methyltransferase like 13
1355	TRINITY_DN10669_c0_g1_i3	COG3590^endothelin-converting enzyme
1356	TRINITY_DN10669_c0_g1_i4	ENOG410XNZZ^methyltransferase like 13
1357	TRINITY_DN10669_c0_g1_i5	ENOG410XNZZ^methyltransferase like 13
1358	TRINITY_DN10669_c0_g1_i6	ENOG410XNZZ^methyltransferase like 13
1359	TRINITY_DN10669_c0_g1_i7	ENOG410XNZZ^methyltransferase like 13
1360	TRINITY_DN10669_c0_g1_i8	ENOG410XNZZ^methyltransferase like 13
1361	TRINITY_DN10669_c0_g1_i9	ENOG410XNZZ^methyltransferase like 13
1362	TRINITY_DN10671_c0_g2_i1	ENOG4111ND6^Ribosomal protein
1363	TRINITY_DN10673_c0_g1_i1	COG0639^serine threonine-protein phosphatase
1364	TRINITY_DN10673_c0_g1_i2	COG0639^serine threonine-protein phosphatase
1365	TRINITY_DN10673_c0_g1_i3	COG0639^serine threonine-protein phosphatase
1366	TRINITY_DN10673_c0_g1_i4	COG0639^serine threonine-protein phosphatase
1367	TRINITY_DN10673_c0_g1_i5	COG0639^serine threonine-protein phosphatase
1368	TRINITY_DN10673_c0_g1_i6	COG0639^serine threonine-protein phosphatase
1369	TRINITY_DN10673_c0_g1_i7	COG0639^serine threonine-protein phosphatase
1370	TRINITY_DN10673_c0_g1_i8	COG0639^serine threonine-protein phosphatase
1371	TRINITY_DN10674_c0_g1_i1	COG0423^Catalyzes the attachment of glycine to tRNA(Gly) (By similarity)
1372	TRINITY_DN10674_c0_g1_i10	COG0423^Catalyzes the attachment of glycine to tRNA(Gly) (By similarity)
1373	TRINITY_DN10674_c0_g1_i11	COG0423^Catalyzes the attachment of glycine to tRNA(Gly) (By similarity)
1374	TRINITY_DN10674_c0_g1_i12	COG0423^Catalyzes the attachment of glycine to tRNA(Gly) (By similarity)
1375	TRINITY_DN10674_c0_g1_i13	COG0423^Catalyzes the attachment of glycine to tRNA(Gly) (By similarity)
1376	TRINITY_DN10674_c0_g1_i14	COG0423^Catalyzes the attachment of glycine to tRNA(Gly) (By similarity)
1377	TRINITY_DN10674_c0_g1_i14	ENOG410Y3Q0^CRAL TRIO domain protein
1378	TRINITY_DN10674_c0_g1_i15	COG0423^Catalyzes the attachment of glycine to tRNA(Gly) (By similarity)
1379	TRINITY_DN10674_c0_g1_i15	ENOG410Y3Q0^CRAL TRIO domain protein
1380	TRINITY_DN10674_c0_g1_i16	COG0423^Catalyzes the attachment of glycine to tRNA(Gly) (By similarity)
1381	TRINITY_DN10674_c0_g1_i17	ENOG410Y3Q0^CRAL TRIO domain protein
1382	TRINITY_DN10674_c0_g1_i17	COG0423^Catalyzes the attachment of glycine to tRNA(Gly) (By similarity)
1383	TRINITY_DN10674_c0_g1_i18	COG0423^Catalyzes the attachment of glycine to tRNA(Gly) (By similarity)
1384	TRINITY_DN10674_c0_g1_i18	ENOG410Y3Q0^CRAL TRIO domain protein
1385	TRINITY_DN10674_c0_g1_i19	COG0423^Catalyzes the attachment of glycine to tRNA(Gly) (By similarity)
1386	TRINITY_DN10674_c0_g1_i19	ENOG410Y3Q0^CRAL TRIO domain protein
1387	TRINITY_DN10674_c0_g1_i2	COG0423^Catalyzes the attachment of glycine to tRNA(Gly) (By similarity)
1388	TRINITY_DN10674_c0_g1_i20	ENOG410Y3Q0^CRAL TRIO domain protein
1389	TRINITY_DN10674_c0_g1_i20	COG0423^Catalyzes the attachment of glycine to tRNA(Gly) (By similarity)
1390	TRINITY_DN10674_c0_g1_i21	COG0423^Catalyzes the attachment of glycine to tRNA(Gly) (By similarity)
1391	TRINITY_DN10674_c0_g1_i21	ENOG410Y3Q0^CRAL TRIO domain protein
1392	TRINITY_DN10674_c0_g1_i22	COG0423^Catalyzes the attachment of glycine to tRNA(Gly) (By similarity)
1393	TRINITY_DN10674_c0_g1_i22	ENOG410Y3Q0^CRAL TRIO domain protein
1394	TRINITY_DN10674_c0_g1_i3	ENOG410Y3Q0^CRAL TRIO domain protein
1395	TRINITY_DN10674_c0_g1_i3	COG0423^Catalyzes the attachment of glycine to tRNA(Gly) (By similarity)
1396	TRINITY_DN10674_c0_g1_i4	ENOG410Y3Q0^CRAL TRIO domain protein
1397	TRINITY_DN10674_c0_g1_i4	COG0423^Catalyzes the attachment of glycine to tRNA(Gly) (By similarity)
1398	TRINITY_DN10674_c0_g1_i5	COG0423^Catalyzes the attachment of glycine to tRNA(Gly) (By similarity)
1399	TRINITY_DN10674_c0_g1_i5	ENOG410Y3Q0^CRAL TRIO domain protein
1400	TRINITY_DN10674_c0_g1_i6	COG0423^Catalyzes the attachment of glycine to tRNA(Gly) (By similarity)
1401	TRINITY_DN10674_c0_g1_i6	ENOG410Y3Q0^CRAL TRIO domain protein
1402	TRINITY_DN10674_c0_g1_i7	COG0423^Catalyzes the attachment of glycine to tRNA(Gly) (By similarity)
1403	TRINITY_DN10674_c0_g1_i7	ENOG410Y3Q0^CRAL TRIO domain protein
1404	TRINITY_DN10674_c0_g1_i8	ENOG410Y3Q0^CRAL TRIO domain protein
1405	TRINITY_DN10674_c0_g1_i8	COG0423^Catalyzes the attachment of glycine to tRNA(Gly) (By similarity)
1406	TRINITY_DN10674_c0_g1_i9	COG0423^Catalyzes the attachment of glycine to tRNA(Gly) (By similarity)
1407	TRINITY_DN10675_c0_g3_i1	COG2273^hydrolase family 16
1408	TRINITY_DN10675_c0_g3_i2	COG2273^hydrolase family 16
1409	TRINITY_DN10675_c0_g4_i1	ENOG410YCUS^Ubox domain-containing protein
1410	TRINITY_DN10676_c0_g1_i1	ENOG410Y41C^Metacaspase
1411	TRINITY_DN10676_c0_g1_i2	ENOG410Y41C^Metacaspase
1412	TRINITY_DN10677_c0_g1_i1	COG0724^Rna-binding protein
1413	TRINITY_DN10677_c0_g1_i2	ENOG410YA8Z^Rna-binding protein
1414	TRINITY_DN10677_c0_g1_i3	ENOG410YA8Z^Rna-binding protein
1415	TRINITY_DN10678_c0_g1_i1	COG0518^Catalyzes the synthesis of GMP from XMP (By similarity)`COG0519^Catalyzes the synthesis of GMP from XMP (By similarity)`COG2818^DNA-3-methyladenine glycosylase activity
1416	TRINITY_DN10678_c0_g1_i2	COG2818^DNA-3-methyladenine glycosylase activity
1417	TRINITY_DN10678_c0_g1_i2	COG0518^Catalyzes the synthesis of GMP from XMP (By similarity)`COG0519^Catalyzes the synthesis of GMP from XMP (By similarity)`COG2818^DNA-3-methyladenine glycosylase activity
1418	TRINITY_DN10680_c0_g1_i1	ENOG410YFJG^Transcription factor
1419	TRINITY_DN10680_c0_g1_i2	ENOG410YFJG^Transcription factor
1420	TRINITY_DN10682_c0_g1_i1	ENOG410Z7Z7^Pentatricopeptide repeat-containing protein
1421	TRINITY_DN10682_c0_g1_i2	ENOG410Z7Z7^Pentatricopeptide repeat-containing protein
1422	TRINITY_DN10683_c0_g1_i1	ENOG410XQN9^nucleosome assembly
1423	TRINITY_DN10683_c0_g1_i2	ENOG410XQN9^nucleosome assembly
1424	TRINITY_DN10683_c0_g1_i3	ENOG410XQN9^nucleosome assembly
1425	TRINITY_DN10683_c0_g1_i4	ENOG410XQN9^nucleosome assembly
1426	TRINITY_DN10683_c0_g1_i5	ENOG410XQN9^nucleosome assembly
1427	TRINITY_DN10683_c0_g1_i6	ENOG410XQN9^nucleosome assembly
1428	TRINITY_DN10683_c0_g1_i7	ENOG410XQN9^nucleosome assembly
1429	TRINITY_DN10685_c0_g2_i1	COG2304^von Willebrand factor, type A
1430	TRINITY_DN10685_c0_g2_i2	COG2304^von Willebrand factor, type A
1431	TRINITY_DN10686_c0_g1_i1	ENOG410XZUP^LRR receptor-like serine threonine-protein kinase
1432	TRINITY_DN10688_c0_g1_i1	COG0321^Catalyzes the transfer of endogenously produced octanoic acid from octanoyl-acyl-carrier-protein onto the lipoyl domains of lipoate-dependent enzymes. Lipoyl-ACP can also act as a substrate although octanoyl-ACP is likely to be the physiological substrate (By similarity)
1433	TRINITY_DN10688_c0_g1_i2	COG0321^Catalyzes the transfer of endogenously produced octanoic acid from octanoyl-acyl-carrier-protein onto the lipoyl domains of lipoate-dependent enzymes. Lipoyl-ACP can also act as a substrate although octanoyl-ACP is likely to be the physiological substrate (By similarity)
1434	TRINITY_DN10689_c0_g1_i2	COG4677^pectinesterase
1435	TRINITY_DN10689_c0_g1_i3	COG4677^pectinesterase
1436	TRINITY_DN10690_c0_g1_i1	ENOG4111TND^mediator of RNA polymerase II transcription, subunit 11
1437	TRINITY_DN10690_c0_g1_i2	ENOG4111TND^mediator of RNA polymerase II transcription, subunit 11
1438	TRINITY_DN10690_c0_g1_i4	ENOG4111TND^mediator of RNA polymerase II transcription, subunit 11
1439	TRINITY_DN10691_c0_g1_i1	COG0666^Ankyrin Repeat
1440	TRINITY_DN10691_c0_g2_i1	COG0457^repeat-containing protein
1441	TRINITY_DN10691_c0_g2_i2	COG0457^repeat-containing protein
1442	TRINITY_DN10693_c0_g1_i1	ENOG410XPEI^homophilic cell adhesion
1443	TRINITY_DN10695_c0_g1_i3	COG0451^Nad-dependent epimerase dehydratase
1444	TRINITY_DN10695_c0_g2_i1	COG0451^Nad-dependent epimerase dehydratase
1445	TRINITY_DN10695_c0_g2_i2	COG0451^Nad-dependent epimerase dehydratase
1446	TRINITY_DN10695_c0_g2_i3	COG0451^Nad-dependent epimerase dehydratase
1447	TRINITY_DN10696_c0_g1_i1	ENOG410Y3YU^Coiled-coil domain containing 109B
1448	TRINITY_DN10696_c0_g1_i2	ENOG410Y3YU^Coiled-coil domain containing 109B
1449	TRINITY_DN10696_c0_g1_i3	ENOG410Y3YU^Coiled-coil domain containing 109B
1450	TRINITY_DN10696_c0_g1_i4	ENOG410Y3YU^Coiled-coil domain containing 109B
1451	TRINITY_DN10697_c0_g1_i1	ENOG4111HBZ^plastid-lipid-associated protein 4
1452	TRINITY_DN10697_c0_g1_i2	ENOG4111HBZ^plastid-lipid-associated protein 4
1453	TRINITY_DN10697_c0_g1_i3	ENOG4111HBZ^plastid-lipid-associated protein 4
1454	TRINITY_DN10697_c0_g1_i4	ENOG4111HBZ^plastid-lipid-associated protein 4
1455	TRINITY_DN10697_c0_g1_i5	ENOG4111HBZ^plastid-lipid-associated protein 4
1456	TRINITY_DN10697_c0_g1_i6	ENOG4111HBZ^plastid-lipid-associated protein 4
1457	TRINITY_DN106_c0_g1_i1	ENOG4111J08^arginine and glutamate rich 1
1458	TRINITY_DN10700_c0_g1_i1	COG5126^Calcium-binding protein
1459	TRINITY_DN10701_c0_g1_i1	ENOG410Z7Z7^Pentatricopeptide repeat-containing protein
1460	TRINITY_DN10702_c0_g1_i1	COG5271^Nuclear chaperone required for maturation and nuclear export of pre-60S ribosome subunits (By similarity)
1461	TRINITY_DN10702_c0_g1_i2	COG5271^Nuclear chaperone required for maturation and nuclear export of pre-60S ribosome subunits (By similarity)
1462	TRINITY_DN10703_c0_g1_i1	COG0428^zinc transporter
1463	TRINITY_DN10703_c0_g1_i2	COG0428^zinc transporter
1464	TRINITY_DN10703_c0_g1_i3	COG0428^zinc transporter
1465	TRINITY_DN10703_c0_g2_i1	COG0428^zinc transporter
1466	TRINITY_DN10704_c0_g1_i1	ENOG41128JS^NA
1467	TRINITY_DN10706_c0_g1_i1	COG3491^2OGFe(II) oxygenase
1468	TRINITY_DN10706_c0_g1_i2	COG3491^2OGFe(II) oxygenase
1469	TRINITY_DN10706_c0_g1_i3	COG3491^2OGFe(II) oxygenase
1470	TRINITY_DN10706_c0_g1_i4	COG3491^2OGFe(II) oxygenase
1471	TRINITY_DN10706_c0_g1_i5	COG3491^2OGFe(II) oxygenase
1472	TRINITY_DN10707_c0_g1_i1	ENOG410XNWX^protein 2 3 complex subunit
1473	TRINITY_DN10707_c0_g1_i2	ENOG410XNWX^protein 2 3 complex subunit
1474	TRINITY_DN10707_c0_g1_i3	ENOG410XNWX^protein 2 3 complex subunit
1475	TRINITY_DN10707_c0_g1_i4	ENOG410XNWX^protein 2 3 complex subunit
1476	TRINITY_DN10707_c0_g1_i5	ENOG410XNWX^protein 2 3 complex subunit
1477	TRINITY_DN10709_c0_g1_i1	ENOG410XQ54^F-box and leucine-rich repeat protein
1478	TRINITY_DN10709_c0_g1_i2	ENOG410XQ54^F-box and leucine-rich repeat protein
1479	TRINITY_DN10709_c0_g1_i3	ENOG410XQ54^F-box and leucine-rich repeat protein
1480	TRINITY_DN10712_c0_g2_i1	ENOG4111IHI^Adenylate cyclase
1481	TRINITY_DN10712_c0_g2_i2	ENOG4111IHI^Adenylate cyclase
1482	TRINITY_DN10713_c0_g1_i1	COG4886^leucine Rich Repeat
1483	TRINITY_DN10713_c0_g2_i1	COG0515^Serine Threonine protein kinase`COG4886^leucine Rich Repeat
1484	TRINITY_DN10713_c0_g2_i3	COG0515^Serine Threonine protein kinase`COG4886^leucine Rich Repeat
1485	TRINITY_DN10713_c0_g3_i1	COG4886^leucine Rich Repeat
1486	TRINITY_DN10713_c0_g3_i2	COG4886^leucine Rich Repeat
1487	TRINITY_DN10714_c0_g1_i1	COG1024^Enoyl-CoA hydratase
1488	TRINITY_DN10714_c0_g1_i2	COG1024^Enoyl-CoA hydratase
1489	TRINITY_DN10714_c0_g1_i3	COG1024^Enoyl-CoA hydratase
1490	TRINITY_DN10714_c0_g1_i4	COG1024^Enoyl-CoA hydratase
1491	TRINITY_DN10714_c0_g1_i5	COG1024^Enoyl-CoA hydratase
1492	TRINITY_DN10715_c0_g2_i1	ENOG410YFHY^(NAC) domain-containing protein
1493	TRINITY_DN10715_c0_g2_i2	ENOG410YFHY^(NAC) domain-containing protein
1494	TRINITY_DN10715_c0_g3_i1	ENOG410YFHY^(NAC) domain-containing protein
1495	TRINITY_DN10717_c0_g1_i1	ENOG410XTBQ^vesicle-mediated transport
1496	TRINITY_DN10717_c0_g1_i2	ENOG410XTBQ^vesicle-mediated transport
1497	TRINITY_DN10717_c0_g2_i1	ENOG410XTBQ^vesicle-mediated transport
1498	TRINITY_DN10717_c0_g2_i2	ENOG410XTBQ^vesicle-mediated transport
1499	TRINITY_DN10719_c0_g1_i1	COG0689^Phosphorolytic exoribonuclease that removes nucleotide residues following the -CCA terminus of tRNA and adds nucleotides to the ends of RNA molecules by using nucleoside diphosphates as substrates (By similarity)
1500	TRINITY_DN10719_c0_g1_i2	COG0689^Phosphorolytic exoribonuclease that removes nucleotide residues following the -CCA terminus of tRNA and adds nucleotides to the ends of RNA molecules by using nucleoside diphosphates as substrates (By similarity)
1501	TRINITY_DN10719_c0_g1_i3	COG0689^Phosphorolytic exoribonuclease that removes nucleotide residues following the -CCA terminus of tRNA and adds nucleotides to the ends of RNA molecules by using nucleoside diphosphates as substrates (By similarity)
1502	TRINITY_DN10719_c0_g1_i4	COG0689^Phosphorolytic exoribonuclease that removes nucleotide residues following the -CCA terminus of tRNA and adds nucleotides to the ends of RNA molecules by using nucleoside diphosphates as substrates (By similarity)
1503	TRINITY_DN10720_c0_g1_i1	COG0543^cytochrome-b5 reductase activity, acting on NAD(P)H
1504	TRINITY_DN10720_c0_g1_i2	COG0543^cytochrome-b5 reductase activity, acting on NAD(P)H
1505	TRINITY_DN10720_c0_g1_i3	COG0543^cytochrome-b5 reductase activity, acting on NAD(P)H
1506	TRINITY_DN10720_c0_g1_i4	COG0543^cytochrome-b5 reductase activity, acting on NAD(P)H
1507	TRINITY_DN10722_c0_g1_i1	COG0330^Band 7 protein
1508	TRINITY_DN10722_c0_g1_i2	COG0330^Band 7 protein
1509	TRINITY_DN10723_c0_g1_i1	ENOG4112846^Domain containing protein, expressed
1510	TRINITY_DN10723_c0_g1_i2	ENOG4112846^Domain containing protein, expressed
1511	TRINITY_DN10724_c0_g1_i1	ENOG410XNXS^beta-amylase
1512	TRINITY_DN10724_c0_g1_i2	ENOG410XNXS^beta-amylase
1513	TRINITY_DN10725_c0_g1_i1	COG0475^Sodium hydrogen exchanger`COG1226^PotAssium voltage-gated channel
1514	TRINITY_DN10725_c0_g1_i2	COG0475^Sodium hydrogen exchanger`COG1226^PotAssium voltage-gated channel
1515	TRINITY_DN10725_c0_g1_i3	COG0475^Sodium hydrogen exchanger`COG1226^PotAssium voltage-gated channel
1516	TRINITY_DN10725_c0_g1_i4	COG0475^Sodium hydrogen exchanger`COG1226^PotAssium voltage-gated channel
1517	TRINITY_DN10725_c0_g1_i5	COG0475^Sodium hydrogen exchanger`COG1226^PotAssium voltage-gated channel
1518	TRINITY_DN10725_c0_g1_i6	COG0475^Sodium hydrogen exchanger`COG1226^PotAssium voltage-gated channel
1519	TRINITY_DN10725_c0_g1_i7	COG0475^Sodium hydrogen exchanger`COG1226^PotAssium voltage-gated channel
1520	TRINITY_DN10726_c0_g1_i1	COG1012^Dehydrogenase
1521	TRINITY_DN10726_c0_g1_i3	COG1012^Dehydrogenase
1522	TRINITY_DN10726_c0_g1_i4	COG1012^Dehydrogenase
1523	TRINITY_DN10727_c0_g1_i1	ENOG4111FF3^PsbP domain-containing protein 1
1524	TRINITY_DN10727_c0_g1_i2	ENOG4111FF3^PsbP domain-containing protein 1
1525	TRINITY_DN10727_c0_g1_i3	ENOG4111FF3^PsbP domain-containing protein 1
1526	TRINITY_DN10727_c0_g1_i4	ENOG4111FF3^PsbP domain-containing protein 1
1527	TRINITY_DN10727_c0_g1_i6	ENOG4111FF3^PsbP domain-containing protein 1
1528	TRINITY_DN10728_c0_g1_i1	ENOG410Y3P9^Ubox domain-containing protein
1529	TRINITY_DN10729_c0_g1_i1	ENOG410Z0XE^jasmonate-zim-domain protein 10
1530	TRINITY_DN10729_c0_g1_i2	ENOG410Z0XE^jasmonate-zim-domain protein 10
1531	TRINITY_DN10729_c0_g1_i3	ENOG410Z0XE^jasmonate-zim-domain protein 10
1532	TRINITY_DN10729_c0_g2_i1	ENOG410Z0XE^jasmonate-zim-domain protein 10
1533	TRINITY_DN1072_c0_g1_i1	COG0051^tRNA binding
1534	TRINITY_DN1072_c0_g1_i2	COG0051^tRNA binding
1535	TRINITY_DN10730_c0_g1_i1	ENOG410ZB19^F-box domain containing protein, expressed
1536	TRINITY_DN10730_c0_g1_i2	ENOG411188E^F-box FBD LRR-repeat protein
1537	TRINITY_DN10730_c0_g1_i3	ENOG410ZB19^F-box domain containing protein, expressed
1538	TRINITY_DN10731_c0_g1_i1	ENOG4111G24^xyloglucan endotransglucosylase hydrolase protein
1539	TRINITY_DN10731_c0_g1_i2	ENOG4111G24^xyloglucan endotransglucosylase hydrolase protein
1540	TRINITY_DN10731_c0_g1_i3	ENOG4111G24^xyloglucan endotransglucosylase hydrolase protein
1541	TRINITY_DN10731_c0_g1_i4	ENOG4111G24^xyloglucan endotransglucosylase hydrolase protein
1542	TRINITY_DN10731_c0_g1_i5	ENOG4111G24^xyloglucan endotransglucosylase hydrolase protein
1543	TRINITY_DN10731_c0_g1_i6	ENOG4111G24^xyloglucan endotransglucosylase hydrolase protein
1544	TRINITY_DN10731_c0_g1_i7	ENOG4111G24^xyloglucan endotransglucosylase hydrolase protein
1545	TRINITY_DN10731_c0_g1_i8	ENOG4111G24^xyloglucan endotransglucosylase hydrolase protein
1546	TRINITY_DN10732_c0_g1_i1	COG0666^Ankyrin Repeat
1547	TRINITY_DN10732_c0_g1_i2	COG0666^Ankyrin Repeat
1548	TRINITY_DN10733_c0_g1_i1	ENOG410YEZY^purine permease
1549	TRINITY_DN10733_c0_g1_i2	ENOG410YEZY^purine permease
1550	TRINITY_DN10734_c0_g1_i1	COG0515^Serine Threonine protein kinase
1551	TRINITY_DN10734_c0_g1_i2	COG0515^Serine Threonine protein kinase
1552	TRINITY_DN10734_c0_g1_i3	COG0515^Serine Threonine protein kinase
1553	TRINITY_DN10734_c0_g1_i4	COG0515^Serine Threonine protein kinase
1554	TRINITY_DN10734_c0_g1_i5	COG0515^Serine Threonine protein kinase
1555	TRINITY_DN10734_c0_g1_i6	COG0515^Serine Threonine protein kinase
1556	TRINITY_DN10735_c0_g1_i1	COG0537^histidine triad (hIT) protein
1557	TRINITY_DN10735_c0_g1_i2	COG0537^histidine triad (hIT) protein
1558	TRINITY_DN10735_c0_g1_i3	COG0537^histidine triad (hIT) protein
1559	TRINITY_DN10735_c0_g1_i4	COG0537^histidine triad (hIT) protein
1560	TRINITY_DN10735_c0_g1_i5	COG0537^histidine triad (hIT) protein
1561	TRINITY_DN10735_c0_g1_i6	COG0537^histidine triad (hIT) protein
1562	TRINITY_DN10736_c0_g1_i1	COG5600^PCI domain containing 2
1563	TRINITY_DN10736_c0_g1_i2	COG5600^PCI domain containing 2
1564	TRINITY_DN10736_c0_g1_i3	COG5600^PCI domain containing 2
1565	TRINITY_DN10736_c0_g1_i4	COG5600^PCI domain containing 2
1566	TRINITY_DN10737_c0_g1_i1	COG0697^membrane
1567	TRINITY_DN10737_c0_g1_i2	COG0697^membrane
1568	TRINITY_DN10737_c0_g1_i3	COG0697^membrane
1569	TRINITY_DN10739_c0_g1_i1	COG0311^Involved in the hydrolysis of glutamine to glutamate and ammonia. Channels an ammonia molecule to PdxS (By similarity)
1570	TRINITY_DN10739_c0_g1_i2	COG0311^Involved in the hydrolysis of glutamine to glutamate and ammonia. Channels an ammonia molecule to PdxS (By similarity)
1571	TRINITY_DN10739_c0_g1_i3	COG0311^Involved in the hydrolysis of glutamine to glutamate and ammonia. Channels an ammonia molecule to PdxS (By similarity)
1572	TRINITY_DN10739_c0_g1_i4	COG0311^Involved in the hydrolysis of glutamine to glutamate and ammonia. Channels an ammonia molecule to PdxS (By similarity)
1573	TRINITY_DN10739_c0_g1_i5	COG0311^Involved in the hydrolysis of glutamine to glutamate and ammonia. Channels an ammonia molecule to PdxS (By similarity)
1574	TRINITY_DN10740_c0_g1_i1	ENOG410YH09^enhancer protein
1575	TRINITY_DN10740_c0_g1_i2	ENOG410YH09^enhancer protein
1576	TRINITY_DN10740_c0_g1_i3	ENOG410YH09^enhancer protein
1577	TRINITY_DN10740_c0_g1_i4	ENOG410YH09^enhancer protein
1578	TRINITY_DN10740_c0_g1_i5	ENOG410YH09^enhancer protein
1579	TRINITY_DN10740_c0_g1_i6	ENOG410YH09^enhancer protein
1580	TRINITY_DN10740_c0_g1_i7	ENOG410YH09^enhancer protein
1581	TRINITY_DN10740_c0_g1_i8	ENOG410YH09^enhancer protein
1582	TRINITY_DN10741_c0_g1_i1	ENOG4111QZ6^Pentatricopeptide repeat-containing protein
1583	TRINITY_DN10741_c0_g1_i2	ENOG4111QZ6^Pentatricopeptide repeat-containing protein
1584	TRINITY_DN10741_c0_g1_i3	ENOG4111QZ6^Pentatricopeptide repeat-containing protein
1585	TRINITY_DN10742_c0_g1_i1	COG0515^Serine Threonine protein kinase
1586	TRINITY_DN10742_c0_g2_i1	COG0515^Serine Threonine protein kinase
1587	TRINITY_DN10742_c0_g2_i3	COG0515^Serine Threonine protein kinase
1588	TRINITY_DN10742_c0_g2_i4	COG0515^Serine Threonine protein kinase
1589	TRINITY_DN10742_c0_g3_i1	COG0515^Serine Threonine protein kinase
1590	TRINITY_DN10743_c0_g1_i1	ENOG410Z7Z7^Pentatricopeptide repeat-containing protein
1591	TRINITY_DN10745_c0_g1_i1	ENOG410ZZ2C^auxin response factor
1592	TRINITY_DN10745_c0_g1_i2	ENOG410ZZ2C^auxin response factor
1593	TRINITY_DN10745_c0_g2_i1	ENOG410ZZ2C^auxin response factor
1594	TRINITY_DN10745_c0_g2_i2	ENOG410ZZ2C^auxin response factor
1595	TRINITY_DN10745_c0_g2_i3	ENOG410ZZ2C^auxin response factor
1596	TRINITY_DN10746_c0_g1_i1	ENOG410XNT7^atp-dependent rna helicase
1597	TRINITY_DN10746_c0_g1_i2	ENOG410XNT7^atp-dependent rna helicase
1598	TRINITY_DN10746_c0_g1_i3	ENOG410XNT7^atp-dependent rna helicase
1599	TRINITY_DN10748_c0_g1_i1	COG0847^DNA polymerase iii
1600	TRINITY_DN10748_c0_g1_i3	COG0847^DNA polymerase iii
1601	TRINITY_DN10749_c0_g1_i1	ENOG410XSTF^smg-9 homolog, nonsense mediated mRNA decay factor (C. elegans)
1602	TRINITY_DN10750_c0_g1_i1	COG1501^hydrolase, family 31
1603	TRINITY_DN10751_c0_g1_i1	ENOG410YQM8^HMG-Y-related protein
1604	TRINITY_DN10752_c0_g1_i1	COG0580^Channel that permits osmotically driven movement of water in both directions. It is involved in the osmoregulation and in the maintenance of cell turgor during volume expansion in rapidly growing cells. It mediates rapid entry or exit of water in response to abrupt changes in osmolarity (By similarity)
1605	TRINITY_DN10755_c0_g1_i1	COG5048^Zinc finger protein
1606	TRINITY_DN10755_c0_g1_i2	COG5048^Zinc finger protein
1607	TRINITY_DN10756_c0_g1_i1	ENOG410Y5WM^Kelch domain containing
1608	TRINITY_DN10758_c0_g1_i1	ENOG4111QVP^Chromatin assembly
1609	TRINITY_DN10758_c0_g1_i2	ENOG4111QVP^Chromatin assembly
1610	TRINITY_DN10759_c0_g1_i1	COG0637^HAD-superfamily hydrolase subfamily IA variant 3
1611	TRINITY_DN10761_c0_g1_i1	ENOG410XS0S^Microspherule protein 1
1612	TRINITY_DN10762_c0_g1_i1	ENOG410Z6S4^NA
1613	TRINITY_DN10766_c0_g1_i1	COG2453^dual specificity phosphatase
1614	TRINITY_DN10766_c0_g1_i2	COG2453^dual specificity phosphatase
1615	TRINITY_DN10766_c0_g1_i3	COG2453^dual specificity phosphatase
1616	TRINITY_DN10766_c0_g1_i4	COG2453^dual specificity phosphatase
1617	TRINITY_DN10767_c0_g1_i1	ENOG410Y9CQ^Tetraspanin family
1618	TRINITY_DN10767_c0_g1_i2	ENOG410Y9CQ^Tetraspanin family
1619	TRINITY_DN10768_c0_g1_i1	ENOG41124JW^Pfam:DUF803
1620	TRINITY_DN10768_c0_g1_i2	ENOG41124JW^Pfam:DUF803
1621	TRINITY_DN10768_c0_g1_i3	ENOG41124JW^Pfam:DUF803
1622	TRINITY_DN10769_c0_g1_i1	COG0515^Serine Threonine protein kinase
1623	TRINITY_DN10769_c0_g1_i2	COG0515^Serine Threonine protein kinase
1624	TRINITY_DN10769_c0_g1_i3	COG0515^Serine Threonine protein kinase
1625	TRINITY_DN10769_c0_g1_i4	COG0515^Serine Threonine protein kinase
1626	TRINITY_DN10769_c0_g1_i5	COG0515^Serine Threonine protein kinase
1627	TRINITY_DN10769_c0_g1_i6	COG0515^Serine Threonine protein kinase
1628	TRINITY_DN10770_c0_g2_i1	ENOG410YFGI^APO protein 4
1629	TRINITY_DN10770_c0_g2_i2	ENOG410YFGI^APO protein 4
1630	TRINITY_DN10770_c0_g2_i3	ENOG410YFGI^APO protein 4
1631	TRINITY_DN10772_c0_g1_i1	COG0604^alcohol dehydrogenase
1632	TRINITY_DN10772_c0_g1_i2	COG0604^alcohol dehydrogenase
1633	TRINITY_DN10772_c0_g1_i3	COG0604^alcohol dehydrogenase
1634	TRINITY_DN10772_c0_g2_i1	COG0604^alcohol dehydrogenase
1635	TRINITY_DN10773_c0_g1_i1	COG4886^leucine Rich Repeat
1636	TRINITY_DN10773_c0_g3_i1	COG4886^leucine Rich Repeat
1637	TRINITY_DN10773_c0_g3_i2	COG4886^leucine Rich Repeat
1638	TRINITY_DN10774_c0_g1_i1	ENOG410YGP1^NA
1639	TRINITY_DN10774_c0_g1_i2	ENOG410YGP1^NA
1640	TRINITY_DN10774_c0_g2_i1	ENOG410YGP1^NA
1641	TRINITY_DN10774_c0_g2_i2	ENOG410YGP1^NA
1642	TRINITY_DN10774_c0_g2_i3	ENOG410YGP1^NA
1643	TRINITY_DN10774_c0_g3_i1	ENOG410YGP1^NA
1644	TRINITY_DN10775_c0_g1_i2	COG1097^Exosome complex
1645	TRINITY_DN10775_c0_g1_i3	COG1097^Exosome complex
1646	TRINITY_DN10775_c0_g1_i3	ENOG4112D1V^auxin-binding protein
1647	TRINITY_DN10775_c0_g1_i4	COG1097^Exosome complex
1648	TRINITY_DN10775_c0_g1_i5	ENOG4112D1V^auxin-binding protein
1649	TRINITY_DN10775_c0_g1_i7	COG1097^Exosome complex
1650	TRINITY_DN10775_c0_g2_i3	ENOG4112D1V^auxin-binding protein
1651	TRINITY_DN10778_c0_g1_i1	COG0659^sulfate transporter
1652	TRINITY_DN10778_c1_g1_i1	COG0659^sulfate transporter
1653	TRINITY_DN10778_c1_g1_i2	COG0659^sulfate transporter
1654	TRINITY_DN1077_c0_g2_i1	ENOG410YEWI^Pfam:DUF231
1655	TRINITY_DN10780_c0_g1_i1	ENOG410YWU8^nudix (nucleoside diphosphate linked moiety X)-type motif 22
1656	TRINITY_DN10780_c0_g1_i2	ENOG410YWU8^nudix (nucleoside diphosphate linked moiety X)-type motif 22
1657	TRINITY_DN10780_c0_g1_i3	ENOG410YWU8^nudix (nucleoside diphosphate linked moiety X)-type motif 22
1658	TRINITY_DN10780_c0_g1_i4	ENOG410YWU8^nudix (nucleoside diphosphate linked moiety X)-type motif 22
1659	TRINITY_DN10780_c0_g1_i6	ENOG410YWU8^nudix (nucleoside diphosphate linked moiety X)-type motif 22
1660	TRINITY_DN10783_c0_g1_i1	COG1028^Dehydrogenase reductase
1661	TRINITY_DN10783_c0_g1_i2	COG1028^Dehydrogenase reductase
1662	TRINITY_DN10783_c0_g1_i3	COG1028^Dehydrogenase reductase
1663	TRINITY_DN10783_c0_g1_i5	COG1028^Dehydrogenase reductase
1664	TRINITY_DN10783_c0_g2_i1	ENOG410XQZ1^Ligand for members of the frizzled family of seven transmembrane receptors (By similarity)
1665	TRINITY_DN10784_c0_g1_i1	COG2755^lipolytic protein G-D-S-L family
1666	TRINITY_DN10784_c0_g1_i2	COG2755^lipolytic protein G-D-S-L family
1667	TRINITY_DN10784_c0_g1_i3	COG2755^lipolytic protein G-D-S-L family
1668	TRINITY_DN10784_c0_g1_i4	COG2755^lipolytic protein G-D-S-L family
1669	TRINITY_DN10784_c0_g1_i5	COG2755^lipolytic protein G-D-S-L family
1670	TRINITY_DN10784_c0_g1_i6	COG2755^lipolytic protein G-D-S-L family
1671	TRINITY_DN10784_c0_g1_i8	COG2755^lipolytic protein G-D-S-L family
1672	TRINITY_DN10784_c0_g1_i9	COG2755^lipolytic protein G-D-S-L family
1673	TRINITY_DN10786_c0_g1_i1	ENOG410ZXYP^NA
1674	TRINITY_DN10787_c0_g1_i1	ENOG410YDC7^Protein of unknown function (DUF1092)
1675	TRINITY_DN10787_c0_g1_i2	ENOG410YDC7^Protein of unknown function (DUF1092)
1676	TRINITY_DN10788_c0_g1_i1	ENOG4110UUV^Inositol 1,3,4-trisphosphate 5 6-kinase
1677	TRINITY_DN10788_c0_g1_i2	ENOG4110UUV^Inositol 1,3,4-trisphosphate 5 6-kinase
1678	TRINITY_DN10788_c0_g1_i3	ENOG4110UUV^Inositol 1,3,4-trisphosphate 5 6-kinase
1679	TRINITY_DN10789_c0_g1_i12	ENOG410Y0RG^early light-induced protein
1680	TRINITY_DN10789_c0_g1_i6	ENOG410Y0RG^early light-induced protein
1681	TRINITY_DN10790_c0_g1_i1	ENOG4111AY7^Late embryogenesis abundant protein
1682	TRINITY_DN10791_c0_g1_i1	COG1184^translation initiation factor
1683	TRINITY_DN10792_c0_g1_i1	COG0513^purine NTP-dependent helicase activity
1684	TRINITY_DN10792_c0_g1_i2	COG0513^purine NTP-dependent helicase activity
1685	TRINITY_DN10792_c0_g1_i3	COG0513^purine NTP-dependent helicase activity
1686	TRINITY_DN10792_c0_g1_i4	COG0513^purine NTP-dependent helicase activity
1687	TRINITY_DN10792_c0_g1_i5	COG0513^purine NTP-dependent helicase activity
1688	TRINITY_DN10793_c0_g1_i1	COG5434^Glycoside hydrolase family 28
1689	TRINITY_DN10793_c0_g2_i1	ENOG410XQ7M^Glucosaminyl (N-acetyl) transferase
1690	TRINITY_DN10793_c0_g2_i2	ENOG410XQ7M^Glucosaminyl (N-acetyl) transferase
1691	TRINITY_DN10795_c0_g1_i1	ENOG410YUMM^ACT domain containing protein, expressed
1692	TRINITY_DN10796_c0_g1_i1	ENOG410YP6W^GDSL esterase lipase
1693	TRINITY_DN10796_c0_g1_i2	ENOG410YP6W^GDSL esterase lipase
1694	TRINITY_DN10796_c0_g1_i3	ENOG410YP6W^GDSL esterase lipase
1695	TRINITY_DN10796_c0_g1_i4	ENOG410YP6W^GDSL esterase lipase
1696	TRINITY_DN10797_c0_g1_i2	ENOG410XPJ4^serine threonine kinase receptor associated protein
1697	TRINITY_DN10797_c0_g1_i3	ENOG4111WRP^Required for the formation of N(7)-methylguanine at position 46 (m7G46) in tRNA. In the complex, it is required to stabilize and induce conformational change of the catalytic subunit
1698	TRINITY_DN10797_c0_g1_i4	ENOG4111WRP^Required for the formation of N(7)-methylguanine at position 46 (m7G46) in tRNA. In the complex, it is required to stabilize and induce conformational change of the catalytic subunit
1699	TRINITY_DN10798_c0_g1_i1	ENOG4111M7G^ribonuclease T2 activity
1700	TRINITY_DN10798_c0_g1_i10	ENOG4111M7G^ribonuclease T2 activity
1701	TRINITY_DN10798_c0_g1_i11	ENOG4111M7G^ribonuclease T2 activity
1702	TRINITY_DN10798_c0_g1_i12	ENOG4111M7G^ribonuclease T2 activity
1703	TRINITY_DN10798_c0_g1_i13	ENOG4111M7G^ribonuclease T2 activity
1704	TRINITY_DN10798_c0_g1_i14	ENOG4111M7G^ribonuclease T2 activity
1705	TRINITY_DN10798_c0_g1_i15	ENOG4111M7G^ribonuclease T2 activity
1706	TRINITY_DN10798_c0_g1_i16	ENOG4111M7G^ribonuclease T2 activity
1707	TRINITY_DN10798_c0_g1_i17	ENOG4111M7G^ribonuclease T2 activity
1708	TRINITY_DN10798_c0_g1_i18	ENOG4111M7G^ribonuclease T2 activity
1709	TRINITY_DN10798_c0_g1_i2	ENOG4111M7G^ribonuclease T2 activity
1710	TRINITY_DN10798_c0_g1_i3	ENOG4111M7G^ribonuclease T2 activity
1711	TRINITY_DN10798_c0_g1_i4	ENOG4111M7G^ribonuclease T2 activity
1712	TRINITY_DN10798_c0_g1_i5	ENOG4111M7G^ribonuclease T2 activity
1713	TRINITY_DN10798_c0_g1_i6	ENOG4111M7G^ribonuclease T2 activity
1714	TRINITY_DN10798_c0_g1_i7	ENOG4111M7G^ribonuclease T2 activity
1715	TRINITY_DN10798_c0_g1_i8	ENOG4111M7G^ribonuclease T2 activity
1716	TRINITY_DN10798_c0_g1_i9	ENOG4111M7G^ribonuclease T2 activity
1717	TRINITY_DN10799_c0_g1_i1	COG0520^cysteine desulfurase`COG3217^MOSC domain-containing protein
1718	TRINITY_DN10801_c0_g1_i1	ENOG4110YTD^e3 ubiquitin-protein ligase
1719	TRINITY_DN10802_c0_g1_i1	COG0160^transaminase activity
1720	TRINITY_DN10802_c0_g1_i2	COG0160^transaminase activity
1721	TRINITY_DN10802_c0_g1_i3	COG0160^transaminase activity
1722	TRINITY_DN10802_c0_g1_i4	COG0160^transaminase activity
1723	TRINITY_DN10802_c0_g1_i5	COG0160^transaminase activity
1724	TRINITY_DN10803_c0_g1_i1	ENOG410Z7Z7^Pentatricopeptide repeat-containing protein
1725	TRINITY_DN10803_c0_g1_i2	ENOG410Z7Z7^Pentatricopeptide repeat-containing protein
1726	TRINITY_DN10804_c0_g1_i1	COG0657^alpha beta hydrolase fold-3 domain protein
1727	TRINITY_DN10804_c0_g2_i1	COG0657^alpha beta hydrolase fold-3 domain protein
1728	TRINITY_DN10804_c0_g2_i2	ENOG410Z7Z7^Pentatricopeptide repeat-containing protein
1729	TRINITY_DN10804_c0_g2_i2	COG0657^alpha beta hydrolase fold-3 domain protein
1730	TRINITY_DN10804_c0_g2_i3	COG0657^alpha beta hydrolase fold-3 domain protein
1731	TRINITY_DN10804_c0_g3_i1	COG0657^alpha beta hydrolase fold-3 domain protein
1732	TRINITY_DN10804_c0_g3_i2	COG0657^alpha beta hydrolase fold-3 domain protein
1733	TRINITY_DN10805_c0_g1_i1	COG3104^transporter
1734	TRINITY_DN10805_c0_g1_i2	COG3104^transporter
1735	TRINITY_DN10805_c0_g1_i3	COG3104^transporter
1736	TRINITY_DN10805_c0_g1_i4	COG3104^transporter
1737	TRINITY_DN10805_c0_g2_i1	COG3104^transporter
1738	TRINITY_DN10805_c0_g2_i2	COG3104^transporter
1739	TRINITY_DN10805_c0_g2_i3	COG3104^transporter
1740	TRINITY_DN10805_c0_g2_i4	COG3104^transporter
1741	TRINITY_DN10805_c0_g2_i5	COG3104^transporter
1742	TRINITY_DN10805_c0_g2_i6	COG3104^transporter
1743	TRINITY_DN10805_c0_g3_i1	COG3104^transporter
1744	TRINITY_DN10805_c0_g3_i2	COG3104^transporter
1745	TRINITY_DN10805_c0_g3_i3	COG3104^transporter
1746	TRINITY_DN10805_c0_g3_i4	COG3104^transporter
1747	TRINITY_DN10805_c0_g4_i1	COG3104^transporter
1748	TRINITY_DN10805_c0_g4_i2	COG3104^transporter
1749	TRINITY_DN10806_c0_g1_i1	COG1211^Catalyzes the formation of 4-diphosphocytidyl-2-C- methyl-D-erythritol from CTP and 2-C-methyl-D-erythritol 4- phosphate (MEP) (By similarity)
1750	TRINITY_DN10806_c0_g1_i2	COG1211^Catalyzes the formation of 4-diphosphocytidyl-2-C- methyl-D-erythritol from CTP and 2-C-methyl-D-erythritol 4- phosphate (MEP) (By similarity)
1751	TRINITY_DN10806_c0_g1_i3	COG1211^Catalyzes the formation of 4-diphosphocytidyl-2-C- methyl-D-erythritol from CTP and 2-C-methyl-D-erythritol 4- phosphate (MEP) (By similarity)
1752	TRINITY_DN10806_c0_g1_i4	COG1211^Catalyzes the formation of 4-diphosphocytidyl-2-C- methyl-D-erythritol from CTP and 2-C-methyl-D-erythritol 4- phosphate (MEP) (By similarity)
1753	TRINITY_DN10806_c0_g1_i5	COG1211^Catalyzes the formation of 4-diphosphocytidyl-2-C- methyl-D-erythritol from CTP and 2-C-methyl-D-erythritol 4- phosphate (MEP) (By similarity)
1754	TRINITY_DN10806_c0_g1_i6	COG1211^Catalyzes the formation of 4-diphosphocytidyl-2-C- methyl-D-erythritol from CTP and 2-C-methyl-D-erythritol 4- phosphate (MEP) (By similarity)
1755	TRINITY_DN10806_c0_g2_i1	COG1211^Catalyzes the formation of 4-diphosphocytidyl-2-C- methyl-D-erythritol from CTP and 2-C-methyl-D-erythritol 4- phosphate (MEP) (By similarity)
1756	TRINITY_DN10810_c0_g1_i2	ENOG410Z7Z7^Pentatricopeptide repeat-containing protein
1757	TRINITY_DN10811_c0_g1_i1	ENOG4110MRA^expressed protein
1758	TRINITY_DN10811_c0_g1_i2	ENOG4110MRA^expressed protein
1759	TRINITY_DN10812_c0_g1_i2	COG5059^Kinesin family member
1760	TRINITY_DN10813_c0_g1_i1	ENOG4111IPW^DDRGK domain containing 1
1761	TRINITY_DN10813_c0_g1_i2	ENOG4111IPW^DDRGK domain containing 1
1762	TRINITY_DN10813_c0_g1_i3	ENOG4111IPW^DDRGK domain containing 1
1763	TRINITY_DN10813_c0_g1_i4	ENOG4111IPW^DDRGK domain containing 1
1764	TRINITY_DN10814_c0_g1_i1	ENOG410YIWK^(GPI)-anchored protein
1765	TRINITY_DN10814_c0_g1_i2	ENOG410YIWK^(GPI)-anchored protein
1766	TRINITY_DN10814_c0_g1_i3	ENOG410YIWK^(GPI)-anchored protein
1767	TRINITY_DN10814_c0_g1_i4	ENOG410YIWK^(GPI)-anchored protein
1768	TRINITY_DN10814_c0_g1_i6	ENOG410YIWK^(GPI)-anchored protein
1769	TRINITY_DN10815_c0_g1_i1	COG0408^Key enzyme in heme biosynthesis. Catalyzes the oxidative decarboxylation of propionic acid side chains of rings A and B of coproporphyrinogen III (By similarity)
1770	TRINITY_DN10815_c0_g1_i2	COG0408^Key enzyme in heme biosynthesis. Catalyzes the oxidative decarboxylation of propionic acid side chains of rings A and B of coproporphyrinogen III (By similarity)
1771	TRINITY_DN10816_c0_g1_i1	ENOG411292K^NA
1772	TRINITY_DN10816_c0_g1_i2	ENOG411292K^NA
1773	TRINITY_DN10816_c0_g1_i3	ENOG411292K^NA
1774	TRINITY_DN10816_c0_g1_i4	ENOG411292K^NA
1775	TRINITY_DN10816_c0_g1_i5	ENOG411292K^NA
1776	TRINITY_DN10816_c0_g1_i6	ENOG411292K^NA
1777	TRINITY_DN10816_c0_g1_i7	ENOG411292K^NA
1778	TRINITY_DN10816_c0_g1_i8	ENOG411292K^NA
1779	TRINITY_DN10816_c0_g1_i9	ENOG411292K^NA
1780	TRINITY_DN10817_c0_g1_i1	ENOG4111TR4^etc complex i subunit conserved region
1781	TRINITY_DN10817_c0_g1_i2	ENOG4111TR4^etc complex i subunit conserved region
1782	TRINITY_DN10818_c0_g1_i1	ENOG410XP1S^solute carrier family 35 member
1783	TRINITY_DN10818_c0_g2_i1	ENOG410XP1S^solute carrier family 35 member
1784	TRINITY_DN10820_c0_g1_i2	ENOG410YGY6^membrane-associated kinase regulator 2-like
1785	TRINITY_DN10820_c0_g1_i3	ENOG410YGY6^membrane-associated kinase regulator 2-like
1786	TRINITY_DN10820_c0_g1_i4	ENOG410YGY6^membrane-associated kinase regulator 2-like
1787	TRINITY_DN10821_c0_g1_i1	COG0631^Phosphatase
1788	TRINITY_DN10821_c0_g1_i2	COG0631^Phosphatase
1789	TRINITY_DN10821_c0_g1_i3	COG0631^Phosphatase
1790	TRINITY_DN10821_c0_g1_i4	COG0631^Phosphatase
1791	TRINITY_DN10821_c0_g1_i5	COG0631^Phosphatase
1792	TRINITY_DN10821_c0_g1_i6	COG0631^Phosphatase
1793	TRINITY_DN10821_c0_g1_i7	COG0631^Phosphatase
1794	TRINITY_DN10821_c0_g2_i1	COG0631^Phosphatase
1795	TRINITY_DN10822_c0_g1_i1	COG5269^Transcription factor
1796	TRINITY_DN10822_c0_g1_i2	COG5269^Transcription factor
1797	TRINITY_DN10822_c0_g2_i1	COG5269^Transcription factor
1798	TRINITY_DN10822_c0_g2_i2	COG5269^Transcription factor
1799	TRINITY_DN10824_c0_g1_i1	COG0515^Serine Threonine protein kinase
1800	TRINITY_DN10824_c0_g1_i2	COG0515^Serine Threonine protein kinase
1801	TRINITY_DN10824_c0_g1_i3	COG0515^Serine Threonine protein kinase
1802	TRINITY_DN10824_c0_g1_i4	COG0515^Serine Threonine protein kinase
1803	TRINITY_DN10826_c0_g1_i2	ENOG410YNJG^Proline-rich protein
1804	TRINITY_DN10826_c0_g2_i1	ENOG410YNJG^Proline-rich protein
1805	TRINITY_DN10826_c0_g2_i2	ENOG410YNJG^Proline-rich protein
1806	TRINITY_DN10828_c0_g1_i1	ENOG410Y7HG^mRNA (guanine-N7-)-methyltransferase activity
1807	TRINITY_DN10828_c0_g1_i2	ENOG410Y7HG^mRNA (guanine-N7-)-methyltransferase activity
1808	TRINITY_DN10828_c0_g1_i3	ENOG410Y7HG^mRNA (guanine-N7-)-methyltransferase activity
1809	TRINITY_DN10828_c0_g1_i4	ENOG410Y7HG^mRNA (guanine-N7-)-methyltransferase activity
1810	TRINITY_DN10828_c0_g1_i5	ENOG410Y7HG^mRNA (guanine-N7-)-methyltransferase activity
1811	TRINITY_DN10828_c0_g1_i6	ENOG410Y7HG^mRNA (guanine-N7-)-methyltransferase activity
1812	TRINITY_DN10831_c0_g1_i1	ENOG410XR9W^URB1 ribosome biogenesis 1 homolog (S. cerevisiae)
1813	TRINITY_DN10831_c0_g1_i2	ENOG410XR9W^URB1 ribosome biogenesis 1 homolog (S. cerevisiae)
1814	TRINITY_DN10832_c0_g1_i1	ENOG410XRXI^cop9 signalosome complex subunit
1815	TRINITY_DN10832_c0_g1_i2	ENOG410XRXI^cop9 signalosome complex subunit
1816	TRINITY_DN10833_c0_g2_i1	COG0580^Channel that permits osmotically driven movement of water in both directions. It is involved in the osmoregulation and in the maintenance of cell turgor during volume expansion in rapidly growing cells. It mediates rapid entry or exit of water in response to abrupt changes in osmolarity (By similarity)
1817	TRINITY_DN10834_c0_g1_i3	ENOG410YEGG^glucan endo-1-3-beta-glucosidase
1818	TRINITY_DN10834_c0_g1_i4	ENOG410YEGG^glucan endo-1-3-beta-glucosidase
1819	TRINITY_DN10835_c0_g1_i1	ENOG4111Q3P^ubiquitously-expressed, prefoldin-like chaperone
1820	TRINITY_DN10835_c0_g1_i2	ENOG4111Q3P^ubiquitously-expressed, prefoldin-like chaperone
1821	TRINITY_DN10835_c0_g1_i3	ENOG4111Q3P^ubiquitously-expressed, prefoldin-like chaperone
1822	TRINITY_DN10835_c0_g1_i5	ENOG4111Q3P^ubiquitously-expressed, prefoldin-like chaperone
1823	TRINITY_DN10835_c0_g1_i8	ENOG4111Q3P^ubiquitously-expressed, prefoldin-like chaperone
1824	TRINITY_DN10836_c0_g1_i2	ENOG410ZQU1^LRR receptor-like serine threonine-protein kinase
1825	TRINITY_DN10838_c0_g1_i1	ENOG4111IQ4^Vacuolar protein sorting-associated protein
1826	TRINITY_DN10838_c0_g1_i2	ENOG4111IQ4^Vacuolar protein sorting-associated protein
1827	TRINITY_DN10838_c0_g1_i3	ENOG4111IQ4^Vacuolar protein sorting-associated protein
1828	TRINITY_DN10839_c0_g1_i1	ENOG4111CKE^ATP synthase mitochondrial F1 complex assembly factor
1829	TRINITY_DN10839_c0_g1_i2	ENOG4111CKE^ATP synthase mitochondrial F1 complex assembly factor
1830	TRINITY_DN10839_c0_g1_i3	ENOG4111CKE^ATP synthase mitochondrial F1 complex assembly factor
1831	TRINITY_DN10840_c0_g2_i1	COG2094^3-methyladenine DNA glycosylase
1832	TRINITY_DN10840_c0_g2_i2	COG2094^3-methyladenine DNA glycosylase
1833	TRINITY_DN10841_c0_g1_i1	COG5069^Microtubule associated monoxygenase, calponin and LIM domain containing
1834	TRINITY_DN10841_c0_g1_i2	COG5069^Microtubule associated monoxygenase, calponin and LIM domain containing
1835	TRINITY_DN10841_c0_g1_i3	COG5069^Microtubule associated monoxygenase, calponin and LIM domain containing
1836	TRINITY_DN10841_c0_g1_i4	COG5069^Microtubule associated monoxygenase, calponin and LIM domain containing
1837	TRINITY_DN10841_c0_g1_i5	COG5069^Microtubule associated monoxygenase, calponin and LIM domain containing
1838	TRINITY_DN10841_c0_g1_i6	COG5069^Microtubule associated monoxygenase, calponin and LIM domain containing
1839	TRINITY_DN10841_c0_g1_i7	COG5069^Microtubule associated monoxygenase, calponin and LIM domain containing
1840	TRINITY_DN10841_c0_g1_i8	COG5069^Microtubule associated monoxygenase, calponin and LIM domain containing
1841	TRINITY_DN10842_c0_g1_i1	COG0518^Catalyzes the synthesis of GMP from XMP (By similarity)`COG0519^Catalyzes the synthesis of GMP from XMP (By similarity)
1842	TRINITY_DN10843_c0_g1_i1	ENOG410XTCJ^tetratricopeptide repeat domain
1843	TRINITY_DN10843_c0_g1_i2	ENOG410XTCJ^tetratricopeptide repeat domain
1844	TRINITY_DN10843_c1_g1_i1	COG2124^Cytochrome p450
1845	TRINITY_DN10844_c0_g1_i1	COG0147^synthase (Component I)
1846	TRINITY_DN10844_c0_g1_i2	COG0147^synthase (Component I)
1847	TRINITY_DN10846_c0_g1_i1	ENOG410YE5E^Pfam:DUF231
1848	TRINITY_DN10846_c0_g1_i2	ENOG410YE5E^Pfam:DUF231
1849	TRINITY_DN10847_c0_g1_i1	ENOG410ZVCA^solute carrier family 46
1850	TRINITY_DN10849_c0_g1_i1	ENOG410XT96^TIP41, TOR signaling pathway regulator-like (S. cerevisiae)
1851	TRINITY_DN10849_c0_g1_i2	ENOG410XT96^TIP41, TOR signaling pathway regulator-like (S. cerevisiae)
1852	TRINITY_DN10849_c0_g1_i3	ENOG410XT96^TIP41, TOR signaling pathway regulator-like (S. cerevisiae)
1853	TRINITY_DN10849_c0_g1_i4	ENOG410XT96^TIP41, TOR signaling pathway regulator-like (S. cerevisiae)
1854	TRINITY_DN10849_c0_g1_i5	ENOG410XT96^TIP41, TOR signaling pathway regulator-like (S. cerevisiae)
1855	TRINITY_DN10851_c0_g1_i1	ENOG4111HIK^signal peptidase complex subunit 2
1856	TRINITY_DN10851_c0_g1_i2	ENOG4111HIK^signal peptidase complex subunit 2
1857	TRINITY_DN10851_c0_g1_i3	ENOG4111HIK^signal peptidase complex subunit 2
1858	TRINITY_DN10851_c0_g1_i5	ENOG4111HIK^signal peptidase complex subunit 2
1859	TRINITY_DN10851_c0_g1_i6	ENOG4111HIK^signal peptidase complex subunit 2
1860	TRINITY_DN10851_c0_g1_i7	ENOG4111HIK^signal peptidase complex subunit 2
1861	TRINITY_DN10851_c0_g1_i8	ENOG4111HIK^signal peptidase complex subunit 2
1862	TRINITY_DN10852_c0_g1_i1	ENOG410YE2J^ganglioside induced differentiation associated protein
1863	TRINITY_DN10852_c0_g1_i2	ENOG410YE2J^ganglioside induced differentiation associated protein
1864	TRINITY_DN10852_c0_g1_i3	ENOG410YE2J^ganglioside induced differentiation associated protein
1865	TRINITY_DN10852_c0_g1_i4	ENOG410YE2J^ganglioside induced differentiation associated protein
1866	TRINITY_DN10852_c0_g1_i5	ENOG410YE2J^ganglioside induced differentiation associated protein
1867	TRINITY_DN10853_c0_g1_i1	COG0666^Ankyrin Repeat
1868	TRINITY_DN10853_c0_g2_i1	COG0666^Ankyrin Repeat
1869	TRINITY_DN10853_c0_g2_i3	COG4281^Acyl-CoA binding domain containing
1870	TRINITY_DN10854_c1_g1_i1	COG1963^Acid phosphatase vanadium-dependent haloperoxidase related
1871	TRINITY_DN10854_c1_g4_i1	ENOG410XNV7^aspartic
1872	TRINITY_DN10854_c2_g1_i1	ENOG410XRC5^ubiquitin-conjugating enzyme
1873	TRINITY_DN10854_c2_g1_i11	ENOG410XRC5^ubiquitin-conjugating enzyme
1874	TRINITY_DN10854_c2_g1_i12	ENOG410XRC5^ubiquitin-conjugating enzyme
1875	TRINITY_DN10854_c2_g1_i13	ENOG410XRC5^ubiquitin-conjugating enzyme
1876	TRINITY_DN10854_c2_g1_i14	ENOG410XRC5^ubiquitin-conjugating enzyme
1877	TRINITY_DN10854_c2_g1_i15	ENOG410XRC5^ubiquitin-conjugating enzyme
1878	TRINITY_DN10854_c2_g1_i16	ENOG410XRC5^ubiquitin-conjugating enzyme
1879	TRINITY_DN10854_c2_g1_i2	ENOG410XRC5^ubiquitin-conjugating enzyme
1880	TRINITY_DN10854_c2_g1_i3	ENOG410XRC5^ubiquitin-conjugating enzyme
1881	TRINITY_DN10854_c2_g1_i4	ENOG410XRC5^ubiquitin-conjugating enzyme
1882	TRINITY_DN10854_c2_g1_i5	ENOG410XRC5^ubiquitin-conjugating enzyme
1883	TRINITY_DN10854_c2_g1_i6	ENOG410XRC5^ubiquitin-conjugating enzyme
1884	TRINITY_DN10854_c2_g1_i7	ENOG410XRC5^ubiquitin-conjugating enzyme
1885	TRINITY_DN10854_c2_g1_i8	ENOG410XRC5^ubiquitin-conjugating enzyme
1886	TRINITY_DN10854_c2_g1_i9	ENOG410XRC5^ubiquitin-conjugating enzyme
1887	TRINITY_DN10854_c2_g2_i1	COG2801^Retrotransposon protein
1888	TRINITY_DN10854_c2_g2_i3	COG2801^Retrotransposon protein
1889	TRINITY_DN10854_c2_g2_i4	COG2801^Retrotransposon protein
1890	TRINITY_DN10854_c2_g3_i1	ENOG410XRC5^ubiquitin-conjugating enzyme
1891	TRINITY_DN10854_c2_g3_i2	ENOG410XRC5^ubiquitin-conjugating enzyme
1892	TRINITY_DN10855_c0_g1_i2	ENOG410Y37V^transposon protein
1893	TRINITY_DN10855_c0_g1_i3	ENOG410Y37V^transposon protein
1894	TRINITY_DN10856_c0_g1_i1	COG3703^cation transport
1895	TRINITY_DN10856_c0_g1_i2	COG3703^cation transport
1896	TRINITY_DN10857_c0_g1_i1	ENOG410Z7Z7^Pentatricopeptide repeat-containing protein
1897	TRINITY_DN10859_c0_g1_i1	ENOG410XPYF^mannosyl (alpha-1,6-)-glycoprotein beta-1,2-N-acetylglucosaminyltransferase
1898	TRINITY_DN10859_c0_g1_i3	ENOG410XPYF^mannosyl (alpha-1,6-)-glycoprotein beta-1,2-N-acetylglucosaminyltransferase
1899	TRINITY_DN10859_c0_g1_i4	ENOG410XPYF^mannosyl (alpha-1,6-)-glycoprotein beta-1,2-N-acetylglucosaminyltransferase
1900	TRINITY_DN10859_c0_g1_i5	ENOG410XPYF^mannosyl (alpha-1,6-)-glycoprotein beta-1,2-N-acetylglucosaminyltransferase
1901	TRINITY_DN10859_c0_g1_i6	ENOG410XPYF^mannosyl (alpha-1,6-)-glycoprotein beta-1,2-N-acetylglucosaminyltransferase
1902	TRINITY_DN10859_c0_g2_i1	ENOG410XPYF^mannosyl (alpha-1,6-)-glycoprotein beta-1,2-N-acetylglucosaminyltransferase
1903	TRINITY_DN10860_c0_g1_i1	COG0515^Serine Threonine protein kinase
1904	TRINITY_DN10860_c0_g1_i2	COG0515^Serine Threonine protein kinase
1905	TRINITY_DN10861_c0_g1_i1	ENOG410Z7Z7^Pentatricopeptide repeat-containing protein
1906	TRINITY_DN10861_c0_g1_i2	ENOG410Z7Z7^Pentatricopeptide repeat-containing protein
1907	TRINITY_DN10861_c0_g1_i3	ENOG410Z7Z7^Pentatricopeptide repeat-containing protein
1908	TRINITY_DN10863_c0_g1_i1	COG1122^ATPase activity
1909	TRINITY_DN10863_c0_g1_i2	COG1122^ATPase activity
1910	TRINITY_DN10863_c0_g1_i3	COG1122^ATPase activity
1911	TRINITY_DN10863_c0_g1_i4	COG1122^ATPase activity
1912	TRINITY_DN10863_c0_g2_i1	COG1122^ATPase activity
1913	TRINITY_DN10863_c0_g2_i2	COG1122^ATPase activity
1914	TRINITY_DN10863_c0_g2_i3	COG1122^ATPase activity
1915	TRINITY_DN10866_c0_g1_i1	ENOG410XUBM^DNA binding protein GT-1
1916	TRINITY_DN10866_c0_g1_i2	ENOG410YYXY^Transcription factor
1917	TRINITY_DN10867_c0_g1_i1	ENOG410XQKI^Gamma-glutamyl hydrolase
1918	TRINITY_DN10867_c0_g1_i2	ENOG410XQKI^Gamma-glutamyl hydrolase
1919	TRINITY_DN10868_c0_g1_i1	COG0663^Transferase
1920	TRINITY_DN10868_c0_g3_i1	COG0663^Transferase
1921	TRINITY_DN10868_c0_g3_i2	COG0663^Transferase
1922	TRINITY_DN10870_c0_g1_i1	ENOG4110J6A^Chlorophyll a-b binding protein
1923	TRINITY_DN10870_c0_g1_i2	ENOG4110J6A^Chlorophyll a-b binding protein
1924	TRINITY_DN10870_c0_g1_i3	ENOG4110J6A^Chlorophyll a-b binding protein
1925	TRINITY_DN10870_c0_g2_i1	ENOG4110J6A^Chlorophyll a-b binding protein
1926	TRINITY_DN10870_c0_g2_i2	ENOG4110J6A^Chlorophyll a-b binding protein
1927	TRINITY_DN10871_c0_g1_i1	ENOG4111KUB^spindle assembly
1928	TRINITY_DN10871_c0_g1_i2	ENOG4111KUB^spindle assembly
1929	TRINITY_DN10871_c0_g1_i3	ENOG4111KUB^spindle assembly
1930	TRINITY_DN10872_c0_g1_i1	ENOG410Z5A1^Nuclear speckle splicing regulatory protein
1931	TRINITY_DN10872_c0_g1_i2	ENOG410Z5A1^Nuclear speckle splicing regulatory protein
1932	TRINITY_DN10872_c0_g1_i4	ENOG410Z5A1^Nuclear speckle splicing regulatory protein
1933	TRINITY_DN10872_c0_g1_i5	ENOG410Z5A1^Nuclear speckle splicing regulatory protein
1934	TRINITY_DN10873_c0_g1_i1	COG4094^isomerase activity
1935	TRINITY_DN10873_c0_g1_i2	COG4094^isomerase activity
1936	TRINITY_DN10873_c0_g1_i3	COG4094^isomerase activity
1937	TRINITY_DN10873_c0_g1_i4	COG4094^isomerase activity
1938	TRINITY_DN10874_c1_g2_i2	ENOG410YWQ9^gast1 protein homolog 1
1939	TRINITY_DN10874_c1_g2_i3	ENOG410YWQ9^gast1 protein homolog 1
1940	TRINITY_DN10874_c1_g2_i5	ENOG410YWQ9^gast1 protein homolog 1
1941	TRINITY_DN10874_c1_g2_i6	ENOG410YWQ9^gast1 protein homolog 1
1942	TRINITY_DN10874_c1_g2_i7	ENOG410YWQ9^gast1 protein homolog 1
1943	TRINITY_DN10874_c1_g2_i8	ENOG410YWQ9^gast1 protein homolog 1
1944	TRINITY_DN10875_c0_g1_i1	COG1409^Hydrolyzes cAMP to 5'-AMP. Plays an important regulatory role in modulating the intracellular concentration of cAMP, thereby influencing cAMP-dependent processes (By similarity)
1945	TRINITY_DN10875_c0_g1_i10	COG1409^Hydrolyzes cAMP to 5'-AMP. Plays an important regulatory role in modulating the intracellular concentration of cAMP, thereby influencing cAMP-dependent processes (By similarity)
1946	TRINITY_DN10875_c0_g1_i11	COG1409^Hydrolyzes cAMP to 5'-AMP. Plays an important regulatory role in modulating the intracellular concentration of cAMP, thereby influencing cAMP-dependent processes (By similarity)
1947	TRINITY_DN10875_c0_g1_i12	COG1409^Hydrolyzes cAMP to 5'-AMP. Plays an important regulatory role in modulating the intracellular concentration of cAMP, thereby influencing cAMP-dependent processes (By similarity)
1948	TRINITY_DN10875_c0_g1_i13	COG1409^Hydrolyzes cAMP to 5'-AMP. Plays an important regulatory role in modulating the intracellular concentration of cAMP, thereby influencing cAMP-dependent processes (By similarity)
1949	TRINITY_DN10875_c0_g1_i14	COG1409^Hydrolyzes cAMP to 5'-AMP. Plays an important regulatory role in modulating the intracellular concentration of cAMP, thereby influencing cAMP-dependent processes (By similarity)
1950	TRINITY_DN10875_c0_g1_i15	COG1409^Hydrolyzes cAMP to 5'-AMP. Plays an important regulatory role in modulating the intracellular concentration of cAMP, thereby influencing cAMP-dependent processes (By similarity)
1951	TRINITY_DN10875_c0_g1_i16	COG1409^Hydrolyzes cAMP to 5'-AMP. Plays an important regulatory role in modulating the intracellular concentration of cAMP, thereby influencing cAMP-dependent processes (By similarity)
1952	TRINITY_DN10875_c0_g1_i17	COG1409^Hydrolyzes cAMP to 5'-AMP. Plays an important regulatory role in modulating the intracellular concentration of cAMP, thereby influencing cAMP-dependent processes (By similarity)
1953	TRINITY_DN10875_c0_g1_i2	COG1409^Hydrolyzes cAMP to 5'-AMP. Plays an important regulatory role in modulating the intracellular concentration of cAMP, thereby influencing cAMP-dependent processes (By similarity)
1954	TRINITY_DN10875_c0_g1_i3	COG1409^Hydrolyzes cAMP to 5'-AMP. Plays an important regulatory role in modulating the intracellular concentration of cAMP, thereby influencing cAMP-dependent processes (By similarity)
1955	TRINITY_DN10875_c0_g1_i4	COG1409^Hydrolyzes cAMP to 5'-AMP. Plays an important regulatory role in modulating the intracellular concentration of cAMP, thereby influencing cAMP-dependent processes (By similarity)
1956	TRINITY_DN10875_c0_g1_i5	COG1409^Hydrolyzes cAMP to 5'-AMP. Plays an important regulatory role in modulating the intracellular concentration of cAMP, thereby influencing cAMP-dependent processes (By similarity)
1957	TRINITY_DN10875_c0_g1_i6	COG1409^Hydrolyzes cAMP to 5'-AMP. Plays an important regulatory role in modulating the intracellular concentration of cAMP, thereby influencing cAMP-dependent processes (By similarity)
1958	TRINITY_DN10875_c0_g1_i7	COG1409^Hydrolyzes cAMP to 5'-AMP. Plays an important regulatory role in modulating the intracellular concentration of cAMP, thereby influencing cAMP-dependent processes (By similarity)
1959	TRINITY_DN10875_c0_g1_i8	COG1409^Hydrolyzes cAMP to 5'-AMP. Plays an important regulatory role in modulating the intracellular concentration of cAMP, thereby influencing cAMP-dependent processes (By similarity)
1960	TRINITY_DN10875_c0_g1_i9	COG1409^Hydrolyzes cAMP to 5'-AMP. Plays an important regulatory role in modulating the intracellular concentration of cAMP, thereby influencing cAMP-dependent processes (By similarity)
1961	TRINITY_DN10876_c0_g1_i1	COG0045^Succinyl-CoA synthetase subunit beta
1962	TRINITY_DN10876_c0_g1_i2	COG0045^Succinyl-CoA synthetase subunit beta
1963	TRINITY_DN10876_c0_g1_i3	COG0045^Succinyl-CoA synthetase subunit beta
1964	TRINITY_DN10876_c0_g1_i4	COG0045^Succinyl-CoA synthetase subunit beta
1965	TRINITY_DN10876_c0_g1_i5	COG0045^Succinyl-CoA synthetase subunit beta
1966	TRINITY_DN10876_c0_g1_i6	COG0045^Succinyl-CoA synthetase subunit beta
1967	TRINITY_DN10876_c0_g1_i7	COG0045^Succinyl-CoA synthetase subunit beta
1968	TRINITY_DN10876_c0_g1_i8	COG0045^Succinyl-CoA synthetase subunit beta
1969	TRINITY_DN10877_c0_g1_i1	ENOG410XPEI^homophilic cell adhesion
1970	TRINITY_DN10877_c0_g3_i3	COG3210^filamentous hemagglutinin family outer membrane protein
1971	TRINITY_DN10878_c0_g1_i1	ENOG410XSIX^glutathione Stransferase
1972	TRINITY_DN10878_c0_g1_i2	ENOG410XSIX^glutathione Stransferase
1973	TRINITY_DN10878_c0_g1_i3	ENOG410XSIX^glutathione Stransferase
1974	TRINITY_DN10878_c0_g2_i1	ENOG410XSIX^glutathione Stransferase
1975	TRINITY_DN10878_c0_g2_i2	ENOG410XSIX^glutathione Stransferase
1976	TRINITY_DN10879_c0_g1_i1	COG0652^peptidyl-prolyl cis-trans isomerase activity
1977	TRINITY_DN10879_c0_g1_i2	COG0652^peptidyl-prolyl cis-trans isomerase activity
1978	TRINITY_DN10879_c0_g1_i3	COG0652^peptidyl-prolyl cis-trans isomerase activity
1979	TRINITY_DN10879_c0_g1_i4	COG0652^peptidyl-prolyl cis-trans isomerase activity
1980	TRINITY_DN10880_c0_g1_i1	COG5210^TBC1 domain family member
1981	TRINITY_DN10880_c0_g1_i2	COG5210^TBC1 domain family member
1982	TRINITY_DN10880_c0_g1_i3	COG5210^TBC1 domain family member
1983	TRINITY_DN10880_c0_g1_i4	COG5210^TBC1 domain family member
1984	TRINITY_DN10880_c0_g1_i5	COG5210^TBC1 domain family member
1985	TRINITY_DN10881_c0_g1_i1	COG5048^Zinc finger protein
1986	TRINITY_DN10881_c0_g1_i2	COG5048^Zinc finger protein
1987	TRINITY_DN10881_c0_g1_i3	COG5048^Zinc finger protein
1988	TRINITY_DN10881_c0_g1_i4	COG5048^Zinc finger protein
1989	TRINITY_DN10881_c0_g1_i5	COG5048^Zinc finger protein
1990	TRINITY_DN10883_c0_g1_i1	ENOG410Y3K5^long-chain-alcohol O-fatty-acyltransferase
1991	TRINITY_DN10883_c0_g1_i2	ENOG410Y3K5^long-chain-alcohol O-fatty-acyltransferase
1992	TRINITY_DN10884_c0_g1_i1	COG0318^Amp-dependent synthetase and ligase
1993	TRINITY_DN10884_c0_g1_i2	COG0318^Amp-dependent synthetase and ligase
1994	TRINITY_DN10884_c0_g1_i3	COG0318^Amp-dependent synthetase and ligase
1995	TRINITY_DN10884_c0_g1_i4	COG0318^Amp-dependent synthetase and ligase
1996	TRINITY_DN10884_c0_g1_i5	COG0318^Amp-dependent synthetase and ligase
1997	TRINITY_DN10884_c0_g1_i6	COG0318^Amp-dependent synthetase and ligase
1998	TRINITY_DN10884_c0_g2_i1	COG0318^Amp-dependent synthetase and ligase
1999	TRINITY_DN10884_c0_g2_i3	COG0318^Amp-dependent synthetase and ligase
[truncated: 77,215 more rows]

## Sheet: Supplementary excel file 4
Supplementary excel file 4 KEGG orthology and links annotation analysis using BlastKOALA tool against the KEGG database for all transcripts.
TRINITY_DN10000_c0_g1_i1.p1	K18532
TRINITY_DN10000_c0_g1_i2.p1	K18532
TRINITY_DN10001_c0_g1_i1.p1
TRINITY_DN10002_c0_g1_i1.p1	K13508
TRINITY_DN10004_c0_g1_i2.p1	K02221
TRINITY_DN10004_c0_g1_i3.p1	K02221
TRINITY_DN10004_c0_g1_i4.p1	K02221
TRINITY_DN10005_c0_g1_i1.p1
TRINITY_DN10005_c0_g1_i2.p1
TRINITY_DN10006_c0_g1_i2.p1
TRINITY_DN10006_c0_g1_i3.p1
TRINITY_DN10006_c0_g1_i4.p1
TRINITY_DN10006_c0_g1_i5.p1
TRINITY_DN10007_c0_g1_i3.p1
TRINITY_DN10008_c0_g1_i1.p4
TRINITY_DN10008_c0_g1_i1.p1
TRINITY_DN10008_c0_g1_i2.p1
TRINITY_DN10009_c0_g1_i1.p1
TRINITY_DN10010_c0_g1_i1.p1	K14492
TRINITY_DN10010_c0_g1_i2.p1	K14492
TRINITY_DN10014_c0_g1_i1.p1
TRINITY_DN10014_c0_g1_i2.p1
TRINITY_DN10015_c0_g1_i2.p1
TRINITY_DN10017_c0_g1_i1.p1	K12818
TRINITY_DN10017_c0_g1_i2.p1	K12818
TRINITY_DN10018_c0_g1_i2.p1	K03025
TRINITY_DN10018_c0_g1_i2.p2
TRINITY_DN10018_c0_g1_i3.p1	K03025
TRINITY_DN10019_c0_g2_i1.p1
TRINITY_DN10022_c0_g1_i1.p1
TRINITY_DN10022_c0_g1_i2.p1
TRINITY_DN10022_c0_g1_i3.p1
TRINITY_DN10023_c0_g1_i1.p1
TRINITY_DN10024_c0_g1_i1.p1	K12446
TRINITY_DN10024_c0_g1_i2.p1	K12446
TRINITY_DN10024_c0_g1_i3.p1	K12446
TRINITY_DN10024_c0_g1_i5.p1	K12446
TRINITY_DN10025_c0_g1_i1.p1
TRINITY_DN10027_c0_g1_i1.p1
TRINITY_DN10027_c0_g1_i3.p1
TRINITY_DN10028_c0_g1_i1.p1	K14484
TRINITY_DN10028_c0_g1_i2.p1	K14484
TRINITY_DN10029_c0_g1_i1.p1
TRINITY_DN10029_c0_g1_i2.p1	K13425
TRINITY_DN10029_c0_g1_i3.p1	K13425
TRINITY_DN10029_c0_g1_i4.p1	K13425
TRINITY_DN10029_c0_g1_i5.p1
TRINITY_DN10029_c0_g1_i6.p1	K13425
TRINITY_DN10029_c0_g1_i7.p1	K13425
TRINITY_DN10030_c0_g3_i1.p2
TRINITY_DN10030_c0_g3_i2.p2
TRINITY_DN10030_c0_g4_i1.p2
TRINITY_DN10030_c0_g4_i2.p1
TRINITY_DN10031_c0_g1_i1.p1
TRINITY_DN10031_c0_g1_i10.p1
TRINITY_DN10031_c0_g1_i3.p1
TRINITY_DN10031_c0_g1_i4.p1
TRINITY_DN10031_c0_g1_i5.p1
TRINITY_DN10031_c0_g1_i7.p1
TRINITY_DN10031_c0_g1_i8.p1
TRINITY_DN10031_c0_g1_i9.p1
TRINITY_DN10032_c0_g1_i1.p2	K15203
TRINITY_DN10032_c0_g1_i2.p1	K15203
TRINITY_DN10032_c0_g1_i3.p1	K15203
TRINITY_DN10033_c0_g1_i1.p1
TRINITY_DN10033_c0_g1_i2.p1
TRINITY_DN10033_c0_g1_i3.p1
TRINITY_DN10033_c0_g1_i4.p1
TRINITY_DN10033_c0_g1_i5.p1
TRINITY_DN10033_c0_g1_i6.p1
TRINITY_DN10033_c0_g1_i7.p1
TRINITY_DN10033_c0_g1_i8.p1
TRINITY_DN10033_c0_g1_i9.p1
TRINITY_DN10034_c0_g1_i1.p1
TRINITY_DN10034_c0_g1_i2.p1
TRINITY_DN10034_c0_g2_i1.p1
TRINITY_DN10035_c0_g1_i1.p1	K06268
TRINITY_DN10035_c0_g1_i2.p1	K06268
TRINITY_DN10036_c0_g1_i1.p1
TRINITY_DN10036_c0_g1_i2.p1
TRINITY_DN10037_c0_g1_i2.p1	K12446
TRINITY_DN10039_c0_g1_i1.p1
TRINITY_DN10039_c0_g1_i2.p1
TRINITY_DN10040_c0_g1_i1.p1
TRINITY_DN10040_c0_g1_i2.p1
TRINITY_DN10042_c0_g1_i1.p1
TRINITY_DN10042_c0_g2_i1.p1
TRINITY_DN10042_c0_g2_i2.p1
TRINITY_DN10042_c0_g2_i3.p1
TRINITY_DN10043_c0_g1_i1.p1
TRINITY_DN10043_c0_g1_i2.p1
TRINITY_DN10043_c0_g1_i3.p1
TRINITY_DN10043_c0_g1_i4.p1
TRINITY_DN10043_c0_g1_i5.p1
TRINITY_DN10043_c0_g1_i6.p1
TRINITY_DN10043_c0_g1_i7.p1
TRINITY_DN10043_c0_g1_i8.p1
TRINITY_DN10043_c0_g1_i9.p1
TRINITY_DN10044_c0_g1_i1.p1
TRINITY_DN10045_c0_g1_i1.p1	K18848
TRINITY_DN10047_c0_g1_i1.p1	K19045
TRINITY_DN10047_c0_g1_i2.p1	K19045
TRINITY_DN10048_c0_g1_i1.p1	K00600
TRINITY_DN10049_c0_g1_i1.p1
TRINITY_DN10049_c0_g2_i1.p2
TRINITY_DN10050_c0_g1_i1.p1
TRINITY_DN10050_c0_g1_i2.p1
TRINITY_DN10050_c0_g1_i3.p1
TRINITY_DN10050_c0_g1_i4.p1
TRINITY_DN10050_c0_g1_i5.p1
TRINITY_DN10051_c0_g1_i1.p1
TRINITY_DN10052_c0_g1_i1.p1	K12811
TRINITY_DN10052_c0_g1_i10.p1	K12811
TRINITY_DN10052_c0_g1_i11.p1	K12811
TRINITY_DN10052_c0_g1_i2.p1
TRINITY_DN10052_c0_g1_i4.p1	K12811
TRINITY_DN10052_c0_g1_i5.p1	K12811
TRINITY_DN10052_c0_g1_i6.p1	K12811
TRINITY_DN10052_c0_g1_i7.p1	K12811
TRINITY_DN10052_c0_g1_i8.p1
TRINITY_DN10052_c0_g1_i9.p1	K12811
TRINITY_DN10053_c0_g2_i1.p1
TRINITY_DN10053_c0_g2_i2.p1
TRINITY_DN10053_c0_g2_i3.p1
TRINITY_DN10054_c0_g1_i1.p1
TRINITY_DN10055_c0_g3_i2.p1
TRINITY_DN10056_c1_g1_i2.p1	K17408
TRINITY_DN10056_c1_g1_i3.p1	K17408
TRINITY_DN10056_c1_g1_i4.p1	K17408
TRINITY_DN10057_c0_g1_i1.p1
TRINITY_DN10057_c0_g1_i2.p1
TRINITY_DN10058_c0_g1_i1.p1
TRINITY_DN10058_c0_g1_i2.p1
TRINITY_DN10059_c0_g1_i1.p1	K01814
TRINITY_DN10059_c0_g1_i2.p1	K01814
TRINITY_DN10059_c0_g1_i3.p1	K01814
TRINITY_DN10059_c0_g1_i4.p1	K01814
TRINITY_DN10060_c0_g1_i1.p2	K20824
TRINITY_DN10060_c0_g1_i1.p1
TRINITY_DN10060_c0_g1_i2.p2	K20824
TRINITY_DN10060_c0_g1_i2.p1
TRINITY_DN10061_c0_g1_i1.p1	K07304
TRINITY_DN10062_c0_g1_i1.p1	K02901
TRINITY_DN10062_c0_g2_i1.p2	K02901
TRINITY_DN10062_c0_g2_i2.p2	K02901
TRINITY_DN10065_c0_g1_i1.p1
TRINITY_DN10066_c0_g1_i1.p1
TRINITY_DN10067_c0_g1_i1.p1
TRINITY_DN10068_c0_g1_i1.p1	K11827
TRINITY_DN10069_c0_g1_i1.p1	K03116
TRINITY_DN10070_c0_g1_i1.p1
TRINITY_DN10071_c0_g1_i1.p3
TRINITY_DN10071_c0_g1_i10.p1
TRINITY_DN10071_c0_g1_i11.p1
TRINITY_DN10071_c0_g1_i12.p1
TRINITY_DN10071_c0_g1_i13.p1
TRINITY_DN10071_c0_g1_i13.p2
TRINITY_DN10071_c0_g1_i14.p1
TRINITY_DN10071_c0_g1_i2.p1
TRINITY_DN10071_c0_g1_i7.p3
TRINITY_DN10071_c0_g1_i7.p2
TRINITY_DN10071_c0_g1_i8.p2
TRINITY_DN10071_c0_g1_i8.p1
TRINITY_DN10072_c0_g1_i1.p1
TRINITY_DN10075_c0_g1_i1.p1
TRINITY_DN10075_c0_g1_i2.p1
TRINITY_DN10076_c0_g1_i1.p1
TRINITY_DN10076_c0_g1_i2.p1
TRINITY_DN10077_c0_g1_i2.p1
TRINITY_DN10077_c0_g1_i3.p1
TRINITY_DN10077_c0_g1_i4.p1
TRINITY_DN10077_c0_g1_i5.p1
TRINITY_DN10078_c0_g2_i1.p1
TRINITY_DN10079_c0_g1_i1.p1
TRINITY_DN1007_c0_g1_i1.p1
TRINITY_DN10080_c0_g1_i1.p1
TRINITY_DN10080_c0_g1_i2.p1
TRINITY_DN10081_c0_g1_i1.p1
TRINITY_DN10082_c0_g1_i1.p1
TRINITY_DN10082_c0_g1_i2.p1
TRINITY_DN10082_c0_g1_i3.p1
TRINITY_DN10083_c0_g1_i1.p1
TRINITY_DN10083_c0_g1_i2.p1
TRINITY_DN10083_c0_g1_i4.p1
TRINITY_DN10084_c0_g1_i4.p1	K03008
TRINITY_DN10085_c0_g1_i1.p1
TRINITY_DN10086_c0_g1_i1.p1	K00891
TRINITY_DN10086_c0_g1_i2.p3
TRINITY_DN10086_c0_g1_i2.p1
TRINITY_DN10086_c0_g1_i3.p1	K00891
TRINITY_DN10086_c0_g1_i4.p1	K00891
TRINITY_DN10086_c0_g1_i5.p2
TRINITY_DN10086_c0_g1_i5.p3
TRINITY_DN10086_c0_g1_i6.p2
TRINITY_DN10086_c0_g1_i7.p3
TRINITY_DN10086_c0_g1_i7.p1
TRINITY_DN10086_c0_g1_i8.p1	K00891
TRINITY_DN10088_c0_g1_i1.p1
TRINITY_DN10088_c0_g1_i2.p1
TRINITY_DN10088_c0_g2_i1.p1
TRINITY_DN10088_c0_g2_i2.p1
TRINITY_DN10089_c0_g1_i3.p1
TRINITY_DN10090_c0_g1_i1.p1
TRINITY_DN10090_c0_g2_i1.p1
TRINITY_DN10090_c0_g2_i2.p1
TRINITY_DN10090_c0_g3_i1.p1
TRINITY_DN10091_c0_g1_i1.p1
TRINITY_DN10091_c0_g1_i2.p1
TRINITY_DN10093_c1_g1_i2.p1
TRINITY_DN10093_c2_g1_i1.p1
TRINITY_DN10094_c0_g1_i1.p1	K10756
TRINITY_DN10094_c0_g1_i2.p1	K10756
TRINITY_DN10094_c0_g1_i3.p1	K10756
TRINITY_DN10096_c0_g1_i1.p1	K17098
TRINITY_DN10096_c0_g1_i2.p1	K17098
TRINITY_DN10098_c0_g1_i1.p2	K05674
TRINITY_DN10098_c0_g1_i1.p1	K05674
TRINITY_DN10099_c0_g1_i1.p1
TRINITY_DN10099_c0_g1_i2.p1
TRINITY_DN10099_c0_g1_i3.p2
TRINITY_DN1009_c0_g1_i1.p1
TRINITY_DN10100_c0_g1_i1.p1
TRINITY_DN10100_c1_g1_i1.p1	K01179
TRINITY_DN10100_c2_g1_i1.p1	K01179
TRINITY_DN10102_c0_g1_i2.p1
TRINITY_DN10103_c0_g1_i1.p1
TRINITY_DN10103_c0_g2_i1.p1
TRINITY_DN10103_c0_g2_i3.p1
TRINITY_DN10104_c0_g1_i1.p1
TRINITY_DN10104_c0_g1_i2.p1
TRINITY_DN10104_c0_g1_i3.p1
TRINITY_DN10104_c0_g1_i4.p1
TRINITY_DN10105_c0_g1_i1.p1
TRINITY_DN10108_c0_g1_i1.p1
TRINITY_DN10108_c0_g1_i2.p1
TRINITY_DN10108_c0_g1_i3.p1
TRINITY_DN10108_c0_g1_i4.p1
TRINITY_DN10108_c0_g1_i5.p1
TRINITY_DN10108_c0_g1_i6.p1
TRINITY_DN10109_c0_g1_i2.p1	K08081
TRINITY_DN10109_c0_g1_i4.p1	K08081
TRINITY_DN10109_c0_g1_i5.p1	K08081
TRINITY_DN10110_c0_g1_i1.p1
TRINITY_DN10110_c0_g1_i1.p3
TRINITY_DN10110_c0_g1_i10.p1
TRINITY_DN10110_c0_g1_i2.p1
TRINITY_DN10110_c0_g1_i3.p3
TRINITY_DN10110_c0_g1_i3.p1
TRINITY_DN10110_c0_g1_i4.p3
TRINITY_DN10110_c0_g1_i4.p1
TRINITY_DN10110_c0_g1_i5.p2
TRINITY_DN10110_c0_g1_i5.p3
TRINITY_DN10110_c0_g1_i7.p3
TRINITY_DN10110_c0_g1_i7.p1
TRINITY_DN10110_c0_g1_i8.p1
TRINITY_DN10110_c0_g1_i8.p3
TRINITY_DN10110_c0_g1_i9.p1
TRINITY_DN10111_c0_g1_i1.p1
TRINITY_DN10112_c0_g1_i1.p1
TRINITY_DN10112_c0_g1_i2.p1
TRINITY_DN10112_c0_g1_i2.p2
TRINITY_DN10112_c0_g1_i4.p1
TRINITY_DN10112_c0_g1_i4.p2
TRINITY_DN10112_c0_g1_i5.p1
TRINITY_DN10112_c0_g1_i6.p1
TRINITY_DN10113_c0_g1_i1.p1
TRINITY_DN10113_c0_g1_i3.p1
TRINITY_DN10114_c0_g1_i1.p1
TRINITY_DN10115_c0_g1_i1.p1
TRINITY_DN10115_c0_g1_i1.p2
TRINITY_DN10115_c1_g1_i1.p1
TRINITY_DN10115_c1_g1_i1.p2
TRINITY_DN10116_c0_g1_i1.p1
TRINITY_DN10116_c0_g1_i2.p1
TRINITY_DN10118_c0_g1_i1.p1
TRINITY_DN10119_c0_g1_i1.p1
TRINITY_DN10120_c0_g1_i1.p1
TRINITY_DN10121_c0_g1_i1.p1
TRINITY_DN10121_c0_g1_i2.p1
TRINITY_DN10122_c0_g1_i2.p1	K15153
TRINITY_DN10123_c0_g1_i1.p1	K03104
TRINITY_DN10124_c0_g1_i1.p1
TRINITY_DN10125_c0_g1_i1.p1
TRINITY_DN10125_c0_g1_i2.p1
TRINITY_DN10125_c0_g1_i2.p2
TRINITY_DN10125_c0_g1_i3.p2
TRINITY_DN10125_c0_g1_i3.p1
TRINITY_DN10125_c0_g1_i4.p1
TRINITY_DN10125_c0_g1_i5.p1
TRINITY_DN10125_c0_g2_i1.p1
TRINITY_DN10126_c0_g1_i1.p1
TRINITY_DN10126_c0_g1_i5.p1
TRINITY_DN10126_c0_g1_i6.p1
TRINITY_DN10126_c0_g1_i7.p1
TRINITY_DN10126_c0_g1_i8.p1
TRINITY_DN10127_c0_g1_i2.p1
TRINITY_DN10127_c0_g1_i3.p2
TRINITY_DN10127_c0_g1_i3.p1
TRINITY_DN10127_c0_g1_i3.p3
TRINITY_DN10127_c0_g1_i4.p2
TRINITY_DN10127_c0_g1_i4.p1
TRINITY_DN10128_c0_g1_i1.p2
TRINITY_DN10128_c0_g1_i1.p1
TRINITY_DN10128_c0_g1_i2.p2
TRINITY_DN10128_c0_g1_i2.p1
TRINITY_DN10128_c0_g1_i3.p1
TRINITY_DN10128_c0_g1_i3.p2
TRINITY_DN10128_c0_g1_i4.p2
TRINITY_DN10128_c0_g1_i4.p1
TRINITY_DN10128_c0_g1_i5.p1
TRINITY_DN10128_c0_g1_i5.p2
TRINITY_DN10128_c0_g1_i6.p1
TRINITY_DN10128_c0_g1_i6.p2
TRINITY_DN10129_c0_g1_i1.p1
TRINITY_DN10131_c0_g1_i1.p1	K21867
TRINITY_DN10131_c0_g1_i3.p1	K21867
TRINITY_DN10132_c0_g1_i1.p2
TRINITY_DN10132_c0_g1_i1.p1
TRINITY_DN10132_c0_g1_i2.p1
TRINITY_DN10132_c0_g1_i2.p2
TRINITY_DN10133_c0_g1_i1.p1	K13280
TRINITY_DN10133_c0_g1_i2.p1	K13280
TRINITY_DN10134_c0_g1_i1.p1
TRINITY_DN10134_c0_g1_i2.p1
TRINITY_DN10135_c0_g1_i1.p1	K10400
TRINITY_DN10136_c0_g1_i1.p1	K08835
TRINITY_DN10137_c0_g1_i1.p1
TRINITY_DN10139_c0_g1_i4.p1
TRINITY_DN10139_c0_g2_i2.p1
TRINITY_DN10139_c0_g2_i3.p1
TRINITY_DN10139_c0_g2_i4.p1
TRINITY_DN10141_c0_g1_i1.p1
TRINITY_DN10141_c0_g1_i2.p1
TRINITY_DN10142_c0_g1_i1.p1
TRINITY_DN10142_c0_g1_i1.p2
TRINITY_DN10142_c0_g1_i4.p1
TRINITY_DN10142_c0_g1_i5.p1
TRINITY_DN10142_c0_g1_i5.p2
TRINITY_DN10142_c0_g1_i6.p1
TRINITY_DN10142_c0_g1_i7.p2
TRINITY_DN10142_c0_g1_i7.p1
TRINITY_DN10143_c0_g1_i3.p1
TRINITY_DN10144_c0_g1_i1.p1
TRINITY_DN10144_c0_g1_i1.p2	K02356
TRINITY_DN10144_c0_g1_i2.p1	K02356
TRINITY_DN10144_c0_g1_i3.p1
TRINITY_DN10144_c0_g1_i3.p2	K02356
TRINITY_DN10144_c0_g1_i4.p1	K02356
TRINITY_DN10144_c0_g1_i5.p1	K02356
TRINITY_DN10144_c0_g1_i6.p1
TRINITY_DN10144_c0_g1_i6.p2	K02356
TRINITY_DN10145_c0_g1_i1.p1	K00058
TRINITY_DN10145_c0_g1_i2.p1	K00058
TRINITY_DN10145_c0_g1_i3.p1	K00058
TRINITY_DN10145_c0_g1_i4.p1	K00058
TRINITY_DN10145_c0_g1_i5.p2
TRINITY_DN10146_c0_g1_i1.p1
TRINITY_DN10146_c0_g1_i2.p1
TRINITY_DN10146_c0_g1_i3.p1
TRINITY_DN10146_c0_g1_i4.p1
TRINITY_DN10147_c0_g1_i1.p1
TRINITY_DN10147_c0_g1_i2.p1
TRINITY_DN10147_c0_g1_i3.p1
TRINITY_DN10148_c0_g1_i1.p1
TRINITY_DN10148_c0_g1_i2.p1
TRINITY_DN10149_c0_g1_i1.p1
TRINITY_DN10149_c0_g1_i2.p1
TRINITY_DN10152_c0_g1_i1.p1
TRINITY_DN10152_c0_g1_i2.p1
TRINITY_DN10153_c0_g1_i1.p1
TRINITY_DN10155_c0_g1_i1.p1
TRINITY_DN10155_c0_g1_i2.p1
TRINITY_DN10156_c0_g1_i1.p1
TRINITY_DN10156_c0_g1_i2.p1
TRINITY_DN10157_c0_g2_i2.p1
TRINITY_DN10158_c0_g2_i1.p1
TRINITY_DN10159_c0_g1_i1.p1
TRINITY_DN10159_c0_g1_i2.p1
TRINITY_DN10159_c0_g2_i2.p1
TRINITY_DN10159_c0_g2_i3.p1
TRINITY_DN10160_c0_g1_i1.p1	K23314
TRINITY_DN10162_c0_g1_i1.p1
TRINITY_DN10163_c0_g1_i1.p1
TRINITY_DN10165_c0_g1_i2.p1	K01094
TRINITY_DN10165_c0_g1_i3.p1	K01094
TRINITY_DN10165_c0_g1_i4.p2	K01094
TRINITY_DN10165_c0_g1_i4.p1	K01094
TRINITY_DN10166_c0_g1_i1.p1	K14549
TRINITY_DN10166_c0_g1_i2.p2	K14549
TRINITY_DN10167_c0_g1_i1.p1
TRINITY_DN10168_c0_g1_i1.p3
TRINITY_DN10168_c0_g1_i1.p1	K11547
TRINITY_DN10169_c0_g1_i1.p1	K02149
TRINITY_DN10170_c0_g1_i3.p1
TRINITY_DN10170_c0_g1_i4.p1
TRINITY_DN10171_c0_g1_i1.p1	K01262
TRINITY_DN10171_c0_g1_i2.p1	K01262
TRINITY_DN10171_c0_g1_i3.p2	K01262
TRINITY_DN10171_c0_g1_i3.p1	K01262
TRINITY_DN10172_c0_g1_i2.p1	K09539
TRINITY_DN10172_c0_g1_i3.p1	K09539
TRINITY_DN10172_c0_g1_i4.p1	K09539
TRINITY_DN10172_c0_g1_i6.p1	K09539
TRINITY_DN10173_c0_g1_i1.p1
TRINITY_DN10173_c0_g1_i1.p2	K14009
TRINITY_DN10173_c0_g1_i1.p3	K14009
TRINITY_DN10173_c0_g1_i2.p1	K14009
TRINITY_DN10173_c0_g1_i2.p2	K14009
TRINITY_DN10173_c0_g1_i3.p2
TRINITY_DN10173_c0_g1_i3.p1	K14009
TRINITY_DN10173_c0_g1_i5.p1	K14009
TRINITY_DN10174_c0_g1_i2.p1	K03358
TRINITY_DN10174_c0_g1_i3.p1	K03358
TRINITY_DN10174_c0_g1_i4.p1	K03358
TRINITY_DN10174_c0_g1_i9.p1	K03358
TRINITY_DN10175_c0_g2_i1.p1
TRINITY_DN10176_c0_g1_i1.p1
TRINITY_DN10176_c0_g1_i2.p1
TRINITY_DN10177_c0_g1_i1.p1
TRINITY_DN10177_c0_g1_i2.p1
TRINITY_DN10178_c0_g1_i1.p1
TRINITY_DN10178_c0_g1_i2.p1
TRINITY_DN10179_c0_g1_i2.p1
TRINITY_DN10180_c0_g1_i3.p1	K19861
TRINITY_DN10181_c0_g1_i1.p1
TRINITY_DN10181_c0_g1_i2.p1
TRINITY_DN10181_c0_g1_i3.p2
TRINITY_DN10181_c0_g1_i3.p1
TRINITY_DN10181_c0_g1_i4.p1
TRINITY_DN10182_c0_g1_i1.p1	K12877
TRINITY_DN10182_c0_g2_i1.p1	K12877
TRINITY_DN10183_c0_g1_i2.p1
TRINITY_DN10185_c0_g1_i1.p1
TRINITY_DN10185_c0_g1_i2.p1
TRINITY_DN10186_c0_g1_i1.p1
TRINITY_DN10187_c0_g1_i1.p1
TRINITY_DN10188_c0_g1_i1.p1
TRINITY_DN10188_c1_g1_i1.p1
TRINITY_DN10188_c1_g1_i2.p1
TRINITY_DN10190_c0_g1_i1.p1	K17783
TRINITY_DN10190_c0_g1_i2.p1	K17783
TRINITY_DN10191_c0_g2_i1.p1
TRINITY_DN10193_c0_g1_i1.p1
TRINITY_DN10193_c0_g1_i4.p1
TRINITY_DN10193_c0_g1_i6.p1
TRINITY_DN10194_c0_g1_i1.p1
TRINITY_DN10194_c0_g2_i1.p1	K13100
TRINITY_DN10195_c0_g1_i1.p1
TRINITY_DN10195_c0_g1_i1.p2
TRINITY_DN10196_c0_g1_i1.p1
TRINITY_DN10196_c0_g1_i2.p1	K22768
TRINITY_DN10196_c0_g2_i1.p1	K22768
TRINITY_DN10197_c0_g1_i1.p2
TRINITY_DN10197_c0_g1_i2.p2
TRINITY_DN10197_c0_g1_i3.p2
TRINITY_DN10197_c0_g1_i4.p2
TRINITY_DN10198_c0_g1_i1.p1
TRINITY_DN10198_c0_g1_i3.p1
TRINITY_DN10199_c0_g1_i1.p1
TRINITY_DN10199_c0_g1_i2.p1
TRINITY_DN10199_c0_g1_i3.p1	K00857
TRINITY_DN10199_c0_g1_i5.p1
TRINITY_DN10200_c0_g1_i1.p1	K14432
TRINITY_DN10200_c0_g1_i2.p1	K14432
TRINITY_DN10202_c0_g1_i1.p1
TRINITY_DN10203_c0_g1_i1.p1	K00901
TRINITY_DN10204_c0_g1_i1.p1
TRINITY_DN10204_c1_g1_i1.p1
TRINITY_DN10205_c0_g1_i1.p1
TRINITY_DN10205_c0_g1_i2.p1
TRINITY_DN10205_c0_g1_i3.p1
TRINITY_DN10206_c0_g1_i1.p1	K13993
TRINITY_DN10206_c0_g1_i2.p1	K13993
TRINITY_DN10206_c0_g1_i3.p1	K13993
TRINITY_DN10206_c0_g1_i4.p2
TRINITY_DN10206_c0_g1_i4.p1	K13993
TRINITY_DN10207_c0_g1_i1.p1
TRINITY_DN10207_c0_g1_i2.p1
TRINITY_DN10207_c0_g1_i3.p1
TRINITY_DN10207_c0_g1_i3.p2
TRINITY_DN10208_c0_g1_i2.p1
TRINITY_DN10208_c0_g1_i3.p1
TRINITY_DN10208_c0_g1_i4.p1
TRINITY_DN10209_c0_g1_i1.p1
TRINITY_DN10209_c0_g1_i2.p1
TRINITY_DN10210_c0_g1_i1.p1
TRINITY_DN10210_c0_g1_i3.p1
TRINITY_DN10210_c0_g1_i4.p1
TRINITY_DN10210_c0_g1_i5.p1
TRINITY_DN10211_c0_g1_i1.p1	K17604
TRINITY_DN10212_c0_g1_i1.p1
TRINITY_DN10213_c0_g1_i2.p1
TRINITY_DN10214_c0_g1_i1.p1
TRINITY_DN10214_c0_g1_i2.p1
TRINITY_DN10214_c0_g2_i1.p1
TRINITY_DN10215_c0_g1_i1.p1
TRINITY_DN10215_c0_g1_i2.p1
TRINITY_DN10216_c0_g1_i1.p1	K08790
TRINITY_DN10216_c0_g1_i2.p3
TRINITY_DN10216_c0_g1_i2.p1	K08790
TRINITY_DN10217_c0_g1_i1.p1
TRINITY_DN10217_c0_g1_i1.p3
TRINITY_DN10217_c0_g1_i2.p1
TRINITY_DN10217_c0_g1_i3.p1
TRINITY_DN10217_c0_g1_i3.p3
TRINITY_DN10217_c0_g1_i4.p1
TRINITY_DN10218_c2_g1_i2.p1
TRINITY_DN10219_c0_g1_i1.p1
TRINITY_DN10220_c0_g1_i2.p1
TRINITY_DN10221_c0_g1_i1.p1
TRINITY_DN10221_c0_g1_i2.p1
TRINITY_DN10221_c0_g1_i5.p1
TRINITY_DN10222_c0_g1_i1.p1
TRINITY_DN10223_c0_g1_i1.p1	K11884
TRINITY_DN10223_c1_g1_i1.p1	K11884
TRINITY_DN10223_c1_g1_i2.p1	K11884
TRINITY_DN10224_c0_g1_i1.p1
TRINITY_DN10224_c0_g1_i2.p1
TRINITY_DN10224_c0_g1_i3.p1
TRINITY_DN10224_c0_g1_i4.p1
TRINITY_DN10224_c0_g1_i5.p1
TRINITY_DN10224_c0_g1_i6.p1
TRINITY_DN10225_c0_g1_i2.p1	K03809
TRINITY_DN10225_c0_g1_i3.p1	K03809
TRINITY_DN10225_c0_g1_i4.p1	K03809
TRINITY_DN10226_c0_g1_i1.p1	K15901
TRINITY_DN10226_c0_g1_i2.p1	K15901
TRINITY_DN10227_c0_g1_i1.p1
TRINITY_DN10227_c0_g1_i3.p1
TRINITY_DN10228_c0_g1_i1.p1	K22071
TRINITY_DN10229_c0_g1_i1.p1
TRINITY_DN10230_c0_g1_i1.p1	K19882
TRINITY_DN10231_c0_g1_i1.p1	K13348
TRINITY_DN10231_c0_g1_i2.p1	K13348
TRINITY_DN10232_c0_g1_i1.p1	K02912
TRINITY_DN10232_c0_g1_i1.p2
TRINITY_DN10232_c0_g1_i2.p2
TRINITY_DN10232_c0_g1_i2.p1	K02912
TRINITY_DN10233_c0_g1_i1.p1	K20858
TRINITY_DN10234_c0_g1_i1.p1
TRINITY_DN10234_c0_g1_i2.p1
TRINITY_DN10235_c0_g1_i1.p1	K02575
TRINITY_DN10235_c0_g1_i2.p1	K02575
TRINITY_DN10235_c0_g1_i3.p1	K02575
TRINITY_DN10235_c0_g1_i4.p1	K02575
TRINITY_DN10236_c0_g1_i1.p1
TRINITY_DN10237_c0_g1_i1.p1
TRINITY_DN10239_c0_g1_i1.p1	K04078
TRINITY_DN10239_c0_g1_i3.p1	K04078
TRINITY_DN10239_c0_g1_i4.p2	K04078
TRINITY_DN10239_c0_g1_i6.p1	K04078
TRINITY_DN10239_c0_g1_i7.p1	K04078
TRINITY_DN10240_c0_g1_i1.p1	K02962
TRINITY_DN10240_c0_g1_i2.p1	K02962
TRINITY_DN10242_c0_g1_i1.p2
TRINITY_DN10242_c0_g1_i2.p2
TRINITY_DN10242_c0_g1_i3.p2
TRINITY_DN10242_c0_g1_i4.p1
TRINITY_DN10242_c0_g1_i5.p1
TRINITY_DN10243_c0_g1_i1.p1	K01792
TRINITY_DN10243_c0_g1_i3.p1	K01792
TRINITY_DN10244_c0_g1_i1.p1
TRINITY_DN10244_c0_g1_i2.p1
TRINITY_DN10245_c0_g1_i1.p1	K15287
TRINITY_DN10245_c0_g1_i2.p1	K15287
TRINITY_DN10245_c0_g1_i3.p1	K15287
TRINITY_DN10245_c0_g1_i4.p1	K15287
TRINITY_DN10246_c0_g1_i1.p1
TRINITY_DN10246_c0_g1_i2.p1
TRINITY_DN10247_c0_g1_i1.p1
TRINITY_DN10247_c0_g1_i2.p1
TRINITY_DN10248_c0_g1_i1.p1
TRINITY_DN10248_c0_g1_i2.p1
TRINITY_DN10249_c0_g1_i2.p1
TRINITY_DN10249_c0_g1_i3.p1
TRINITY_DN10250_c0_g1_i1.p1
TRINITY_DN10251_c0_g1_i1.p1
TRINITY_DN10251_c0_g1_i2.p1
TRINITY_DN10252_c0_g1_i1.p1
TRINITY_DN10253_c0_g1_i1.p1
TRINITY_DN10253_c0_g1_i2.p1
TRINITY_DN10253_c0_g2_i1.p1
TRINITY_DN10254_c0_g1_i1.p1	K00472
TRINITY_DN10254_c0_g1_i2.p1	K00472
TRINITY_DN10254_c0_g1_i3.p1	K00472
TRINITY_DN10254_c0_g1_i4.p1	K00472
TRINITY_DN10255_c0_g2_i1.p1
TRINITY_DN10256_c0_g1_i1.p1
TRINITY_DN10256_c0_g1_i2.p1
TRINITY_DN10257_c0_g1_i1.p1
TRINITY_DN10257_c0_g1_i1.p2
TRINITY_DN10257_c0_g1_i2.p1
TRINITY_DN10257_c0_g1_i2.p2
TRINITY_DN10257_c0_g1_i3.p2
TRINITY_DN10257_c0_g1_i3.p1
TRINITY_DN10257_c0_g1_i4.p1
TRINITY_DN10257_c0_g1_i4.p2
TRINITY_DN10258_c0_g1_i1.p1
TRINITY_DN10258_c0_g1_i2.p2
TRINITY_DN10258_c0_g1_i3.p1
TRINITY_DN10259_c1_g1_i2.p1	K17892
TRINITY_DN10259_c1_g1_i3.p1	K17892
TRINITY_DN10260_c0_g1_i1.p1	K03243
TRINITY_DN10260_c0_g1_i2.p1	K03243
TRINITY_DN10261_c0_g1_i1.p1
TRINITY_DN10261_c0_g1_i2.p1
TRINITY_DN10261_c0_g1_i3.p1
TRINITY_DN10262_c0_g1_i1.p1
TRINITY_DN10263_c0_g1_i1.p1
TRINITY_DN10263_c0_g1_i2.p1
TRINITY_DN10263_c0_g1_i3.p1
TRINITY_DN10263_c0_g2_i1.p1
TRINITY_DN10263_c0_g2_i2.p1
TRINITY_DN10263_c0_g2_i3.p1
TRINITY_DN10263_c0_g2_i4.p1
TRINITY_DN10264_c0_g1_i2.p1
TRINITY_DN10265_c0_g1_i1.p1
TRINITY_DN10267_c0_g1_i1.p1
TRINITY_DN10268_c0_g1_i1.p1
TRINITY_DN10268_c0_g1_i3.p1
TRINITY_DN10269_c0_g1_i1.p1	K17824
TRINITY_DN10269_c0_g1_i2.p1	K17824
TRINITY_DN10270_c0_g1_i1.p1
TRINITY_DN10271_c0_g1_i2.p1
TRINITY_DN10271_c0_g1_i3.p1
TRINITY_DN10271_c0_g1_i4.p1
TRINITY_DN10271_c0_g1_i5.p1
TRINITY_DN10271_c0_g1_i6.p1
TRINITY_DN10272_c0_g1_i1.p1	K09875
TRINITY_DN10272_c0_g1_i2.p1	K09875
TRINITY_DN10274_c0_g1_i1.p1	K15285
TRINITY_DN10274_c0_g1_i2.p1	K15285
TRINITY_DN10274_c0_g1_i3.p1	K15285
TRINITY_DN10275_c0_g1_i1.p1	K00609
TRINITY_DN10275_c0_g1_i2.p1	K00609
TRINITY_DN10276_c0_g1_i2.p1	K10144
TRINITY_DN10277_c0_g1_i3.p2
TRINITY_DN10277_c0_g1_i3.p1
TRINITY_DN10278_c0_g1_i1.p1
TRINITY_DN10278_c0_g1_i2.p1
TRINITY_DN10278_c0_g1_i3.p1
TRINITY_DN10278_c0_g1_i5.p1
TRINITY_DN10279_c0_g1_i1.p1	K15075
TRINITY_DN10279_c0_g1_i2.p1	K15075
TRINITY_DN10279_c0_g1_i3.p1	K15075
TRINITY_DN10280_c0_g1_i1.p1
TRINITY_DN10281_c0_g1_i1.p1
TRINITY_DN10281_c0_g1_i3.p1
TRINITY_DN10282_c0_g2_i1.p1
TRINITY_DN10283_c0_g1_i3.p1
TRINITY_DN10283_c0_g1_i4.p1
TRINITY_DN10283_c0_g1_i6.p1
TRINITY_DN10283_c0_g1_i7.p1
TRINITY_DN10284_c0_g1_i1.p1
TRINITY_DN10284_c0_g1_i11.p1
TRINITY_DN10284_c0_g1_i12.p1
TRINITY_DN10284_c0_g1_i2.p1
TRINITY_DN10284_c0_g1_i3.p1
TRINITY_DN10284_c0_g1_i4.p1
TRINITY_DN10284_c0_g1_i5.p1
TRINITY_DN10284_c0_g1_i6.p1
TRINITY_DN10284_c0_g1_i7.p1
TRINITY_DN10284_c0_g1_i8.p1
TRINITY_DN10284_c0_g1_i9.p1
TRINITY_DN10287_c0_g1_i1.p1
TRINITY_DN10287_c0_g1_i2.p1
TRINITY_DN10288_c0_g2_i1.p1	K03027
TRINITY_DN10288_c0_g3_i1.p3
TRINITY_DN10288_c0_g3_i1.p2
TRINITY_DN10288_c0_g3_i1.p1
TRINITY_DN10288_c0_g3_i2.p1
TRINITY_DN10288_c0_g3_i3.p2
TRINITY_DN10288_c0_g3_i3.p1
TRINITY_DN10289_c0_g1_i1.p1
TRINITY_DN10289_c0_g1_i2.p1
TRINITY_DN10289_c0_g1_i3.p1
TRINITY_DN10290_c0_g1_i1.p1
TRINITY_DN10290_c0_g1_i2.p1
TRINITY_DN10291_c0_g1_i1.p1
TRINITY_DN10291_c0_g1_i12.p1
TRINITY_DN10291_c0_g1_i2.p1
TRINITY_DN10291_c0_g1_i3.p1
TRINITY_DN10291_c0_g1_i4.p1
TRINITY_DN10291_c0_g1_i5.p1
TRINITY_DN10291_c0_g1_i8.p1
TRINITY_DN10292_c0_g1_i1.p1
TRINITY_DN10292_c0_g1_i2.p1
TRINITY_DN10293_c0_g2_i1.p1
TRINITY_DN10293_c0_g2_i1.p2
TRINITY_DN10293_c0_g2_i3.p1
TRINITY_DN10293_c0_g2_i4.p1
TRINITY_DN10293_c0_g2_i5.p1
TRINITY_DN10293_c0_g2_i5.p2
TRINITY_DN10294_c0_g1_i1.p1
TRINITY_DN10294_c0_g2_i1.p1
TRINITY_DN10295_c0_g1_i1.p1	K14819
TRINITY_DN10295_c0_g1_i2.p1	K14819
TRINITY_DN10296_c0_g1_i1.p1	K07466
TRINITY_DN10297_c0_g1_i1.p2
TRINITY_DN10297_c0_g1_i1.p1
TRINITY_DN10298_c0_g1_i1.p2
TRINITY_DN10298_c0_g1_i1.p1
TRINITY_DN10298_c0_g1_i2.p2
TRINITY_DN10298_c0_g1_i2.p1
TRINITY_DN10299_c0_g1_i1.p1
TRINITY_DN10299_c0_g1_i2.p1
TRINITY_DN10299_c0_g1_i3.p1
TRINITY_DN10299_c1_g1_i1.p1
TRINITY_DN10299_c1_g2_i1.p2
TRINITY_DN10299_c1_g2_i1.p1
TRINITY_DN10299_c1_g3_i2.p1
TRINITY_DN10299_c1_g3_i3.p1
TRINITY_DN10299_c1_g3_i4.p1
TRINITY_DN10299_c1_g3_i5.p1
TRINITY_DN10299_c1_g3_i6.p1
TRINITY_DN10299_c1_g3_i7.p1
TRINITY_DN10299_c1_g3_i8.p1
TRINITY_DN10299_c1_g5_i1.p1
TRINITY_DN10299_c1_g5_i2.p1
TRINITY_DN10299_c1_g5_i3.p1
TRINITY_DN10299_c1_g5_i4.p1
TRINITY_DN10299_c1_g6_i1.p1
TRINITY_DN10300_c0_g1_i1.p1
TRINITY_DN10301_c0_g1_i1.p1
TRINITY_DN10303_c0_g2_i3.p1
TRINITY_DN10303_c0_g2_i7.p1
TRINITY_DN10303_c0_g3_i5.p1
TRINITY_DN10303_c0_g3_i6.p1
TRINITY_DN10303_c0_g3_i8.p1
TRINITY_DN10303_c0_g4_i1.p1
TRINITY_DN10304_c0_g1_i2.p1	K01918
TRINITY_DN10305_c0_g1_i1.p1	K19033
TRINITY_DN10306_c0_g1_i1.p1
TRINITY_DN10308_c0_g1_i3.p1	K18798
TRINITY_DN10308_c1_g1_i1.p1	K18798
TRINITY_DN10309_c1_g1_i1.p1
TRINITY_DN10309_c1_g1_i2.p2
TRINITY_DN10310_c0_g1_i1.p1	K00103
TRINITY_DN10310_c0_g1_i2.p1	K00103
TRINITY_DN10311_c0_g2_i1.p1	K02493
TRINITY_DN10311_c0_g2_i2.p3	K02493
TRINITY_DN10311_c0_g2_i2.p1	K02493
TRINITY_DN10311_c0_g2_i3.p1	K02493
TRINITY_DN10312_c0_g1_i1.p1
TRINITY_DN10312_c0_g1_i2.p1
TRINITY_DN10313_c0_g2_i1.p1
TRINITY_DN10313_c0_g2_i2.p1
TRINITY_DN10313_c0_g2_i4.p1
TRINITY_DN10314_c0_g1_i1.p1
TRINITY_DN10314_c0_g1_i2.p2
TRINITY_DN10314_c0_g1_i2.p1
TRINITY_DN10314_c0_g1_i3.p1
TRINITY_DN10314_c0_g1_i4.p1
TRINITY_DN10314_c0_g1_i4.p2
TRINITY_DN10314_c0_g1_i5.p1
TRINITY_DN10314_c0_g1_i6.p1
TRINITY_DN10315_c0_g1_i1.p1
TRINITY_DN10315_c0_g1_i2.p1
TRINITY_DN10316_c0_g1_i2.p1	K14492
TRINITY_DN10317_c0_g1_i1.p1
TRINITY_DN10318_c0_g1_i1.p1	K12176
TRINITY_DN10318_c0_g1_i2.p1	K12176
TRINITY_DN10318_c0_g1_i3.p1	K12176
TRINITY_DN10320_c0_g1_i1.p2
TRINITY_DN10320_c0_g1_i2.p3
TRINITY_DN10320_c0_g1_i2.p1
TRINITY_DN10320_c0_g1_i3.p2
TRINITY_DN10320_c0_g1_i4.p4
TRINITY_DN10320_c0_g1_i4.p2
TRINITY_DN10320_c0_g1_i4.p1
TRINITY_DN10321_c0_g1_i1.p1
TRINITY_DN10321_c0_g1_i2.p1
TRINITY_DN10321_c0_g1_i4.p1
TRINITY_DN10322_c0_g1_i1.p1	K20352
TRINITY_DN10323_c0_g1_i1.p1
TRINITY_DN10323_c0_g1_i2.p1
TRINITY_DN10323_c0_g1_i3.p1
TRINITY_DN10323_c0_g1_i4.p1
TRINITY_DN10323_c0_g1_i5.p1
TRINITY_DN10323_c0_g1_i7.p1
TRINITY_DN10323_c0_g1_i8.p1
TRINITY_DN10323_c0_g1_i9.p1
TRINITY_DN10324_c0_g1_i2.p1
TRINITY_DN10324_c0_g1_i3.p1
TRINITY_DN10325_c0_g1_i1.p1
TRINITY_DN10325_c0_g1_i2.p1
TRINITY_DN10325_c0_g1_i3.p1
TRINITY_DN10326_c0_g1_i1.p1
TRINITY_DN10326_c0_g1_i2.p1
TRINITY_DN10326_c2_g1_i1.p1
TRINITY_DN10326_c3_g1_i1.p1
TRINITY_DN10327_c0_g1_i1.p1
TRINITY_DN10327_c0_g1_i2.p1
TRINITY_DN10328_c0_g1_i1.p1
TRINITY_DN10328_c0_g2_i1.p1
TRINITY_DN10328_c0_g2_i2.p1
TRINITY_DN10328_c0_g2_i3.p1
TRINITY_DN10329_c0_g1_i1.p1
TRINITY_DN10329_c0_g1_i2.p1
TRINITY_DN1032_c0_g1_i1.p1	K22399
TRINITY_DN10330_c0_g1_i1.p1
TRINITY_DN10330_c0_g1_i10.p1
TRINITY_DN10330_c0_g1_i11.p2
TRINITY_DN10330_c0_g1_i11.p1
TRINITY_DN10330_c0_g1_i2.p1
TRINITY_DN10330_c0_g1_i3.p1
TRINITY_DN10330_c0_g1_i4.p1
TRINITY_DN10330_c0_g1_i5.p1
TRINITY_DN10330_c0_g1_i6.p1
TRINITY_DN10330_c0_g1_i7.p1
TRINITY_DN10330_c0_g1_i8.p2
TRINITY_DN10330_c0_g1_i8.p1
TRINITY_DN10330_c0_g1_i9.p1
TRINITY_DN10330_c0_g1_i9.p2
TRINITY_DN10331_c0_g1_i1.p2
TRINITY_DN10331_c0_g1_i1.p1
TRINITY_DN10331_c0_g1_i2.p1
TRINITY_DN10331_c0_g1_i2.p2
TRINITY_DN10334_c0_g1_i1.p1
TRINITY_DN10335_c0_g1_i1.p1
TRINITY_DN10335_c0_g1_i2.p1
TRINITY_DN10335_c0_g1_i3.p1
TRINITY_DN10335_c0_g1_i4.p1
TRINITY_DN10336_c0_g1_i1.p1
TRINITY_DN10336_c0_g1_i2.p1
TRINITY_DN10337_c0_g1_i1.p2
TRINITY_DN10337_c0_g1_i1.p1
TRINITY_DN10337_c0_g1_i2.p1
TRINITY_DN10338_c0_g1_i1.p2
TRINITY_DN10338_c0_g1_i1.p1
TRINITY_DN10338_c0_g1_i2.p1
TRINITY_DN10339_c0_g1_i1.p1
TRINITY_DN10339_c0_g1_i2.p1
TRINITY_DN10339_c0_g1_i3.p1
TRINITY_DN10340_c0_g1_i1.p1	K01056
TRINITY_DN10340_c0_g1_i1.p2
TRINITY_DN10340_c0_g1_i2.p1	K01056
TRINITY_DN10340_c0_g1_i2.p2
TRINITY_DN10340_c0_g1_i3.p1	K01056
TRINITY_DN10340_c0_g1_i3.p2
TRINITY_DN10340_c0_g1_i4.p2
TRINITY_DN10340_c0_g1_i4.p1	K01056
TRINITY_DN10341_c0_g1_i1.p1
TRINITY_DN10341_c0_g1_i2.p1
TRINITY_DN10341_c0_g1_i3.p1
TRINITY_DN10341_c0_g1_i4.p1
TRINITY_DN10341_c0_g1_i5.p1
TRINITY_DN10342_c0_g1_i1.p1
TRINITY_DN10342_c0_g1_i2.p1
TRINITY_DN10342_c0_g1_i3.p1
TRINITY_DN10342_c0_g2_i2.p1
TRINITY_DN10342_c0_g2_i3.p1
TRINITY_DN10344_c0_g1_i1.p1	K11699
TRINITY_DN10344_c0_g1_i3.p1	K11699
TRINITY_DN10344_c0_g1_i4.p1	K11699
TRINITY_DN10345_c0_g1_i1.p1
TRINITY_DN10345_c0_g1_i2.p1
TRINITY_DN10345_c0_g1_i3.p1
TRINITY_DN10345_c0_g1_i4.p1
TRINITY_DN10345_c0_g1_i5.p1
TRINITY_DN10347_c0_g1_i1.p1
TRINITY_DN10347_c0_g1_i2.p1
TRINITY_DN10347_c0_g1_i2.p2
TRINITY_DN10347_c0_g1_i3.p2
TRINITY_DN10347_c0_g1_i3.p1
TRINITY_DN10347_c0_g1_i4.p3
TRINITY_DN10347_c0_g1_i4.p1
TRINITY_DN10347_c0_g1_i4.p2
TRINITY_DN10348_c0_g1_i1.p1
TRINITY_DN10348_c0_g1_i2.p1
TRINITY_DN10348_c0_g1_i3.p1	K01285
TRINITY_DN10349_c0_g1_i1.p1	K11095
TRINITY_DN10349_c0_g1_i2.p1	K11095
TRINITY_DN1034_c0_g1_i1.p1	K15601
TRINITY_DN10351_c0_g1_i1.p1
TRINITY_DN10351_c0_g3_i1.p1
TRINITY_DN10352_c0_g1_i1.p1
TRINITY_DN10352_c0_g1_i2.p1
TRINITY_DN10352_c0_g1_i3.p1
TRINITY_DN10352_c0_g1_i6.p1
TRINITY_DN10353_c0_g1_i1.p1
TRINITY_DN10354_c0_g1_i1.p1
TRINITY_DN10354_c0_g1_i2.p1
TRINITY_DN10356_c0_g1_i1.p1	K23166
TRINITY_DN10356_c0_g1_i2.p2
TRINITY_DN10356_c0_g1_i2.p1	K23166
TRINITY_DN10357_c0_g1_i1.p1	K13989
TRINITY_DN10357_c0_g1_i2.p1	K13989
TRINITY_DN10358_c0_g1_i1.p1
TRINITY_DN1035_c0_g1_i1.p1
TRINITY_DN10360_c0_g1_i1.p2
TRINITY_DN10360_c0_g1_i2.p2
TRINITY_DN10360_c0_g1_i3.p1
TRINITY_DN10362_c0_g1_i1.p1	K13528
TRINITY_DN10362_c0_g1_i2.p1	K13528
TRINITY_DN10362_c0_g1_i3.p1	K13528
TRINITY_DN10362_c0_g1_i4.p1	K13528
TRINITY_DN10362_c0_g1_i6.p1	K13528
TRINITY_DN10363_c0_g1_i2.p2
TRINITY_DN10364_c0_g1_i2.p1
TRINITY_DN10364_c0_g1_i3.p1
TRINITY_DN10364_c0_g1_i4.p1
TRINITY_DN10366_c0_g1_i3.p1	K14611
TRINITY_DN10366_c0_g1_i4.p1	K14611
TRINITY_DN10367_c0_g1_i1.p1
TRINITY_DN10367_c0_g1_i2.p1
TRINITY_DN10368_c0_g1_i1.p1	K03012
TRINITY_DN10368_c0_g1_i3.p1	K03012
TRINITY_DN10369_c0_g1_i1.p1	K20309
TRINITY_DN10370_c0_g1_i1.p1
TRINITY_DN10370_c0_g1_i3.p1
TRINITY_DN10371_c0_g1_i1.p1	K02884
TRINITY_DN10372_c0_g1_i1.p1	K02897
TRINITY_DN10372_c0_g1_i2.p1	K02897
TRINITY_DN10373_c0_g1_i1.p1
TRINITY_DN10373_c0_g1_i2.p1
TRINITY_DN10373_c0_g2_i1.p1	K18757
TRINITY_DN10374_c0_g1_i1.p1
TRINITY_DN10374_c0_g1_i2.p1
TRINITY_DN10375_c0_g1_i2.p1	K18753
TRINITY_DN10376_c0_g1_i1.p1	K03511
TRINITY_DN10376_c0_g1_i2.p1	K03511
TRINITY_DN10378_c0_g1_i1.p1
TRINITY_DN10378_c0_g1_i3.p1
TRINITY_DN10378_c0_g1_i4.p1
TRINITY_DN10378_c1_g1_i1.p1
TRINITY_DN10379_c0_g1_i1.p2
TRINITY_DN10379_c0_g1_i1.p1
TRINITY_DN10379_c0_g1_i2.p1
TRINITY_DN10380_c0_g1_i1.p1	K10706
TRINITY_DN10381_c0_g1_i1.p1
TRINITY_DN10381_c0_g1_i4.p1
TRINITY_DN10382_c0_g2_i1.p1
TRINITY_DN10383_c0_g1_i1.p1	K23313
TRINITY_DN10384_c0_g1_i2.p1
TRINITY_DN10384_c0_g1_i3.p1
TRINITY_DN10385_c0_g1_i1.p1	K04646
TRINITY_DN10386_c0_g1_i1.p1
TRINITY_DN10386_c0_g1_i2.p1
TRINITY_DN10386_c0_g1_i3.p1
TRINITY_DN10386_c0_g1_i4.p1
TRINITY_DN10388_c0_g1_i1.p1	K03437
TRINITY_DN10388_c0_g1_i2.p1	K03437
TRINITY_DN10389_c0_g1_i1.p1	K12619
TRINITY_DN10389_c0_g1_i2.p1	K12619
TRINITY_DN10389_c0_g1_i2.p2
TRINITY_DN10389_c0_g1_i3.p1	K12619
TRINITY_DN10389_c0_g1_i3.p2
TRINITY_DN10389_c0_g1_i4.p1
TRINITY_DN10389_c0_g1_i5.p1
TRINITY_DN10389_c0_g1_i6.p1	K12619
TRINITY_DN10389_c0_g1_i8.p1	K12619
TRINITY_DN10390_c0_g1_i1.p1
TRINITY_DN10390_c0_g1_i4.p1
TRINITY_DN10390_c0_g1_i5.p1
TRINITY_DN10391_c0_g1_i1.p1	K15015
TRINITY_DN10391_c0_g1_i2.p1	K15015
TRINITY_DN10391_c0_g1_i3.p1	K15015
TRINITY_DN10391_c0_g1_i4.p1	K15015
TRINITY_DN10392_c0_g1_i3.p1
TRINITY_DN10393_c0_g1_i1.p1
TRINITY_DN10394_c0_g1_i1.p1
TRINITY_DN10394_c0_g1_i3.p1
TRINITY_DN10394_c0_g1_i6.p1
TRINITY_DN10394_c0_g1_i7.p1
TRINITY_DN10395_c0_g1_i2.p1
TRINITY_DN10396_c1_g1_i2.p1	K14998
TRINITY_DN10397_c0_g1_i1.p1	K00860
TRINITY_DN10397_c0_g1_i2.p1	K00860
TRINITY_DN10397_c0_g1_i3.p1	K00860
TRINITY_DN10397_c0_g1_i6.p1	K00860
TRINITY_DN10397_c0_g1_i7.p1	K00860
TRINITY_DN10397_c0_g1_i8.p1	K00860
TRINITY_DN10397_c0_g1_i9.p1	K00860
TRINITY_DN10398_c0_g1_i1.p1	K03940
TRINITY_DN10399_c0_g1_i1.p1
TRINITY_DN10399_c0_g1_i1.p2
TRINITY_DN10399_c0_g1_i10.p1
TRINITY_DN10399_c0_g1_i11.p2
TRINITY_DN10399_c0_g1_i11.p1
TRINITY_DN10399_c0_g1_i12.p1
TRINITY_DN10399_c0_g1_i2.p2
TRINITY_DN10399_c0_g1_i2.p1
TRINITY_DN10399_c0_g1_i5.p1
TRINITY_DN10399_c0_g1_i6.p1
TRINITY_DN10399_c0_g1_i7.p2
TRINITY_DN10399_c0_g1_i7.p1
TRINITY_DN10400_c0_g1_i1.p1	K12639
TRINITY_DN10400_c0_g1_i2.p1	K12639
TRINITY_DN10401_c0_g1_i1.p1
TRINITY_DN10402_c0_g1_i1.p1
TRINITY_DN10402_c0_g1_i2.p1
TRINITY_DN10403_c0_g1_i1.p1	K08493
TRINITY_DN10403_c0_g1_i2.p1	K08493
TRINITY_DN10403_c0_g1_i3.p1	K08493
TRINITY_DN10404_c1_g1_i13.p1
TRINITY_DN10404_c1_g1_i9.p1
TRINITY_DN10405_c0_g1_i1.p1	K17871
TRINITY_DN10405_c0_g1_i2.p1	K17871
TRINITY_DN10405_c0_g1_i3.p1	K17871
TRINITY_DN10405_c0_g1_i4.p1	K17871
TRINITY_DN10406_c0_g1_i1.p1
TRINITY_DN10406_c0_g1_i2.p1
TRINITY_DN10408_c0_g1_i1.p1	K16675
TRINITY_DN10408_c0_g1_i2.p1	K16675
TRINITY_DN10409_c0_g1_i2.p1
TRINITY_DN10410_c0_g2_i1.p1
TRINITY_DN10411_c0_g1_i1.p1
TRINITY_DN10411_c0_g1_i2.p1
TRINITY_DN10411_c0_g1_i3.p1
TRINITY_DN10411_c0_g1_i5.p1
TRINITY_DN10412_c0_g1_i1.p1
TRINITY_DN10412_c0_g1_i2.p1
TRINITY_DN10413_c0_g1_i1.p1	K02893
TRINITY_DN10414_c0_g1_i1.p1
TRINITY_DN10415_c0_g1_i1.p1	K14299
TRINITY_DN10415_c0_g1_i2.p1	K14299
TRINITY_DN10415_c0_g1_i3.p1	K14299
TRINITY_DN10416_c0_g1_i1.p1
TRINITY_DN10416_c0_g1_i2.p1
TRINITY_DN10417_c0_g1_i1.p1	K22987
TRINITY_DN10417_c0_g1_i2.p1	K22987
TRINITY_DN10418_c0_g1_i2.p2
TRINITY_DN10419_c0_g1_i1.p1	K03234
TRINITY_DN10419_c0_g2_i1.p1	K03234
TRINITY_DN10419_c0_g2_i2.p1	K03234
TRINITY_DN10419_c0_g2_i2.p2
TRINITY_DN1041_c0_g1_i1.p3
TRINITY_DN10420_c0_g1_i1.p2
TRINITY_DN10420_c0_g1_i1.p1
TRINITY_DN10420_c0_g1_i2.p1
TRINITY_DN10421_c0_g1_i1.p1
TRINITY_DN10421_c1_g2_i1.p1
TRINITY_DN10421_c1_g2_i2.p1
TRINITY_DN10421_c1_g2_i3.p1
TRINITY_DN10421_c1_g2_i4.p1
TRINITY_DN10421_c1_g2_i5.p1
TRINITY_DN10422_c0_g1_i1.p1
TRINITY_DN10422_c0_g1_i3.p1
TRINITY_DN10422_c0_g2_i1.p1
TRINITY_DN10423_c0_g1_i1.p1
TRINITY_DN10423_c0_g1_i2.p1
TRINITY_DN10424_c1_g1_i1.p1
TRINITY_DN10424_c2_g1_i1.p1
TRINITY_DN10424_c2_g2_i1.p1
TRINITY_DN10424_c2_g2_i3.p1
TRINITY_DN10424_c2_g3_i1.p1
TRINITY_DN10425_c0_g1_i1.p1
TRINITY_DN10425_c0_g1_i2.p1
TRINITY_DN10426_c0_g1_i1.p1
TRINITY_DN10426_c0_g1_i2.p1
TRINITY_DN10426_c0_g1_i3.p1
TRINITY_DN10426_c0_g1_i4.p2
TRINITY_DN10426_c0_g1_i4.p1
TRINITY_DN10426_c0_g1_i5.p1
TRINITY_DN10426_c0_g1_i6.p1
TRINITY_DN10426_c0_g1_i6.p2
TRINITY_DN10427_c0_g1_i1.p1	K15437
TRINITY_DN10427_c0_g2_i1.p1	K15437
TRINITY_DN10428_c0_g1_i1.p1
TRINITY_DN10428_c0_g1_i2.p1
TRINITY_DN10428_c0_g1_i3.p1
TRINITY_DN10428_c0_g1_i4.p1
TRINITY_DN10428_c0_g1_i5.p1
TRINITY_DN10428_c0_g1_i6.p1
TRINITY_DN10428_c0_g1_i7.p1
TRINITY_DN10428_c0_g1_i8.p1
TRINITY_DN10428_c0_g2_i1.p1
TRINITY_DN10429_c0_g1_i1.p1
TRINITY_DN10429_c0_g1_i1.p2
TRINITY_DN10429_c0_g1_i1.p3
TRINITY_DN10431_c0_g1_i1.p1	K23222
TRINITY_DN10431_c0_g1_i1.p2
TRINITY_DN10431_c0_g1_i2.p1	K23222
TRINITY_DN10431_c0_g1_i3.p1	K23222
TRINITY_DN10432_c0_g1_i1.p1	K08857
TRINITY_DN10432_c0_g1_i3.p1	K08857
TRINITY_DN10433_c0_g1_i1.p1
TRINITY_DN10434_c0_g1_i1.p1	K17675
TRINITY_DN10434_c0_g1_i3.p1	K17675
TRINITY_DN10434_c0_g1_i4.p1	K17675
TRINITY_DN10435_c0_g1_i1.p1
TRINITY_DN10435_c0_g1_i2.p1
TRINITY_DN10436_c0_g1_i1.p1
TRINITY_DN10436_c0_g1_i2.p1
TRINITY_DN10436_c0_g1_i3.p2
TRINITY_DN10436_c0_g1_i3.p1
TRINITY_DN10438_c0_g1_i1.p1
TRINITY_DN10438_c0_g1_i2.p1
TRINITY_DN10438_c0_g1_i3.p1
TRINITY_DN10438_c0_g1_i4.p1
TRINITY_DN10439_c0_g1_i1.p1
TRINITY_DN10439_c0_g1_i4.p1
TRINITY_DN1043_c0_g1_i1.p1
TRINITY_DN10440_c0_g1_i1.p1	K09422
TRINITY_DN10440_c0_g1_i2.p1	K09422
TRINITY_DN10440_c0_g2_i1.p1	K09422
TRINITY_DN10440_c0_g2_i2.p1	K09422
TRINITY_DN10441_c0_g1_i1.p1	K02935
TRINITY_DN10442_c0_g1_i1.p1	K20783
TRINITY_DN10442_c0_g1_i2.p1	K20783
TRINITY_DN10443_c0_g1_i2.p1
TRINITY_DN10443_c0_g1_i3.p1
TRINITY_DN10443_c0_g1_i4.p1
TRINITY_DN10444_c0_g2_i1.p1	K10268
TRINITY_DN10444_c0_g2_i2.p1	K10268
TRINITY_DN10445_c0_g1_i1.p1
TRINITY_DN10446_c0_g1_i1.p1	K12448
TRINITY_DN10446_c0_g1_i2.p1	K12448
TRINITY_DN10446_c0_g1_i3.p1	K12448
TRINITY_DN10446_c0_g1_i4.p1	K12448
TRINITY_DN10446_c0_g1_i6.p2	K12448
TRINITY_DN10446_c0_g1_i6.p1	K12448
TRINITY_DN10446_c0_g1_i7.p1	K12448
TRINITY_DN10446_c0_g1_i7.p2	K12448
TRINITY_DN10446_c0_g1_i8.p2	K12448
TRINITY_DN10446_c0_g1_i8.p1	K12448
TRINITY_DN10448_c0_g1_i1.p1	K14442
TRINITY_DN10448_c0_g1_i2.p1	K14442
TRINITY_DN10449_c0_g1_i1.p1
TRINITY_DN10449_c0_g1_i2.p1
TRINITY_DN10450_c0_g2_i1.p2
TRINITY_DN10451_c0_g1_i8.p1
TRINITY_DN10452_c0_g1_i2.p1	K14847
TRINITY_DN10453_c0_g1_i1.p1	K14852
TRINITY_DN10453_c0_g1_i3.p1	K14852
TRINITY_DN10453_c0_g1_i4.p1	K14852
TRINITY_DN10454_c0_g1_i1.p1
TRINITY_DN10455_c0_g1_i1.p2
TRINITY_DN10455_c0_g1_i1.p1
TRINITY_DN10455_c0_g1_i2.p1
TRINITY_DN10455_c0_g1_i3.p1
TRINITY_DN10456_c0_g1_i1.p1	K23151
TRINITY_DN10456_c0_g1_i2.p1	K23151
TRINITY_DN10456_c0_g1_i3.p1	K23151
TRINITY_DN10456_c0_g1_i5.p1	K23151
TRINITY_DN10457_c0_g1_i1.p1
TRINITY_DN10459_c0_g1_i1.p1
TRINITY_DN10460_c0_g1_i1.p1	K01823
TRINITY_DN10460_c0_g1_i2.p1	K01823
TRINITY_DN10461_c0_g1_i1.p1	K11165
TRINITY_DN10461_c0_g1_i2.p1	K11165
TRINITY_DN10461_c0_g1_i4.p1	K11165
TRINITY_DN10461_c0_g1_i5.p2	K11165
TRINITY_DN10461_c0_g1_i5.p1	K11165
TRINITY_DN10461_c0_g1_i7.p1	K11165
TRINITY_DN10461_c0_g1_i7.p2	K11165
TRINITY_DN10461_c0_g1_i8.p1	K11165
TRINITY_DN10463_c0_g1_i1.p1
TRINITY_DN10463_c0_g1_i2.p1
TRINITY_DN10464_c0_g1_i1.p1	K12946
TRINITY_DN10464_c0_g1_i4.p2	K12946
TRINITY_DN10465_c0_g1_i1.p1	K08235
TRINITY_DN10465_c0_g1_i2.p1	K08235
TRINITY_DN10467_c0_g1_i1.p1	K11091
TRINITY_DN10467_c0_g1_i2.p1	K11091
TRINITY_DN10467_c0_g1_i3.p1	K11091
TRINITY_DN10467_c0_g1_i4.p1	K11091
TRINITY_DN10468_c0_g1_i1.p1
TRINITY_DN10468_c0_g1_i3.p1
TRINITY_DN10468_c0_g1_i4.p1
TRINITY_DN1046_c0_g1_i1.p1
TRINITY_DN10470_c0_g1_i1.p1
TRINITY_DN10471_c0_g1_i1.p2	K16241
TRINITY_DN10471_c0_g1_i2.p1	K16241
TRINITY_DN10472_c0_g1_i1.p2	K01051
TRINITY_DN10472_c0_g1_i1.p1
TRINITY_DN10472_c0_g1_i2.p1	K01051
TRINITY_DN10472_c0_g1_i3.p1	K01051
TRINITY_DN10472_c0_g1_i3.p2	K01051
TRINITY_DN10472_c0_g1_i4.p1
TRINITY_DN10472_c0_g2_i1.p2	K01051
TRINITY_DN10472_c0_g2_i1.p1
TRINITY_DN10473_c0_g1_i1.p2
TRINITY_DN10473_c0_g1_i1.p1	K08679
TRINITY_DN10474_c0_g1_i2.p1	K10870
TRINITY_DN10474_c0_g1_i3.p1	K10870
TRINITY_DN10474_c0_g1_i4.p1	K10870
TRINITY_DN10474_c0_g1_i5.p1	K10870
TRINITY_DN10475_c0_g1_i1.p1
TRINITY_DN10475_c0_g1_i2.p1
TRINITY_DN10476_c0_g1_i1.p1
TRINITY_DN10476_c0_g1_i1.p2
TRINITY_DN10476_c1_g1_i1.p1
TRINITY_DN10477_c0_g1_i1.p1	K20723
TRINITY_DN10477_c0_g1_i2.p1	K20723
TRINITY_DN10478_c0_g1_i1.p1	K15078
TRINITY_DN10478_c0_g1_i2.p1	K15078
TRINITY_DN10478_c0_g1_i3.p1	K15078
TRINITY_DN10479_c0_g1_i1.p2
TRINITY_DN10479_c0_g1_i1.p1
TRINITY_DN10479_c0_g1_i1.p5
TRINITY_DN10479_c0_g1_i2.p1
TRINITY_DN10479_c0_g1_i3.p1
TRINITY_DN10479_c0_g1_i4.p2
TRINITY_DN10479_c0_g1_i4.p1
TRINITY_DN10479_c0_g1_i5.p1
TRINITY_DN10479_c0_g1_i6.p2
TRINITY_DN10479_c0_g1_i6.p1
TRINITY_DN10479_c0_g1_i7.p1
TRINITY_DN10479_c0_g1_i8.p1
TRINITY_DN10479_c0_g1_i8.p2
TRINITY_DN10479_c0_g1_i9.p4
TRINITY_DN10479_c0_g1_i9.p1
TRINITY_DN10480_c0_g1_i1.p1	K03627
TRINITY_DN10480_c0_g1_i2.p1	K03627
TRINITY_DN10480_c0_g1_i3.p1	K03627
TRINITY_DN10480_c0_g1_i4.p1	K03627
TRINITY_DN10480_c0_g1_i5.p1	K03627
TRINITY_DN10480_c0_g1_i6.p1	K03627
TRINITY_DN10480_c0_g1_i7.p1	K03627
TRINITY_DN10481_c0_g1_i1.p1
TRINITY_DN10481_c0_g2_i1.p1
TRINITY_DN10482_c0_g1_i1.p1	K17815
TRINITY_DN10482_c0_g1_i2.p1	K17815
TRINITY_DN10483_c0_g1_i1.p1
TRINITY_DN10483_c0_g1_i2.p1
TRINITY_DN10483_c0_g1_i3.p1
TRINITY_DN10483_c0_g1_i4.p1
TRINITY_DN10484_c0_g2_i1.p1	K09422
TRINITY_DN10484_c0_g2_i1.p2
TRINITY_DN10484_c0_g2_i2.p2
TRINITY_DN10484_c0_g2_i2.p1	K09422
TRINITY_DN10485_c0_g1_i1.p1
TRINITY_DN10485_c0_g1_i2.p1
TRINITY_DN10486_c0_g1_i1.p1
TRINITY_DN10486_c0_g1_i3.p1
TRINITY_DN10487_c0_g1_i1.p1
TRINITY_DN10487_c0_g1_i2.p1
TRINITY_DN10488_c0_g1_i1.p2
TRINITY_DN10488_c0_g1_i1.p1
TRINITY_DN10488_c0_g1_i2.p1
TRINITY_DN10489_c0_g1_i1.p1
TRINITY_DN10489_c0_g1_i2.p1
TRINITY_DN10490_c0_g1_i2.p1	K00949
TRINITY_DN10490_c0_g1_i3.p1	K00949
TRINITY_DN10490_c0_g1_i4.p1	K00949
TRINITY_DN10491_c0_g1_i1.p1
TRINITY_DN10491_c0_g1_i2.p1
TRINITY_DN10492_c0_g3_i1.p2	K11352
TRINITY_DN10493_c0_g1_i1.p1	K05359
TRINITY_DN10493_c0_g1_i2.p1	K05359
TRINITY_DN10495_c0_g1_i1.p1
TRINITY_DN10495_c0_g1_i2.p1
TRINITY_DN10495_c0_g1_i3.p1
TRINITY_DN10495_c0_g1_i4.p1	K18757
TRINITY_DN10496_c0_g1_i1.p1	K01792
TRINITY_DN10496_c0_g1_i2.p1	K01792
TRINITY_DN10496_c0_g2_i1.p1	K01792
TRINITY_DN10497_c0_g1_i1.p2
TRINITY_DN10497_c0_g1_i2.p1
TRINITY_DN10497_c0_g1_i3.p2
TRINITY_DN10497_c0_g1_i4.p1
TRINITY_DN10498_c0_g1_i1.p1
TRINITY_DN10498_c0_g1_i1.p2
TRINITY_DN10498_c0_g2_i1.p1
TRINITY_DN10498_c0_g2_i4.p1
TRINITY_DN10498_c0_g2_i6.p1
TRINITY_DN10499_c0_g1_i1.p1	K19788
TRINITY_DN10500_c0_g1_i1.p2
TRINITY_DN10500_c0_g1_i1.p1
TRINITY_DN10500_c0_g1_i2.p1
TRINITY_DN10501_c1_g1_i1.p1
TRINITY_DN10501_c1_g1_i2.p1
TRINITY_DN10501_c1_g1_i3.p1
TRINITY_DN10501_c1_g1_i4.p1
TRINITY_DN10502_c0_g1_i1.p1
TRINITY_DN10502_c0_g1_i2.p1
TRINITY_DN10503_c0_g1_i1.p1
TRINITY_DN10503_c0_g1_i4.p1
TRINITY_DN10504_c0_g1_i1.p1	K08494
TRINITY_DN10505_c0_g1_i1.p1
TRINITY_DN10506_c0_g1_i1.p1
TRINITY_DN10506_c0_g1_i3.p1
TRINITY_DN10507_c0_g1_i1.p1	K03133
TRINITY_DN10507_c0_g1_i2.p1	K03133
TRINITY_DN10508_c0_g1_i1.p1
TRINITY_DN10508_c0_g1_i2.p1
TRINITY_DN10508_c0_g1_i3.p1
TRINITY_DN10508_c0_g1_i4.p1
TRINITY_DN10508_c0_g1_i6.p1
TRINITY_DN10509_c0_g1_i4.p1
TRINITY_DN10509_c0_g1_i6.p1
TRINITY_DN10510_c1_g1_i1.p1
TRINITY_DN10511_c1_g1_i1.p1	K03098
TRINITY_DN10511_c1_g1_i2.p1	K03098
TRINITY_DN10511_c1_g1_i3.p1	K03098
TRINITY_DN10511_c1_g1_i4.p1	K03098
TRINITY_DN10511_c1_g1_i5.p1	K03098
TRINITY_DN10511_c1_g1_i7.p1	K03098
TRINITY_DN10511_c1_g2_i1.p1
TRINITY_DN10511_c1_g2_i2.p1
TRINITY_DN10511_c1_g2_i4.p1
TRINITY_DN10512_c0_g1_i1.p1
TRINITY_DN10514_c0_g1_i1.p1	K03671
TRINITY_DN10514_c0_g1_i2.p1	K03671
TRINITY_DN10514_c0_g1_i3.p1	K03671
TRINITY_DN10514_c0_g1_i5.p1	K03671
TRINITY_DN10515_c0_g1_i1.p1
TRINITY_DN10516_c0_g1_i1.p1	K08486
TRINITY_DN10516_c0_g1_i6.p1	K08486
TRINITY_DN10516_c0_g2_i1.p1	K08486
TRINITY_DN10516_c0_g2_i2.p1	K08486
TRINITY_DN10516_c0_g2_i3.p1	K08486
TRINITY_DN10517_c0_g1_i1.p1
TRINITY_DN10517_c0_g2_i1.p1
TRINITY_DN10518_c0_g1_i1.p1	K20890
TRINITY_DN10518_c0_g1_i2.p1	K20890
TRINITY_DN10518_c0_g1_i3.p1	K20890
TRINITY_DN10518_c0_g1_i4.p1	K20890
TRINITY_DN10520_c0_g1_i1.p1	K10753
TRINITY_DN10521_c0_g1_i1.p1	K01193
TRINITY_DN10521_c0_g1_i2.p1	K01193
TRINITY_DN10522_c0_g1_i2.p1	K13104
TRINITY_DN10522_c0_g1_i3.p1	K13104
TRINITY_DN10523_c0_g1_i1.p1
TRINITY_DN10523_c1_g1_i1.p1
TRINITY_DN10524_c0_g1_i1.p2
TRINITY_DN10524_c0_g1_i1.p1
TRINITY_DN10524_c0_g1_i2.p1
TRINITY_DN10524_c0_g1_i2.p2
TRINITY_DN10524_c0_g1_i3.p1
TRINITY_DN10524_c0_g1_i3.p3
TRINITY_DN10524_c0_g2_i3.p1
TRINITY_DN10526_c0_g2_i1.p1	K02730
TRINITY_DN10527_c1_g1_i1.p1	K15032
TRINITY_DN10527_c1_g1_i2.p1	K15032
TRINITY_DN10527_c1_g1_i3.p1	K15032
TRINITY_DN10527_c1_g1_i4.p1	K15032
TRINITY_DN10527_c1_g1_i5.p1
TRINITY_DN10527_c1_g2_i1.p1
TRINITY_DN10527_c1_g6_i1.p1	K15032
TRINITY_DN10527_c1_g6_i2.p1
TRINITY_DN10527_c1_g7_i1.p1
TRINITY_DN10527_c1_g7_i2.p1
TRINITY_DN10527_c1_g8_i1.p1
TRINITY_DN10527_c1_g9_i1.p1
TRINITY_DN10528_c0_g1_i1.p1
TRINITY_DN10528_c0_g1_i2.p1
TRINITY_DN10529_c0_g1_i1.p1
TRINITY_DN10529_c0_g1_i2.p1
[truncated: 105,390 more rows]

## Sheet: Supplementary excel file 5
Supplementary excel file 5 Analysis of the D. kotschyi transcriptome data to search the whole set of transcription factors (TFs) in PlnTFDB. The predicted TFs that can be classified into 50 TF families based on their DNA-binding domains (DBDs) according to criteria of PlantTFdb.
[truncated: 6,627 more rows]

[truncated: 1 more sheets: Supplementary excel file 6]
